# Supplementary material for: The role of farming and fishing in the rise of social complexity in the Central Andes: a stable isotope perspective
Source: Sci Rep. 2024 Feb 25;14:4582. doi: 10.1038/s41598-024-55436-4 (PMC10894859; doi:10.1038/s41598-024-55436-4)
Supplement: Supplementary file 1 — Supplementary Information 1. [file 41598_2024_55436_MOESM1_ESM.xlsx]

## Sheet: SI1 T1 Sites' Basic Info 
SI1 T1: Basic information of archaeological sites and populations included in this research
Region	Site	Longitude (WGS 84)	Latitude (WGS 84)	Altitude (masl)	Location	Distance to the sea*	Archaeological site type	Archaeological site function	Phases	Social complexity class	Period	Date range	Population Id	Reference	Link to the Reference
North Coast	Cerro Oreja	-78.8987	-8.10025	194	inland	17 km	Monumental architecture + Domestic architecture	Multifunction	Cerro Oreja - Guañape	Complex	Middle Formative	800-400 BCE	CO-Gu	P. Lambert, C.M. Gagnon, B. Billman, M.A. Katzenberg, J. Carcelén, R.H. Tykot. Bone chemistry at Cerro Oreja: A stable isotope perspective on the development of a regional economy in the Moche valley, Peru. Latin American Antiquity, 23(2), 144–166 (2012).	doi:10.7183/1045-6635.23.2.144
									Cerro Oreja - Salinar	Complex	Late Formative	400-1 BCE	CO-S
									Cerro Oreja - Gallinazo	Complex	Early Intermediate Period	1-200 CE	CO-G
	Huaca Santa Clara	-78.746	-8.41606	114	inland	15 km	Monumental architecture + Domestic architecture	Multifunction	Huaca Santa Clara	Complex	Early Intermediate Period	200 BCE - 600 CE	HSC	Hyland, C., Millaire, J-F., & Szpak, P. (2021). Migration and maize in the Virú Valley: Understanding life histories through multi-tissue carbon, nitrogen, sulfur, and strontium isotope analyses. American Journal of Physical Anthropology, 176, 21– 35.	https://onlinelibrary.wiley.com/doi/10.1002/ajpa.24271#
	Huaca Prieta	-79.3066	-7.92387	11	coast	0.1 km	Monumental architecture	Multifunction	Huaca Prieta III	Complex	Archaic	4500-3400 BCE	HP3	Tung, T.A., Dillehay, T.D., Feranec, R., & DeSantis, L. R. G. (2021). Early specialized maritime and maize economies on the north coast of Peru. Proceedings of the National Academy of Sciences of the United States of America, 117 (51), 32308-32319. https://doi.org/10.1073/pnas.2009121122
									Huaca Prieta IV	Complex	Archaic	3400-2100 BCE	HP4
	H. Zarpán	-79.7686	-6.78364	42	inland	19 km	Monumental architecture + Funerary contexts	Multifunction	Huaca Zarpán EH	Complex	Middle/Late Formative	1500-1 BCE	HZ-EH	Turner, B.L., & Klaus, H.D. (2020). Diet, Nutrition, and Foodways on the North Coast of Peru: Bioarchaeological Perspectives on Adaptive Transitions. Bioarchaeology and Social Theory Series. Switzerland AG: Springer Nature.	https://doi.org/10.1007/978-3-030-42614-9
	Paredones	-79.3034	-7.91461	22	coast	0.5 km	Monumental architecture	Multifunction	Paredones III	Complex	Archaic	4600-3300 BCE	Pa3	Tung, T.A., Dillehay, T.D., Feranec, R., & DeSantis, L. R. G. (2021). Early specialized maritime and maize economies on the north coast of Peru. Proceedings of the National Academy of Sciences of the United States of America, 117 (51), 32308-32319. https://doi.org/10.1073/pnas.2009121122	https://www.pnas.org/doi/full/10.1073/pnas.2009121117
									Paredones IV	Complex	Initial Formative	3300-2100 BCE	Pa4
									Paredones V	Complex	Early Formative	2100-1500 BCE	Pa5
	Puémape	-79.5356	-7.51934	9	coast	0.4 km	Domestic architecture	Residence + Funerary	Puémape-Early	Non-complex	Initial Formative	2400-2000 BCE	PmE	Pezo-Lanfranco, L. (2015). Intensificação agrícola e complexificação social: Uma perspectiva bioarqueológica de populações pré_x0002_históricas do litoral dos Andes Centrais. Doctoral Dissertation. University of São Paulo.	https://www.teses.usp.br/teses/disponiveis/41/41131/tde-23092015-075336/pt-br.php
									Puémape-Middle	Complex	Early Formative	1800-1200 BCE	PmM
									Puémape-Salinar	Complex	Late Formative	400-350 BCE	PmS
	Ventarrón	-79.7595	-6.80591	44	inland	18 km	Monumental architecture + Funerary contexts	Multifunction	Ventarrón EH	Complex	Middle/Late Formative	1500-1 BCE	V-EH	Turner, B.L., & Klaus, H.D. (2020). Diet, Nutrition, and Foodways on the North Coast of Peru: Bioarchaeological Perspectives on Adaptive Transitions. Bioarchaeology and Social Theory Series. Switzerland AG: Springer Nature.	https://doi.org/10.1007/978-3-030-42614-9
	Virú 218 Pto Moorin. VA	-70.6251	-8.37065	452	inland	29 km	Funerary contexts	Funerary	Virú 218 Puerto Moorin	Complex	Late Formative	400-200 BCE	V218	Ericson, J.E., West, M., Sullivan, C., & Krueger, H.W. (1989). The development of maize agriculture in the Virú valley, Peru. In: Price, T.D. (Ed.) The Chemistry of Prehistoric Human Bone (pp. 68-104). New York: Cambridge University Press.	Not available
	Virú Mayazgo. Pto Moorin. VA	-70.6129	-8.315	700	inland	35 km	Domestic architecture + Funerary contexts	Multifunction	Virú Mayazgo. Pto Moorin. VA	Complex	Late Formative	400-200 BCE	VMyz	Ericson, J.E., West, M., Sullivan, C., & Krueger, H.W. (1989). The development of maize agriculture in the Virú valley, Peru. In: Price, T.D. (Ed.) The Chemistry of Prehistoric Human Bone (pp. 68-104). New York: Cambridge University Press.	Not available
	Virú 11 Gallinazo. VA	-78.7541	-8.39934	87	inland	16 km		Funerary	Virú 11 Gallinazo	Complex	Late Formative/EIP	200 BCE - 500 CE	V11-G	Ericson, J.E., West, M., Sullivan, C., & Krueger, H.W. (1989). The development of maize agriculture in the Virú valley, Peru. In: Price, T.D. (Ed.) The Chemistry of Prehistoric Human Bone (pp. 68-104). New York: Cambridge University Press.	Not available
	Virú 59-H. Gallinazo	-70.8813	-8.43925	15	inland	3.5 km	Domestic architecture	Multifunction	Virú 59 Gallinazo	Complex	Late Formative/EIP	200 BCE - 500 CE	V59-G	Ericson, J.E., West, M., Sullivan, C., & Krueger, H.W. (1989). The development of maize agriculture in the Virú valley, Peru. In: Price, T.D. (Ed.) The Chemistry of Prehistoric Human Bone (pp. 68-104). New York: Cambridge University Press. Hyland, C., Millaire, J-F., & Szpak, P. (2021). Migration and maize in the Virú Valley: Understanding life histories through multi-tissue carbon, nitrogen, sul…	Not available
North Highlands	Chavín de Huantar	-77.178	-9.59427	3168	highlands	120 km	Monumental architecture + Domestic architecture	Ceremonial Center	Chavín - Urabarriu	Complex	Middle Formative	850-450 BCE	Chav-U	Burger R., & Van der Merwe N. (1990) Maize and the origin of highland Chavín civilization: an isotopic perspective. American Anthropologist, 92, 85-95.	https://anthrosource.onlinelibrary.wiley.com/doi/abs/10.1525/aa.1990.92.1.02a00060
	Huacaloma	-78.5006	-7.17465	2714	highlands	120 km	Monumental architecture	Multifunction	Huacaloma - Early	Complex	Early Formative	1500-1000 BCE	HL-EF	Seki, Y., & Yoneda, M. (2005). Cambios de manejo del poder en el Formativo: desde el análisis de la dieta alimenticia. Perspectivas Latinoamericanas, 2, 110-131.	SEKI.-YONEDA-with-cover-page-v2.pdf (d1wqtxts1xzle7.cloudfront.net)
									Huacaloma - Late	Complex	Middle Formative	1000-500 BCE	HL-MF
	Huaricoto	-77.6	-9.32	2750	highlands	87 km	Monumental architecture + Domestic architecture	Ceremonial Center	Huaricoto - Chaukayan	Complex	Initial Formative	2200-1800 BCE	Hua-CH	Burger R., & Van der Merwe N. (1990) Maize and the origin of highland Chavín civilization: an isotopic perspective. American Anthropologist, 92, 85-95.	https://anthrosource.onlinelibrary.wiley.com/doi/abs/10.1525/aa.1990.92.1.02a00060
									Huaricoto - La Capilla	Complex	Late Formative	460-200 BCE	Hua-LC
	Kuntur Wasi	-78.8463	-7.129	2256	highlands	85 km	Monumental architecture	Multifunction	Kuntur Wasi - KW	Complex	Middle Formative	800-500 BCE	KW	Seki, Y., & Yoneda, M. (2005). Cambios de manejo del poder en el Formativo: desde el análisis de la dieta alimenticia. Perspectivas Latinoamericanas, 2, 110-131.	SEKI.-YONEDA-with-cover-page-v2.pdf (d1wqtxts1xzle7.cloudfront.net)
									Kuntur Wasi - Copa	Complex	Late Formative	500-250 BCE	KW-C
									Kuntur Wasi - Sotera	Complex	Late Formative	250-50 BCE	KW-S
	La Galgada	-78.155	-8.47045	1120	highlands	68 km	Monumental architecture	Multifunction	La Galgada - PC	Complex	Initial Formative	2300-1900 BCE	LG-PC	Washburn, E., Nesbitt, J., Burger, R., Tomasto-Cagigao, E., Oelze, V.M., & Fehren-Schmitz, L. (2020). Maize and dietary change in early Peruvian civilization: Isotopic evidence from the Late Preceramic Period/Initial Period site of La Galgada, Peru. Journal of Archaeological Science: Reports, 31, 102309. https://doi.org/10.1016/j.jasrep.2020.102309.	https://doi.org/10.1016/j.jasrep.2020.102309
									La Galgada - IP	Complex	Early Formative	1500-1300 BCE	LG-IP
	Lauricocha cave	-76.6456	-10.3115	4050	highlands	130 km	Cave	Residence + Funerary	Lauricocha - Early Archaic	Non-complex	Early Archaic	10000-5000 BCE	Lau-Arc1	Fehren-Schmitz, L., Llamas, B., Lindauer, S., Tomasto-Cagigao, E., Kuzminsky, S., & Rohland, N., et al. (2015). A Re-Appraisal of the Early Andean Human Remains from Lauricocha in Peru. PLoS ONE, 10(6), e0127141.	https://doi.org/10.1371/journal.pone.0127141
									Lauricocha - Middle Archaic	Non-complex	Middle Archaic	4000-3800 BCE	Lau-Arc2
									Lauricocha - Formative	Non-complex	Formative	1700-1500 BCE	Lau-F
	Pacopampa	-79.0294	-6.33514	2509	highlands	114 km	Monumental architecture	Multifunction	Pacopampa-I	Complex	Middle Formative	1000-700 BCE	PP-I	Takigami, M., Seki, Y., Nagaoka, T., Uzawa, K., Morales Chocano, D., Mukai, H., & Yoneda, M. (2021). Isotopic study of maize exploitation during the Formative Period at Pacopampa, Peru. Anthropological Science, 129 (2), 121-132. https://doi.org/10.1537/ase.210549	https://www.jstage.jst.go.jp/article/ase/129/2/129_210531/_article
									Pacopampa-II	Complex	Late Formative	700-400 BCE	PP-II
									Pacopampa-EC	Complex	Early Intermediate Period	50 BCE-200 BCE	PP-EC	Tykot RH., Van der Merwe NJ., & Burger RL. (2006) The Importance of Maize in Initial Period and Early Horizon Peru. In: Staller J., Tykot R., Benz B. (Eds.). Histories of maize, multidisciplinary approaches to the prehistory, linguistics, biogeography, domestication and evolution of maize (pp. 187-197). San Diego: Academic Press. Elsevier.	https://www.academia.edu/6954465/The_Importance_of_Maize_in_Initial_Period_and_Early_Horizon_Peru
Central Coast	Áspero	-77.741	-10.8153	24	coast	0.5 km	Monumental architecture + Domestic architecture	Multifunction	Áspero IF1	Complex	Initial Formative 1	3300-2700 BCE	Asp-IF1	Pezo-Lanfranco, L., Machacuay, M., Novoa, P., Peralta, R., Mayer, E., Eggers, S., & Shady, R. (2022). The diet at the onset of the Andean Civilization: New stable isotope data from Caral and Aspero, North-Central Coast of Peru. American Journal of Biological Anthropology, 177 (3), 402–424.	https://doi.org/10.1002/ajpa.24445
									Áspero IF2	Complex	Initial Formative 2	2700-2300 BCE	Asp-IF2
									Áspero IF3	Complex	Initial Formative 3	2000-1800 BCE	Asp-IF3
	Bandurria	-77.5886	-11.187	32	coast	0.5 km	Monumental architecture + Domestic architecture	Multifunction	Bandurria IF	Complex	Initial Formative	3000-1800 BCE	Band	Coutts, K. H. Chu, A., Krigbaum, J. Paleodiet in late preceramic Peru: Preliminary isotopic data from Bandurria. J. Island Coast. Archaeol. 6, 196–210 (2011).	https://doi.org/10.1080/15564894.2011.586086
	Caral	-77.5218	-10.8923	356	inland	26 km	Monumental architecture + Domestic architecture	Multifunction	Caral IF2	Complex	Initial Formative 2	2600-2200 BCE	Car-IF2	Pezo-Lanfranco, L., Machacuay, M., Novoa, P., Peralta, R., Mayer, E., Eggers, S., & Shady, R. (2022). The diet at the onset of the Andean Civilization: New stable isotope data from Caral and Aspero, North-Central Coast of Peru. American Journal of Biological Anthropology, 177 (3), 402–424.	https://doi.org/10.1002/ajpa.24445
									Caral IF3	Complex	Initial Formative 3	2200-2000 BCE	Car-IF3
									Caral EF	Complex	Early Formative	1800-1200 BCE	Car-EF
									Caral MF	Complex	Middle Formative	1200-600 BCE	Car-MF
									Caral LF	Complex	Late Formative	600-500 BCE	Car-LF
	Cardal	-76.8485	-12.1869	177	inland	11 km	Monumental architecture	Multifunction	Cardal	Complex	Early Formative	1400-1200 BCE	Card	Tykot RH., Van der Merwe NJ., & Burger RL. (2006) The Importance of Maize in Initial Period and Early Horizon Peru. In: Staller J., Tykot R., Benz B. (Eds.). Histories of maize, multidisciplinary approaches to the prehistory, linguistics, biogeography, domestication and evolution of maize (pp. 187-197). San Diego: Academic Press. Elsevier.	https://www.academia.edu/6954465/The_Importance_of_Maize_in_Initial_Period_and_Early_Horizon_Peru
	Chilca I	-76.7424	-12.4923	31	inland	4.8 km	Open site	Residence + Funerary	Chilca I	Non-complex	Archaic	4500-3000 BCE	Chi1-Arc	Beresford-Jones, D.G., Pomeroy, E., Alday, C., Benfer, R., Quilter, J., O’Connell, T.C., & Lightfoot, E. (2021). Diet and Lifestyle in the First Villages of the Middle Preceramic: Insights from Stable Isotope and Osteological Analyses of Human Remains from Paloma, Chilca I, La Yerba III, and Morro I. Latin American Antiquity, 32(4), 741–759.	https://www.cambridge.org/core/journals/latin-american-antiquity/article/diet-and-lifestyle-in-the-first-villages-of-the-middle-preceramic-insights-from-stable-isotope-and-osteological-analyses-of-human-remains-from-paloma-chilca-i-la-yerba-iii-and-morro-i/77595A1190781B93D177512C40ED4B4C#article
	La Paloma	-76.7467	-12.426	220	inland	3.2 km	Open site	Residence + Funerary	La Paloma Archaic 1	Non-complex	Archaic	4960-4250 BCE	Pal-Arc1	Beresford-Jones, D.G., Pomeroy, E., Alday, C., Benfer, R., Quilter, J., O’Connell, T.C., & Lightfoot, E. (2021). Diet and Lifestyle in the First Villages of the Middle Preceramic: Insights from Stable Isotope and Osteological Analyses of Human Remains from Paloma, Chilca I, La Yerba III, and Morro I. Latin American Antiquity, 32(4), 741–759.	https://www.cambridge.org/core/journals/latin-american-antiquity/article/diet-and-lifestyle-in-the-first-villages-of-the-middle-preceramic-insights-from-stable-isotope-and-osteological-analyses-of-human-remains-from-paloma-chilca-i-la-yerba-iii-and-morro-i/77595A1190781B93D177512C40ED4B4C#article
									La Paloma Archaic 2	Non-complex	Archaic	4120-3530 BCE	Pal-Arc2
	Tablada de Lurin	-76.9167	-12.185	272	inland	7.2 km	Funerary contexts	Funerary	Tablada de Lurín 1	Non-complex	Late Formative	200-1 BCE	TL1	Tykot RH., Van der Merwe NJ., & Burger RL. (2006) The Importance of Maize in Initial Period and Early Horizon Peru. In: Staller J., Tykot R., Benz B. (Eds.). Histories of maize, multidisciplinary approaches to the prehistory, linguistics, biogeography, domestication and evolution of maize (pp. 187-197). San Diego: Academic Press. Elsevier. Gerdau-Radonić, K., Goude, G., Castro de la Mata P., Andr…	https://www.academia.edu/6954465/The_Importance_of_Maize_in_Initial_Period_and_Early_Horizon_Peru
									Tablada de Lurín 2	Non-complex	Early Intermediate Period	1-200 CE	TL2
Central Highlands	Pikimachay	-74.2279	-13.0382	2930	highlands	217 km	Cave	Funerary	Pikimachay-FU	Non-complex	Late Formative	450-250 BCE	Pkm	Finucane, B.C. (2009). Maize and Sociopolitical Complexity in the Ayacucho Valley, Peru. Current Anthropology, 50 (4), 535-545.	https://www.journals.uchicago.edu/doi/10.1086/599860
	Rosamachay	-74.2388	-12.9925	2900	highlands	217 km	Cave	Funerary	Rosamachay	Non-complex	Late Formative	450-250 BCE	Rom	Finucane, B.C. (2009). Maize and Sociopolitical Complexity in the Ayacucho Valley, Peru. Current Anthropology, 50 (4), 535-545.	https://www.journals.uchicago.edu/doi/10.1086/599860
South Coast	Samaca Cemetery 1001	-75.628	-14.6545	220	inland	19 km	Funerary contexts	Funerary	Samaca Cemeteries	Complex	Late Formative	100 BCE - 100 CE	Sam	Cadwallader, L. (2013). Investigating 1500 years of dietary change in the Lower Ica Valley, Peru, using an isotopic approach. Doctoral Dissertation, Department of Archaeology and Anthropology, University of Cambridge.	https://www.repository.cam.ac.uk/handle/1810/254538
	Samaca Cemetery 1002	-75.6253	-14.6572	218	inland	19 km	Funerary contexts	Funerary		Complex
	Samaca Cemetery 1004	-75.6318	-14.6322	324	inland	19 km	Funerary contexts	Funerary		Complex
	Karwa	-76.1633	-14.2159	30	coast	0.1 km	Domestic architecture + Funerary contexts	Residence + Funerary	Karwa	Complex	Middle Formative	700-550 BCE	Kar	Pezo-Lanfranco, L., Aponte, D., & Eggers, S. (2015). Aproximación a la dieta de las sociedades Formativas Tardías del litoral de Paracas (Costa Sur del Perú): evidencias bioarqueológicas e isotópicas. Ñawpa Pacha: Journal of Andean Archaeology, 35, 1: 23-55.	https://doi.org/10.1179/0077629715Z.00000000023
	La Yerba III	-75.5537	-14.8589	26	coast	2 km	Open site	Residence + Funerary	La Yerba III	Non-complex	Archaic	4260-4190 BCE	Yer3-Arc	Beresford-Jones, D.G., Pomeroy, E., Alday, C., Benfer, R., Quilter, J., O’Connell, T.C., & Lightfoot, E. (2021). Diet and Lifestyle in the First Villages of the Middle Preceramic: Insights from Stable Isotope and Osteological Analyses of Human Remains from Paloma, Chilca I, La Yerba III, and Morro I. Latin American Antiquity, 32(4), 741–759.	https://www.cambridge.org/core/journals/latin-american-antiquity/article/diet-and-lifestyle-in-the-first-villages-of-the-middle-preceramic-insights-from-stable-isotope-and-osteological-analyses-of-human-remains-from-paloma-chilca-i-la-yerba-iii-and-morro-i/77595A1190781B93D177512C40ED4B4C#article
	Paracas-Cerro Colorado	-76.2702	-13.8751	51	coast	0.8 km	Domestic architecture + Funerary contexts	Residence + Funerary	Paracas-Cavernas	Complex	Late Formative	550-260 BCE	ParC	Pezo-Lanfranco, L., Aponte, D., & Eggers, S. (2015). Aproximación a la dieta de las sociedades Formativas Tardías del litoral de Paracas (Costa Sur del Perú): evidencias bioarqueológicas e isotópicas. Ñawpa Pacha: Journal of Andean Archaeology, 35, 1: 23-55.	https://doi.org/10.1179/0077629715Z.00000000023
	Paracas-Warikayan	-76.2724	-13.8717	37	coast	0.8 km	Domestic architecture + Funerary contexts	Funerary	Paracas-Necrópolis	Complex	Late Formative	260-100 BCE	ParN	Pezo-Lanfranco, L., Aponte, D., & Eggers, S. (2015). Aproximación a la dieta de las sociedades Formativas Tardías del litoral de Paracas (Costa Sur del Perú): evidencias bioarqueológicas e isotópicas. Ñawpa Pacha: Journal of Andean Archaeology, 35, 1: 23-55.	https://doi.org/10.1179/0077629715Z.00000000023
	Roca Verde	-71.36	-17.54	18	coast	0.1 km	Domestic architecture + Funerary contexts	Residence + Funerary	Roca Verde	Non-complex	Late Formative	500-200 BCE	RV	Tomczak, P.D. (2001). Prehistoric socio-economic relations and population organization in the Osmore Valley of southern Peru. Doctoral Dissertation, University of New Mexico, Albuquerque.	https://www.proquest.com/openview/57ec44abfc0f4b29b58e6c10a09d10ca/1?pq-origsite=gscholar&cbl=18750&diss=y
South Highlands	Kasapata	-71.7826	-13.5817	3400	highlands	348 km	Domestic architecture + Funerary contexts	Camp	Kasapata	Non-complex	Archaic	4400-3100 BCE	Ksp	Turner, B.L., Bélisle, V., Davis, A.R., Skidmored, M., Juengst, S.L., Schaefer, B.J., Covey, A.R., & Bauer, B.S. (2018). Diet and foodways across five millennia in the Cusco region of Peru. Journal of Archaeological Science, 98, 137–148.	https://doi.org/10.1016/j.jas.2018.07.013
	Soro Mik’aya Patjxa	-69.7246	-16.2394	3860	highlands	220 km	Open air	Residence + Funerary	Soro Mik’aya Patjxa	Non-complex	Middle Archaic	7000-4000 BCE	SPx	Haas, R., Stefanescu, I.C., Garcia-Putnam, A., Aldenderfer M.S., Clementz, M.T., Murphy, M.S., Viviano, C., & Watson, J.T. (2017). Humans permanently occupied the Andean highlands by at least 7 ka. Royal Society Open Science, 4, 170331	http://doi.org/10.1098/rsos.170331
	Wilamaya Patjxa	-69.7299	-16.2431	3881	highlands	220 km	Open air	Funerary	Wilamaya Patjxa	Non-complex	Middle Archaic	7100-6500 BCE	WPx	Haas, R., Stefanescu, I.C., Garcia-Putnam, A., Aldenderfer M.S., Clementz, M.T., Murphy, M.S., Viviano, C., & Watson, J.T. (2017). Humans permanently occupied the Andean highlands by at least 7 ka. Royal Society Open Science, 4, 170331	http://doi.org/10.1098/rsos.170331
	Yuthu	-72.13	-13.39	3538	highlands	352 km	Domestic architecture + Funerary contexts	Residence + Funerary	Yuthu	Non-complex	Late Formative	400-100 BCE	Yut	Turner, B.L., Bélisle, V., Davis, A.R., Skidmored, M., Juengst, S.L., Schaefer, B.J., Covey, A.R., & Bauer, B.S. (2018). Diet and foodways across five millennia in the Cusco region of Peru. Journal of Archaeological Science, 98, 137–148.	https://doi.org/10.1016/j.jas.2018.07.013
*The distance from the sea for coastal and inland sites is a straight line from the shore to the site location through the valleys, measured in kilometers with the ruler tool in Google Earth Pro. In the case of highland sites, a straight line was drawn from the sea to the site.

## Sheet: SI1 T2 Humans' Database
SI1 T2: Isotope values of human individuals from the analyzed sites
#	Region	Site	Site/phase (Chronological range)	Period	ID	Sex	Age category	Age-from	Age-to	Material	% Collagen	wtC	wtN	C/N	δ13Ccoll	δ15Ncoll	δ13Cap	Selected for FRUITS Models?	Reference
1	North Coast	Cerro Oreja	Cerro Oreja Guañape - MF (800-400 BCE)	Middle Formative (1200-400 BCE)	651	M	Middle Adult	25	45	Bone							-11.1	Not used in FRUITS models	Lambert, P., Gagnon, C.M., Billman, B., Katzenberg, M.A., Carcelén, J., & Tykot, R.H. (2012). Bone chemistry at Cerro Oreja: A stable isotope perspective on the development of a regional economy in the Moche valley, Peru. Latin American Antiquity, 23(2), 144–166.
2	North Coast	Cerro Oreja	Cerro Oreja Guañape - MF (800-400 BCE)	Middle Formative (1200-400 BCE)	651	M	Middle Adult	25	45	Tooth							-11.4	Not used in FRUITS models	Lambert, P., Gagnon, C.M., Billman, B., Katzenberg, M.A., Carcelén, J., & Tykot, R.H. (2012). Bone chemistry at Cerro Oreja: A stable isotope perspective on the development of a regional economy in the Moche valley, Peru. Latin American Antiquity, 23(2), 144–166.
3	North Coast	Cerro Oreja	Cerro Oreja Guañape - MF (800-400 BCE)	Middle Formative (1200-400 BCE)	869	F	Young Adult	26	36	Bone							-10.9	Not used in FRUITS models	Lambert, P., Gagnon, C.M., Billman, B., Katzenberg, M.A., Carcelén, J., & Tykot, R.H. (2012). Bone chemistry at Cerro Oreja: A stable isotope perspective on the development of a regional economy in the Moche valley, Peru. Latin American Antiquity, 23(2), 144–166.
4	North Coast	Cerro Oreja	Cerro Oreja Guañape - MF (800-400 BCE)	Middle Formative (1200-400 BCE)	880	F	Old Adult	46	66	Bone							-10.4	Not used in FRUITS models	Lambert, P., Gagnon, C.M., Billman, B., Katzenberg, M.A., Carcelén, J., & Tykot, R.H. (2012). Bone chemistry at Cerro Oreja: A stable isotope perspective on the development of a regional economy in the Moche valley, Peru. Latin American Antiquity, 23(2), 144–166.
5	North Coast	Cerro Oreja	Cerro Oreja Guañape - MF (800-400 BCE)	Middle Formative (1200-400 BCE)	880	F	Old Adult	46	66	Tooth							-11.8	Not used in FRUITS models	Lambert, P., Gagnon, C.M., Billman, B., Katzenberg, M.A., Carcelén, J., & Tykot, R.H. (2012). Bone chemistry at Cerro Oreja: A stable isotope perspective on the development of a regional economy in the Moche valley, Peru. Latin American Antiquity, 23(2), 144–166.
6	North Coast	Cerro Oreja	Cerro Oreja Guañape - MF (800-400 BCE)	Middle Formative (1200-400 BCE)	865	F	Adult	30		Bone							-8.6	Not used in FRUITS models	Lambert, P., Gagnon, C.M., Billman, B., Katzenberg, M.A., Carcelén, J., & Tykot, R.H. (2012). Bone chemistry at Cerro Oreja: A stable isotope perspective on the development of a regional economy in the Moche valley, Peru. Latin American Antiquity, 23(2), 144–166.
7	North Coast	Cerro Oreja	Cerro Oreja Guañape - MF (800-400 BCE)	Middle Formative (1200-400 BCE)	865	F	Adult	31		Tooth							-12.2	Not used in FRUITS models	Lambert, P., Gagnon, C.M., Billman, B., Katzenberg, M.A., Carcelén, J., & Tykot, R.H. (2012). Bone chemistry at Cerro Oreja: A stable isotope perspective on the development of a regional economy in the Moche valley, Peru. Latin American Antiquity, 23(2), 144–166.
8	North Coast	Cerro Oreja	Cerro Oreja Salinar - LF (400-1 BCE)	Late Formative (400-1 BCE)	660	M	Young Adult	28	38	Tooth							-11.8	Not used in FRUITS models	Lambert, P., Gagnon, C.M., Billman, B., Katzenberg, M.A., Carcelén, J., & Tykot, R.H. (2012). Bone chemistry at Cerro Oreja: A stable isotope perspective on the development of a regional economy in the Moche valley, Peru. Latin American Antiquity, 23(2), 144–166.
9	North Coast	Cerro Oreja	Cerro Oreja Salinar - LF (400-1 BCE)	Late Formative (400-1 BCE)	362	M	Young Adult	27	37	Tooth							-11.4	Not used in FRUITS models	Lambert, P., Gagnon, C.M., Billman, B., Katzenberg, M.A., Carcelén, J., & Tykot, R.H. (2012). Bone chemistry at Cerro Oreja: A stable isotope perspective on the development of a regional economy in the Moche valley, Peru. Latin American Antiquity, 23(2), 144–166.
10	North Coast	Cerro Oreja	Cerro Oreja Salinar - LF (400-1 BCE)	Late Formative (400-1 BCE)	739	M	Adolescent	16	22	Bone							-10.9	Not used in FRUITS models	Lambert, P., Gagnon, C.M., Billman, B., Katzenberg, M.A., Carcelén, J., & Tykot, R.H. (2012). Bone chemistry at Cerro Oreja: A stable isotope perspective on the development of a regional economy in the Moche valley, Peru. Latin American Antiquity, 23(2), 144–166.
11	North Coast	Cerro Oreja	Cerro Oreja Salinar - LF (400-1 BCE)	Late Formative (400-1 BCE)	837	F	Middle Adult	32	42	Bone							-10.4	Not used in FRUITS models	Lambert, P., Gagnon, C.M., Billman, B., Katzenberg, M.A., Carcelén, J., & Tykot, R.H. (2012). Bone chemistry at Cerro Oreja: A stable isotope perspective on the development of a regional economy in the Moche valley, Peru. Latin American Antiquity, 23(2), 144–166.
12	North Coast	Cerro Oreja	Cerro Oreja Salinar - LF (400-1 BCE)	Late Formative (400-1 BCE)	837	F	Middle Adult	32	42	Tooth							-10.1	Not used in FRUITS models	Lambert, P., Gagnon, C.M., Billman, B., Katzenberg, M.A., Carcelén, J., & Tykot, R.H. (2012). Bone chemistry at Cerro Oreja: A stable isotope perspective on the development of a regional economy in the Moche valley, Peru. Latin American Antiquity, 23(2), 144–166.
13	North Coast	Cerro Oreja	Cerro Oreja Salinar - LF (400-1 BCE)	Late Formative (400-1 BCE)	858	F	Adolescent-2	14	20	Bone							-10.4	Not used in FRUITS models	Lambert, P., Gagnon, C.M., Billman, B., Katzenberg, M.A., Carcelén, J., & Tykot, R.H. (2012). Bone chemistry at Cerro Oreja: A stable isotope perspective on the development of a regional economy in the Moche valley, Peru. Latin American Antiquity, 23(2), 144–166.
14	North Coast	Cerro Oreja	Cerro Oreja Salinar - LF (400-1 BCE)	Late Formative (400-1 BCE)	890	F	Middle Adult	35	55	Tooth							-10.2	Not used in FRUITS models	Lambert, P., Gagnon, C.M., Billman, B., Katzenberg, M.A., Carcelén, J., & Tykot, R.H. (2012). Bone chemistry at Cerro Oreja: A stable isotope perspective on the development of a regional economy in the Moche valley, Peru. Latin American Antiquity, 23(2), 144–166.
15	North Coast	Cerro Oreja	Cerro Oreja Salinar - LF (400-1 BCE)	Late Formative (400-1 BCE)	897	M	Young Adult	18	24	Tooth							-10.2	Not used in FRUITS models	Lambert, P., Gagnon, C.M., Billman, B., Katzenberg, M.A., Carcelén, J., & Tykot, R.H. (2012). Bone chemistry at Cerro Oreja: A stable isotope perspective on the development of a regional economy in the Moche valley, Peru. Latin American Antiquity, 23(2), 144–166.
16	North Coast	Cerro Oreja	Cerro Oreja Salinar - LF (400-1 BCE)	Late Formative (400-1 BCE)	861	F	Young Adult	25	35	Tooth							-9.9	Not used in FRUITS models	Lambert, P., Gagnon, C.M., Billman, B., Katzenberg, M.A., Carcelén, J., & Tykot, R.H. (2012). Bone chemistry at Cerro Oreja: A stable isotope perspective on the development of a regional economy in the Moche valley, Peru. Latin American Antiquity, 23(2), 144–166.
17	North Coast	Cerro Oreja	Cerro Oreja Salinar - LF (400-1 BCE)	Late Formative (400-1 BCE)	859	M	Middle Adult	35	55	Bone							-9.3	Not used in FRUITS models	Lambert, P., Gagnon, C.M., Billman, B., Katzenberg, M.A., Carcelén, J., & Tykot, R.H. (2012). Bone chemistry at Cerro Oreja: A stable isotope perspective on the development of a regional economy in the Moche valley, Peru. Latin American Antiquity, 23(2), 144–166.
18	North Coast	Cerro Oreja	Cerro Oreja Salinar - LF (400-1 BCE)	Late Formative (400-1 BCE)	745	und	Middle Adult	27	43	Bone							-7.4	Not used in FRUITS models	Lambert, P., Gagnon, C.M., Billman, B., Katzenberg, M.A., Carcelén, J., & Tykot, R.H. (2012). Bone chemistry at Cerro Oreja: A stable isotope perspective on the development of a regional economy in the Moche valley, Peru. Latin American Antiquity, 23(2), 144–166.
19	North Coast	Cerro Oreja	Cerro Oreja Salinar - LF (400-1 BCE)	Late Formative (400-1 BCE)	745	und	Middle Adult	27	43	Tooth							-6.4	Not used in FRUITS models	Lambert, P., Gagnon, C.M., Billman, B., Katzenberg, M.A., Carcelén, J., & Tykot, R.H. (2012). Bone chemistry at Cerro Oreja: A stable isotope perspective on the development of a regional economy in the Moche valley, Peru. Latin American Antiquity, 23(2), 144–166.
20	North Coast	Cerro Oreja	Cerro Oreja Salinar - LF (400-1 BCE)	Late Formative (400-1 BCE)	839					Bone					-20.9			Not used in FRUITS models	Lambert, P., Gagnon, C.M., Billman, B., Katzenberg, M.A., Carcelén, J., & Tykot, R.H. (2012). Bone chemistry at Cerro Oreja: A stable isotope perspective on the development of a regional economy in the Moche valley, Peru. Latin American Antiquity, 23(2), 144–166.
21	North Coast	Cerro Oreja	Cerro Oreja Gallinazo - EIP (1-200 CE)	Early Intermediate Period (1-600 CE)	573	F	Young Adult	23	33	Tooth							-12.1	Not used in FRUITS models	Lambert, P., Gagnon, C.M., Billman, B., Katzenberg, M.A., Carcelén, J., & Tykot, R.H. (2012). Bone chemistry at Cerro Oreja: A stable isotope perspective on the development of a regional economy in the Moche valley, Peru. Latin American Antiquity, 23(2), 144–166.
22	North Coast	Cerro Oreja	Cerro Oreja Gallinazo - EIP (1-200 CE)	Early Intermediate Period (1-600 CE)	484	F	Young Adult	23	33	Bone							-11	Not used in FRUITS models	Lambert, P., Gagnon, C.M., Billman, B., Katzenberg, M.A., Carcelén, J., & Tykot, R.H. (2012). Bone chemistry at Cerro Oreja: A stable isotope perspective on the development of a regional economy in the Moche valley, Peru. Latin American Antiquity, 23(2), 144–166.
23	North Coast	Cerro Oreja	Cerro Oreja Gallinazo - EIP (1-200 CE)	Early Intermediate Period (1-600 CE)	758	M	Adolescent-2	17	21	Bone							-7.6	Not used in FRUITS models	Lambert, P., Gagnon, C.M., Billman, B., Katzenberg, M.A., Carcelén, J., & Tykot, R.H. (2012). Bone chemistry at Cerro Oreja: A stable isotope perspective on the development of a regional economy in the Moche valley, Peru. Latin American Antiquity, 23(2), 144–166.
24	North Coast	Cerro Oreja	Cerro Oreja Gallinazo - EIP (1-200 CE)	Early Intermediate Period (1-600 CE)	758	M	Adolescent-2	17	21	Tooth							-8.7	Not used in FRUITS models	Lambert, P., Gagnon, C.M., Billman, B., Katzenberg, M.A., Carcelén, J., & Tykot, R.H. (2012). Bone chemistry at Cerro Oreja: A stable isotope perspective on the development of a regional economy in the Moche valley, Peru. Latin American Antiquity, 23(2), 144–166.
25	North Coast	Cerro Oreja	Cerro Oreja Gallinazo - EIP (1-200 CE)	Early Intermediate Period (1-600 CE)	320	M	Adolescent-1	11	15	Bone							-7.6	Not used in FRUITS models	Lambert, P., Gagnon, C.M., Billman, B., Katzenberg, M.A., Carcelén, J., & Tykot, R.H. (2012). Bone chemistry at Cerro Oreja: A stable isotope perspective on the development of a regional economy in the Moche valley, Peru. Latin American Antiquity, 23(2), 144–166.
26	North Coast	Cerro Oreja	Cerro Oreja Gallinazo - EIP (1-200 CE)	Early Intermediate Period (1-600 CE)	747	und	Adolescent-1	9	15	Bone							-7.6	Not used in FRUITS models	Lambert, P., Gagnon, C.M., Billman, B., Katzenberg, M.A., Carcelén, J., & Tykot, R.H. (2012). Bone chemistry at Cerro Oreja: A stable isotope perspective on the development of a regional economy in the Moche valley, Peru. Latin American Antiquity, 23(2), 144–166.
27	North Coast	Cerro Oreja	Cerro Oreja Gallinazo - EIP (1-200 CE)	Early Intermediate Period (1-600 CE)	771	F	Young Adult	20	30	Bone							-7.6	Not used in FRUITS models	Lambert, P., Gagnon, C.M., Billman, B., Katzenberg, M.A., Carcelén, J., & Tykot, R.H. (2012). Bone chemistry at Cerro Oreja: A stable isotope perspective on the development of a regional economy in the Moche valley, Peru. Latin American Antiquity, 23(2), 144–166.
28	North Coast	Cerro Oreja	Cerro Oreja Gallinazo - EIP (1-200 CE)	Early Intermediate Period (1-600 CE)	771	F	Young Adult	20	30	Tooth							-6.5	Not used in FRUITS models	Lambert, P., Gagnon, C.M., Billman, B., Katzenberg, M.A., Carcelén, J., & Tykot, R.H. (2012). Bone chemistry at Cerro Oreja: A stable isotope perspective on the development of a regional economy in the Moche valley, Peru. Latin American Antiquity, 23(2), 144–166.
29	North Coast	Cerro Oreja	Cerro Oreja Gallinazo - EIP (1-200 CE)	Early Intermediate Period (1-600 CE)	198	F	Middle Adult	42	54	Tooth							-7.5	Not used in FRUITS models	Lambert, P., Gagnon, C.M., Billman, B., Katzenberg, M.A., Carcelén, J., & Tykot, R.H. (2012). Bone chemistry at Cerro Oreja: A stable isotope perspective on the development of a regional economy in the Moche valley, Peru. Latin American Antiquity, 23(2), 144–166.
30	North Coast	Cerro Oreja	Cerro Oreja Gallinazo - EIP (1-200 CE)	Early Intermediate Period (1-600 CE)	613	M	Middle Adult	28	42	Bone							-7.5	Not used in FRUITS models	Lambert, P., Gagnon, C.M., Billman, B., Katzenberg, M.A., Carcelén, J., & Tykot, R.H. (2012). Bone chemistry at Cerro Oreja: A stable isotope perspective on the development of a regional economy in the Moche valley, Peru. Latin American Antiquity, 23(2), 144–166.
31	North Coast	Cerro Oreja	Cerro Oreja Gallinazo - EIP (1-200 CE)	Early Intermediate Period (1-600 CE)	308	F	Middle Adult	34	44	Tooth							-7	Not used in FRUITS models	Lambert, P., Gagnon, C.M., Billman, B., Katzenberg, M.A., Carcelén, J., & Tykot, R.H. (2012). Bone chemistry at Cerro Oreja: A stable isotope perspective on the development of a regional economy in the Moche valley, Peru. Latin American Antiquity, 23(2), 144–166.
32	North Coast	Cerro Oreja	Cerro Oreja Gallinazo - EIP (1-200 CE)	Early Intermediate Period (1-600 CE)	807	F	Middle Adult	37	47	Bone							-6.9	Not used in FRUITS models	Lambert, P., Gagnon, C.M., Billman, B., Katzenberg, M.A., Carcelén, J., & Tykot, R.H. (2012). Bone chemistry at Cerro Oreja: A stable isotope perspective on the development of a regional economy in the Moche valley, Peru. Latin American Antiquity, 23(2), 144–166.
33	North Coast	Cerro Oreja	Cerro Oreja Gallinazo - EIP (1-200 CE)	Early Intermediate Period (1-600 CE)	755	M	Middle Adult	30	50	Tooth							-6.8	Not used in FRUITS models	Lambert, P., Gagnon, C.M., Billman, B., Katzenberg, M.A., Carcelén, J., & Tykot, R.H. (2012). Bone chemistry at Cerro Oreja: A stable isotope perspective on the development of a regional economy in the Moche valley, Peru. Latin American Antiquity, 23(2), 144–166.
34	North Coast	Cerro Oreja	Cerro Oreja Gallinazo - EIP (1-200 CE)	Early Intermediate Period (1-600 CE)	690	M	Adolescent-1	11	15	Tooth							-6.6	Not used in FRUITS models	Lambert, P., Gagnon, C.M., Billman, B., Katzenberg, M.A., Carcelén, J., & Tykot, R.H. (2012). Bone chemistry at Cerro Oreja: A stable isotope perspective on the development of a regional economy in the Moche valley, Peru. Latin American Antiquity, 23(2), 144–166.
35	North Coast	Cerro Oreja	Cerro Oreja Gallinazo - EIP (1-200 CE)	Early Intermediate Period (1-600 CE)	659	und	Young Adult	21	27	Bone							-6.1	Not used in FRUITS models	Lambert, P., Gagnon, C.M., Billman, B., Katzenberg, M.A., Carcelén, J., & Tykot, R.H. (2012). Bone chemistry at Cerro Oreja: A stable isotope perspective on the development of a regional economy in the Moche valley, Peru. Latin American Antiquity, 23(2), 144–166.
36	North Coast	Cerro Oreja	Cerro Oreja Gallinazo - EIP (1-200 CE)	Early Intermediate Period (1-600 CE)	659	und	Young Adult	21	27	Tooth							-5.9	Not used in FRUITS models	Lambert, P., Gagnon, C.M., Billman, B., Katzenberg, M.A., Carcelén, J., & Tykot, R.H. (2012). Bone chemistry at Cerro Oreja: A stable isotope perspective on the development of a regional economy in the Moche valley, Peru. Latin American Antiquity, 23(2), 144–166.
37	North Coast	Cerro Oreja	Cerro Oreja Gallinazo - EIP (1-200 CE)	Early Intermediate Period (1-600 CE)	61	F	Young Adult	27	37	Bone							-7.9	Not used in FRUITS models	Lambert, P., Gagnon, C.M., Billman, B., Katzenberg, M.A., Carcelén, J., & Tykot, R.H. (2012). Bone chemistry at Cerro Oreja: A stable isotope perspective on the development of a regional economy in the Moche valley, Peru. Latin American Antiquity, 23(2), 144–166.
38	North Coast	Cerro Oreja	Cerro Oreja Gallinazo - EIP (1-200 CE)	Early Intermediate Period (1-600 CE)	381	F	Young Adult	30	40	Bone							-9.7	Not used in FRUITS models	Lambert, P., Gagnon, C.M., Billman, B., Katzenberg, M.A., Carcelén, J., & Tykot, R.H. (2012). Bone chemistry at Cerro Oreja: A stable isotope perspective on the development of a regional economy in the Moche valley, Peru. Latin American Antiquity, 23(2), 144–166.
39	North Coast	Cerro Oreja	Cerro Oreja Gallinazo - EIP (1-200 CE)	Early Intermediate Period (1-600 CE)	556	F	Middle Adult	32	42	Bone							-7.9	Not used in FRUITS models	Lambert, P., Gagnon, C.M., Billman, B., Katzenberg, M.A., Carcelén, J., & Tykot, R.H. (2012). Bone chemistry at Cerro Oreja: A stable isotope perspective on the development of a regional economy in the Moche valley, Peru. Latin American Antiquity, 23(2), 144–166.
40	North Coast	Cerro Oreja	Cerro Oreja Gallinazo - EIP (1-200 CE)	Early Intermediate Period (1-600 CE)	423	F	Young Adult	18	24	Bone							-7.7	Not used in FRUITS models	Lambert, P., Gagnon, C.M., Billman, B., Katzenberg, M.A., Carcelén, J., & Tykot, R.H. (2012). Bone chemistry at Cerro Oreja: A stable isotope perspective on the development of a regional economy in the Moche valley, Peru. Latin American Antiquity, 23(2), 144–166.
41	North Coast	Cerro Oreja	Cerro Oreja Gallinazo - EIP (1-200 CE)	Early Intermediate Period (1-600 CE)	668	F	Young Adult	17	23	Bone							-7.7	Not used in FRUITS models	Lambert, P., Gagnon, C.M., Billman, B., Katzenberg, M.A., Carcelén, J., & Tykot, R.H. (2012). Bone chemistry at Cerro Oreja: A stable isotope perspective on the development of a regional economy in the Moche valley, Peru. Latin American Antiquity, 23(2), 144–166.
42	North Coast	Cerro Oreja	Cerro Oreja Gallinazo - EIP (1-200 CE)	Early Intermediate Period (1-600 CE)	667	F	Young Adult	22	42	Bone							-7.3	Not used in FRUITS models	Lambert, P., Gagnon, C.M., Billman, B., Katzenberg, M.A., Carcelén, J., & Tykot, R.H. (2012). Bone chemistry at Cerro Oreja: A stable isotope perspective on the development of a regional economy in the Moche valley, Peru. Latin American Antiquity, 23(2), 144–166.
43	North Coast	Cerro Oreja	Cerro Oreja Gallinazo - EIP (1-200 CE)	Early Intermediate Period (1-600 CE)	761	M	Young Adult	18	38	Bone							-7.3	Not used in FRUITS models	Lambert, P., Gagnon, C.M., Billman, B., Katzenberg, M.A., Carcelén, J., & Tykot, R.H. (2012). Bone chemistry at Cerro Oreja: A stable isotope perspective on the development of a regional economy in the Moche valley, Peru. Latin American Antiquity, 23(2), 144–166.
44	North Coast	Cerro Oreja	Cerro Oreja Gallinazo - EIP (1-200 CE)	Early Intermediate Period (1-600 CE)	761	M	Young Adult	18	38	Tooth							-8.7	Not used in FRUITS models	Lambert, P., Gagnon, C.M., Billman, B., Katzenberg, M.A., Carcelén, J., & Tykot, R.H. (2012). Bone chemistry at Cerro Oreja: A stable isotope perspective on the development of a regional economy in the Moche valley, Peru. Latin American Antiquity, 23(2), 144–166.
45	North Coast	Cerro Oreja	Cerro Oreja Gallinazo - EIP (1-200 CE)	Early Intermediate Period (1-600 CE)	460	F	Middle Adult	30	50	Bone							-7.2	Not used in FRUITS models	Lambert, P., Gagnon, C.M., Billman, B., Katzenberg, M.A., Carcelén, J., & Tykot, R.H. (2012). Bone chemistry at Cerro Oreja: A stable isotope perspective on the development of a regional economy in the Moche valley, Peru. Latin American Antiquity, 23(2), 144–166.
46	North Coast	Cerro Oreja	Cerro Oreja Gallinazo - EIP (1-200 CE)	Early Intermediate Period (1-600 CE)	483	F	Young Adult	24	36	Bone							-7.2	Not used in FRUITS models	Lambert, P., Gagnon, C.M., Billman, B., Katzenberg, M.A., Carcelén, J., & Tykot, R.H. (2012). Bone chemistry at Cerro Oreja: A stable isotope perspective on the development of a regional economy in the Moche valley, Peru. Latin American Antiquity, 23(2), 144–166.
47	North Coast	Cerro Oreja	Cerro Oreja Gallinazo - EIP (1-200 CE)	Early Intermediate Period (1-600 CE)	445	M	Middle Adult	31	41	Bone							-7	Not used in FRUITS models	Lambert, P., Gagnon, C.M., Billman, B., Katzenberg, M.A., Carcelén, J., & Tykot, R.H. (2012). Bone chemistry at Cerro Oreja: A stable isotope perspective on the development of a regional economy in the Moche valley, Peru. Latin American Antiquity, 23(2), 144–166.
48	North Coast	Cerro Oreja	Cerro Oreja Gallinazo - EIP (1-200 CE)	Early Intermediate Period (1-600 CE)	118	und	Adult	20		Bone							-6.8	Not used in FRUITS models	Lambert, P., Gagnon, C.M., Billman, B., Katzenberg, M.A., Carcelén, J., & Tykot, R.H. (2012). Bone chemistry at Cerro Oreja: A stable isotope perspective on the development of a regional economy in the Moche valley, Peru. Latin American Antiquity, 23(2), 144–166.
49	North Coast	Cerro Oreja	Cerro Oreja Gallinazo - EIP (1-200 CE)	Early Intermediate Period (1-600 CE)	118	und	Adult	21		Tooth							-5	Not used in FRUITS models	Lambert, P., Gagnon, C.M., Billman, B., Katzenberg, M.A., Carcelén, J., & Tykot, R.H. (2012). Bone chemistry at Cerro Oreja: A stable isotope perspective on the development of a regional economy in the Moche valley, Peru. Latin American Antiquity, 23(2), 144–166.
50	North Coast	Cerro Oreja	Cerro Oreja Gallinazo - EIP (1-200 CE)	Early Intermediate Period (1-600 CE)	770	M	Middle Adult	35	49	Bone							-6.8	Not used in FRUITS models	Lambert, P., Gagnon, C.M., Billman, B., Katzenberg, M.A., Carcelén, J., & Tykot, R.H. (2012). Bone chemistry at Cerro Oreja: A stable isotope perspective on the development of a regional economy in the Moche valley, Peru. Latin American Antiquity, 23(2), 144–166.
51	North Coast	Cerro Oreja	Cerro Oreja Gallinazo - EIP (1-200 CE)	Early Intermediate Period (1-600 CE)	108a	M	Middle Adult	34	44	Bone							-6.5	Not used in FRUITS models	Lambert, P., Gagnon, C.M., Billman, B., Katzenberg, M.A., Carcelén, J., & Tykot, R.H. (2012). Bone chemistry at Cerro Oreja: A stable isotope perspective on the development of a regional economy in the Moche valley, Peru. Latin American Antiquity, 23(2), 144–166.
52	North Coast	Cerro Oreja	Cerro Oreja Gallinazo - EIP (1-200 CE)	Early Intermediate Period (1-600 CE)	654	F	Middle Adult	37	47	Bone							-5.9	Not used in FRUITS models	Lambert, P., Gagnon, C.M., Billman, B., Katzenberg, M.A., Carcelén, J., & Tykot, R.H. (2012). Bone chemistry at Cerro Oreja: A stable isotope perspective on the development of a regional economy in the Moche valley, Peru. Latin American Antiquity, 23(2), 144–166.
53	North Coast	Cerro Oreja	Cerro Oreja Gallinazo - EIP (1-200 CE)	Early Intermediate Period (1-600 CE)	654	F	Middle Adult	37	47	Tooth							-5.5	Not used in FRUITS models	Lambert, P., Gagnon, C.M., Billman, B., Katzenberg, M.A., Carcelén, J., & Tykot, R.H. (2012). Bone chemistry at Cerro Oreja: A stable isotope perspective on the development of a regional economy in the Moche valley, Peru. Latin American Antiquity, 23(2), 144–166.
54	North Coast	Cerro Oreja	Cerro Oreja Gallinazo - EIP (1-200 CE)	Early Intermediate Period (1-600 CE)	273	F	Young Adult	17	27	Bone							-5.8	Not used in FRUITS models	Lambert, P., Gagnon, C.M., Billman, B., Katzenberg, M.A., Carcelén, J., & Tykot, R.H. (2012). Bone chemistry at Cerro Oreja: A stable isotope perspective on the development of a regional economy in the Moche valley, Peru. Latin American Antiquity, 23(2), 144–166.
55	North Coast	Cerro Oreja	Cerro Oreja Gallinazo - EIP (1-200 CE)	Early Intermediate Period (1-600 CE)	425					Bone					-17.3			Not used in FRUITS models	Lambert, P., Gagnon, C.M., Billman, B., Katzenberg, M.A., Carcelén, J., & Tykot, R.H. (2012). Bone chemistry at Cerro Oreja: A stable isotope perspective on the development of a regional economy in the Moche valley, Peru. Latin American Antiquity, 23(2), 144–166.
56	North Coast	Cerro Oreja	Cerro Oreja Gallinazo - EIP (1-200 CE)	Early Intermediate Period (1-600 CE)	301	F	Young Adult	20	34	Bone							-7.9	Not used in FRUITS models	Lambert, P., Gagnon, C.M., Billman, B., Katzenberg, M.A., Carcelén, J., & Tykot, R.H. (2012). Bone chemistry at Cerro Oreja: A stable isotope perspective on the development of a regional economy in the Moche valley, Peru. Latin American Antiquity, 23(2), 144–166.
57	North Coast	Cerro Oreja	Cerro Oreja Gallinazo - EIP (1-200 CE)	Early Intermediate Period (1-600 CE)	156	M	Adult	30		Bone							-7.7	Not used in FRUITS models	Lambert, P., Gagnon, C.M., Billman, B., Katzenberg, M.A., Carcelén, J., & Tykot, R.H. (2012). Bone chemistry at Cerro Oreja: A stable isotope perspective on the development of a regional economy in the Moche valley, Peru. Latin American Antiquity, 23(2), 144–166.
58	North Coast	Cerro Oreja	Cerro Oreja Gallinazo - EIP (1-200 CE)	Early Intermediate Period (1-600 CE)	66	F	Adolescent-2	15	21	Bone							-7.5	Not used in FRUITS models	Lambert, P., Gagnon, C.M., Billman, B., Katzenberg, M.A., Carcelén, J., & Tykot, R.H. (2012). Bone chemistry at Cerro Oreja: A stable isotope perspective on the development of a regional economy in the Moche valley, Peru. Latin American Antiquity, 23(2), 144–166.
59	North Coast	Cerro Oreja	Cerro Oreja Gallinazo - EIP (1-200 CE)	Early Intermediate Period (1-600 CE)	199b	F	Middle Adult	41	51	Bone							-6.9	Not used in FRUITS models	Lambert, P., Gagnon, C.M., Billman, B., Katzenberg, M.A., Carcelén, J., & Tykot, R.H. (2012). Bone chemistry at Cerro Oreja: A stable isotope perspective on the development of a regional economy in the Moche valley, Peru. Latin American Antiquity, 23(2), 144–166.
60	North Coast	Cerro Oreja	Cerro Oreja Gallinazo - EIP (1-200 CE)	Early Intermediate Period (1-600 CE)	199b	F	Middle Adult	41	51	Tooth							-7.8	Not used in FRUITS models	Lambert, P., Gagnon, C.M., Billman, B., Katzenberg, M.A., Carcelén, J., & Tykot, R.H. (2012). Bone chemistry at Cerro Oreja: A stable isotope perspective on the development of a regional economy in the Moche valley, Peru. Latin American Antiquity, 23(2), 144–166.
61	North Coast	Cerro Oreja	Cerro Oreja Gallinazo - EIP (1-200 CE)	Early Intermediate Period (1-600 CE)	65	F	Young Adult	20	35	Bone							-6.7	Not used in FRUITS models	Lambert, P., Gagnon, C.M., Billman, B., Katzenberg, M.A., Carcelén, J., & Tykot, R.H. (2012). Bone chemistry at Cerro Oreja: A stable isotope perspective on the development of a regional economy in the Moche valley, Peru. Latin American Antiquity, 23(2), 144–166.
62	North Coast	Cerro Oreja	Cerro Oreja Gallinazo - EIP (1-200 CE)	Early Intermediate Period (1-600 CE)	65	F	Young Adult	20	35	Tooth							-5.3	Not used in FRUITS models	Lambert, P., Gagnon, C.M., Billman, B., Katzenberg, M.A., Carcelén, J., & Tykot, R.H. (2012). Bone chemistry at Cerro Oreja: A stable isotope perspective on the development of a regional economy in the Moche valley, Peru. Latin American Antiquity, 23(2), 144–166.
63	North Coast	Cerro Oreja	Cerro Oreja Gallinazo - EIP (1-200 CE)	Early Intermediate Period (1-600 CE)	60	M	Young Adult	20	35	Bone							-6.4	Not used in FRUITS models	Lambert, P., Gagnon, C.M., Billman, B., Katzenberg, M.A., Carcelén, J., & Tykot, R.H. (2012). Bone chemistry at Cerro Oreja: A stable isotope perspective on the development of a regional economy in the Moche valley, Peru. Latin American Antiquity, 23(2), 144–166.
64	North Coast	Cerro Oreja	Cerro Oreja Gallinazo - EIP (1-200 CE)	Early Intermediate Period (1-600 CE)	60	M	Young Adult	20	35	Tooth							-5.6	Not used in FRUITS models	Lambert, P., Gagnon, C.M., Billman, B., Katzenberg, M.A., Carcelén, J., & Tykot, R.H. (2012). Bone chemistry at Cerro Oreja: A stable isotope perspective on the development of a regional economy in the Moche valley, Peru. Latin American Antiquity, 23(2), 144–166.
65	North Coast	Cerro Oreja	Cerro Oreja Gallinazo - EIP (1-200 CE)	Early Intermediate Period (1-600 CE)	692	M	Middle Adult	33	43	Bone							-11.1	Not used in FRUITS models	Lambert, P., Gagnon, C.M., Billman, B., Katzenberg, M.A., Carcelén, J., & Tykot, R.H. (2012). Bone chemistry at Cerro Oreja: A stable isotope perspective on the development of a regional economy in the Moche valley, Peru. Latin American Antiquity, 23(2), 144–166.
66	North Coast	Cerro Oreja	Cerro Oreja Gallinazo - EIP (1-200 CE)	Early Intermediate Period (1-600 CE)	907	F	Middle Adult	30	40	Bone							-7.1	Not used in FRUITS models	Lambert, P., Gagnon, C.M., Billman, B., Katzenberg, M.A., Carcelén, J., & Tykot, R.H. (2012). Bone chemistry at Cerro Oreja: A stable isotope perspective on the development of a regional economy in the Moche valley, Peru. Latin American Antiquity, 23(2), 144–166.
67	North Coast	Cerro Oreja	Cerro Oreja Gallinazo - EIP (1-200 CE)	Early Intermediate Period (1-600 CE)	144	F	Adolescent-2	15	21	Bone							-6.6	Not used in FRUITS models	Lambert, P., Gagnon, C.M., Billman, B., Katzenberg, M.A., Carcelén, J., & Tykot, R.H. (2012). Bone chemistry at Cerro Oreja: A stable isotope perspective on the development of a regional economy in the Moche valley, Peru. Latin American Antiquity, 23(2), 144–166.
68	North Coast	Huaca Prieta	Huaca Prieta III - Arch (4500-3400 BCE)	Archaic (7000-3000 BCE)	HP capa 51_#1	und	Adult	20		Tooth							-12.8	Not used in FRUITS models	Tung, T.A., Dillehay, T.D., Feranec, R., & DeSantis, L. R. G. (2021). Early specialized maritime and maize economies on the north coast of Peru. Proceedings of the National Academy of Sciences of the United States of America, 117 (51), 32308-32319. https://doi.org/10.1073/pnas.2009121117
69	North Coast	Huaca Prieta	Huaca Prieta III - Arch (4500-3400 BCE)	Archaic (7000-3000 BCE)	HP1	F	Middle Adult	25	50	Tooth		33.9	12.7	3.1	-15.4	15	-10.9	Model 3 Proxies	Tung, T.A., Dillehay, T.D., Feranec, R., & DeSantis, L. R. G. (2021). Early specialized maritime and maize economies on the north coast of Peru. Proceedings of the National Academy of Sciences of the United States of America, 117 (51), 32308-32319. https://doi.org/10.1073/pnas.2009121118
70	North Coast	Huaca Prieta	Huaca Prieta III - Arch (4500-3400 BCE)	Archaic (7000-3000 BCE)	HP5	F	Old Adult	50	60	Tooth		39.4	14.2	3.2	-16.2	15.8	-12.9	Model 3 Proxies	Tung, T.A., Dillehay, T.D., Feranec, R., & DeSantis, L. R. G. (2021). Early specialized maritime and maize economies on the north coast of Peru. Proceedings of the National Academy of Sciences of the United States of America, 117 (51), 32308-32319. https://doi.org/10.1073/pnas.2009121122
71	North Coast	Huaca Prieta	Huaca Prieta III - Arch (4500-3400 BCE)	Archaic (7000-3000 BCE)	HP7	M	Young Adult	18	25	Tooth							-11.9	Not used in FRUITS models	Tung, T.A., Dillehay, T.D., Feranec, R., & DeSantis, L. R. G. (2021). Early specialized maritime and maize economies on the north coast of Peru. Proceedings of the National Academy of Sciences of the United States of America, 117 (51), 32308-32319. https://doi.org/10.1073/pnas.2009121124
72	North Coast	Huaca Prieta	Huaca Prieta III - Arch (4500-3400 BCE)	Archaic (7000-3000 BCE)	HP9	und	Child-1	6	10	Tooth		46.4	15.9	3.4	-17.6	14.6	-11.8	Model 3 Proxies	Tung, T.A., Dillehay, T.D., Feranec, R., & DeSantis, L. R. G. (2021). Early specialized maritime and maize economies on the north coast of Peru. Proceedings of the National Academy of Sciences of the United States of America, 117 (51), 32308-32319. https://doi.org/10.1073/pnas.2009121126
73	North Coast	Huaca Prieta	Huaca Prieta III - Arch (4500-3400 BCE)	Archaic (7000-3000 BCE)	HP-AMNH6 (99.1/902)	M	Young Adult	18	29	Tooth							-12.7	Not used in FRUITS models	Tung, T.A., Dillehay, T.D., Feranec, R., & DeSantis, L. R. G. (2021). Early specialized maritime and maize economies on the north coast of Peru. Proceedings of the National Academy of Sciences of the United States of America, 117 (51), 32308-32319. https://doi.org/10.1073/pnas.2009121133
74	North Coast	Huaca Prieta	Huaca Prieta III - Arch (4500-3400 BCE)	Archaic (7000-3000 BCE)	HP-AMNH7 (99.1/903)	F	Old Adult	45		Tooth							-13	Not used in FRUITS models	Tung, T.A., Dillehay, T.D., Feranec, R., & DeSantis, L. R. G. (2021). Early specialized maritime and maize economies on the north coast of Peru. Proceedings of the National Academy of Sciences of the United States of America, 117 (51), 32308-32319. https://doi.org/10.1073/pnas.2009121134
75	North Coast	Huaca Prieta	Huaca Prieta III - Arch (4500-3400 BCE)	Archaic (7000-3000 BCE)	HP-AMNH8 (99.1/906B)	F	Young Adult	18	29	Tooth		26.9	10.1	3.1	-17.1	13	-12.6	Model 3 Proxies	Tung, T.A., Dillehay, T.D., Feranec, R., & DeSantis, L. R. G. (2021). Early specialized maritime and maize economies on the north coast of Peru. Proceedings of the National Academy of Sciences of the United States of America, 117 (51), 32308-32319. https://doi.org/10.1073/pnas.2009121135
76	North Coast	Huaca Prieta	Huaca Prieta III - Arch (4500-3400 BCE)	Archaic (7000-3000 BCE)	HP-AMNH9 (99.1/908)	F	Middle Adult	30	45	Tooth		26.1	10.2	3	-15.4	15	-12.5	Model 3 Proxies	Tung, T.A., Dillehay, T.D., Feranec, R., & DeSantis, L. R. G. (2021). Early specialized maritime and maize economies on the north coast of Peru. Proceedings of the National Academy of Sciences of the United States of America, 117 (51), 32308-32319. https://doi.org/10.1073/pnas.2009121136
77	North Coast	Huaca Prieta	Huaca Prieta III - Arch (4500-3400 BCE)	Archaic (7000-3000 BCE)	HP-AMNH10 (99.1/904)	M	Old Adult	45		Tooth							-10.8	Not used in FRUITS models	Tung, T.A., Dillehay, T.D., Feranec, R., & DeSantis, L. R. G. (2021). Early specialized maritime and maize economies on the north coast of Peru. Proceedings of the National Academy of Sciences of the United States of America, 117 (51), 32308-32319. https://doi.org/10.1073/pnas.2009121137
78	North Coast	Huaca Prieta	Huaca Prieta IV - Arch (3400-2100 BCE)	Initial Formative (3000-1800 BCE)	HP2*	M	Middle Adult	35	45	Tooth		18.2	8.2	2.6	-18.3	11.7	-12.1	Not used in FRUITS models	Tung, T.A., Dillehay, T.D., Feranec, R., & DeSantis, L. R. G. (2021). Early specialized maritime and maize economies on the north coast of Peru. Proceedings of the National Academy of Sciences of the United States of America, 117 (51), 32308-32319. https://doi.org/10.1073/pnas.2009121119
79	North Coast	Huaca Prieta	Huaca Prieta IV - Arch (3400-2100 BCE)	Initial Formative (3000-1800 BCE)	HP3	F	Middle Adult	35	45	Tooth		34.1	13	3.1	-17	13.3	-12	Model 3 Proxies	Tung, T.A., Dillehay, T.D., Feranec, R., & DeSantis, L. R. G. (2021). Early specialized maritime and maize economies on the north coast of Peru. Proceedings of the National Academy of Sciences of the United States of America, 117 (51), 32308-32319. https://doi.org/10.1073/pnas.2009121120
80	North Coast	Huaca Prieta	Huaca Prieta IV - Arch (3400-2100 BCE)	Initial Formative (3000-1800 BCE)	HP4	und	Adolescent	12	15	Tooth		33.3	12.4	3.1	-15.9	15.1	-12	Model 3 Proxies	Tung, T.A., Dillehay, T.D., Feranec, R., & DeSantis, L. R. G. (2021). Early specialized maritime and maize economies on the north coast of Peru. Proceedings of the National Academy of Sciences of the United States of America, 117 (51), 32308-32319. https://doi.org/10.1073/pnas.2009121121
81	North Coast	Huaca Prieta	Huaca Prieta IV - Arch (3400-2100 BCE)	Initial Formative (3000-1800 BCE)	HP6*	F	Middle Adult	25	50	Tooth		2.8	12.4	2.6	-18	11.4	-13.6	Not used in FRUITS models	Tung, T.A., Dillehay, T.D., Feranec, R., & DeSantis, L. R. G. (2021). Early specialized maritime and maize economies on the north coast of Peru. Proceedings of the National Academy of Sciences of the United States of America, 117 (51), 32308-32319. https://doi.org/10.1073/pnas.2009121123
82	North Coast	Huaca Prieta	Huaca Prieta IV - Arch (3400-2100 BCE)	Initial Formative (3000-1800 BCE)	HP8	und	Infant-2	3	6	Tooth							-12.6	Not used in FRUITS models	Tung, T.A., Dillehay, T.D., Feranec, R., & DeSantis, L. R. G. (2021). Early specialized maritime and maize economies on the north coast of Peru. Proceedings of the National Academy of Sciences of the United States of America, 117 (51), 32308-32319. https://doi.org/10.1073/pnas.2009121125
83	North Coast	Huaca Prieta	Huaca Prieta IV - Arch (3400-2100 BCE)	Initial Formative (3000-1800 BCE)	HP11	und	Child-1	5	9	Tooth		30.8	11.3	3.2	-15.6	16.5	-12.3	Model 3 Proxies	Tung, T.A., Dillehay, T.D., Feranec, R., & DeSantis, L. R. G. (2021). Early specialized maritime and maize economies on the north coast of Peru. Proceedings of the National Academy of Sciences of the United States of America, 117 (51), 32308-32319. https://doi.org/10.1073/pnas.2009121127
84	North Coast	Huaca Prieta	Huaca Prieta IV - Arch (3400-2100 BCE)	Initial Formative (3000-1800 BCE)	HP-AMNH1 (99.1/890)	F	Middle Adult	30	45	Tooth		36.7	13.2	3.2	-18.1	13.1	-12.4	Model 3 Proxies	Tung, T.A., Dillehay, T.D., Feranec, R., & DeSantis, L. R. G. (2021). Early specialized maritime and maize economies on the north coast of Peru. Proceedings of the National Academy of Sciences of the United States of America, 117 (51), 32308-32319. https://doi.org/10.1073/pnas.2009121128
85	North Coast	Huaca Prieta	Huaca Prieta IV - Arch (3400-2100 BCE)	Initial Formative (3000-1800 BCE)	HP-AMNH2 (99.1/896)	F	Old Adult	45		Tooth							-14	Not used in FRUITS models	Tung, T.A., Dillehay, T.D., Feranec, R., & DeSantis, L. R. G. (2021). Early specialized maritime and maize economies on the north coast of Peru. Proceedings of the National Academy of Sciences of the United States of America, 117 (51), 32308-32319. https://doi.org/10.1073/pnas.2009121129
86	North Coast	Huaca Prieta	Huaca Prieta IV - Arch (3400-2100 BCE)	Initial Formative (3000-1800 BCE)	HP-AMNH3 (99.1/897)	M	Old Adult	45		Tooth		44.8	16.1	3.2	-16	15.5	-11.4	Model 3 Proxies	Tung, T.A., Dillehay, T.D., Feranec, R., & DeSantis, L. R. G. (2021). Early specialized maritime and maize economies on the north coast of Peru. Proceedings of the National Academy of Sciences of the United States of America, 117 (51), 32308-32319. https://doi.org/10.1073/pnas.2009121130
87	North Coast	Huaca Prieta	Huaca Prieta IV - Arch (3400-2100 BCE)	Initial Formative (3000-1800 BCE)	HP-AMNH4 (99.1/900)	F	Old Adult	45		Tooth							-12.7	Not used in FRUITS models	Tung, T.A., Dillehay, T.D., Feranec, R., & DeSantis, L. R. G. (2021). Early specialized maritime and maize economies on the north coast of Peru. Proceedings of the National Academy of Sciences of the United States of America, 117 (51), 32308-32319. https://doi.org/10.1073/pnas.2009121131
88	North Coast	Huaca Prieta	Huaca Prieta IV - Arch (3400-2100 BCE)	Initial Formative (3000-1800 BCE)	HP-AMNH5 (99.1/901)	F	Old Adult	45		Tooth		42.6	15.1	3.3	-16.5	14.7	-12.8	Model 3 Proxies	Tung, T.A., Dillehay, T.D., Feranec, R., & DeSantis, L. R. G. (2021). Early specialized maritime and maize economies on the north coast of Peru. Proceedings of the National Academy of Sciences of the United States of America, 117 (51), 32308-32319. https://doi.org/10.1073/pnas.2009121132
89	North Coast	Huaca Santa Clara	Huaca Santa Clara - LF/EIP (200 BCE - 600 CE)	Early Intermediate Period (1-600 CE)	Burial 7	F	Young Adult	20	25	Bone	12.8	42.8	14.9	3.3	-11	9		Model 2 Proxies	Hyland, C., Millaire, J-F., & Szpak, P. (2021). Migration and maize in the Virú Valley: Understanding life histories through multi-tissue carbon, nitrogen, sulfur, and strontium isotope analyses. American Journal of Physical Anthropology, 176, 21– 35.
90	North Coast	Huaca Santa Clara	Huaca Santa Clara - LF/EIP (200 BCE - 600 CE)	Early Intermediate Period (1-600 CE)	Burial 8	M	Young Adult	30	35	Bone	14.5	41.2	14.8	3.2	-12.7	10		Model 2 Proxies	Hyland, C., Millaire, J-F., & Szpak, P. (2021). Migration and maize in the Virú Valley: Understanding life histories through multi-tissue carbon, nitrogen, sulfur, and strontium isotope analyses. American Journal of Physical Anthropology, 176, 21– 35.
91	North Coast	Huaca Santa Clara	Huaca Santa Clara - LF/EIP (200 BCE - 600 CE)	Early Intermediate Period (1-600 CE)	Burial 9	F	Young Adult	20	25	Bone	24.2	46	16.5	3.2	-11.6	9.3		Model 2 Proxies	Hyland, C., Millaire, J-F., & Szpak, P. (2021). Migration and maize in the Virú Valley: Understanding life histories through multi-tissue carbon, nitrogen, sulfur, and strontium isotope analyses. American Journal of Physical Anthropology, 176, 21– 35.
92	North Coast	Huaca Santa Clara	Huaca Santa Clara - LF/EIP (200 BCE - 600 CE)	Early Intermediate Period (1-600 CE)	Burial 13	F	Middle Adult	45	50	Bone	23.8	45.8	16.1	3.3	-13.4	9.6		Model 2 Proxies	Hyland, C., Millaire, J-F., & Szpak, P. (2021). Migration and maize in the Virú Valley: Understanding life histories through multi-tissue carbon, nitrogen, sulfur, and strontium isotope analyses. American Journal of Physical Anthropology, 176, 21– 35.
93	North Coast	Huaca Santa Clara	Huaca Santa Clara - LF/EIP (200 BCE - 600 CE)	Early Intermediate Period (1-600 CE)	Burial 14	M	Middle Adult	35	40	Bone	4.8	38.1	13.4	3.3	-12.2	10.8		Model 2 Proxies	Hyland, C., Millaire, J-F., & Szpak, P. (2021). Migration and maize in the Virú Valley: Understanding life histories through multi-tissue carbon, nitrogen, sulfur, and strontium isotope analyses. American Journal of Physical Anthropology, 176, 21– 35.
94	North Coast	Huaca Zarpán	Huaca Zarpán - EH (1500-1 BCE)	Middle Formative (1200-400 BCE)	H. Zarpán, Disturbado 08-09	und	Child-2	9		Tooth							-6.8	Not used in FRUITS models	Turner, B.L., & Klaus, H.D. (2020). Diet, Nutrition, and Foodways on the North Coast of Peru: Bioarchaeological Perspectives on Adaptive Transitions. Bioarchaeology and Social Theory Series. Switzerland AG: Springer Nature.
95	North Coast	Huaca Zarpán	Huaca Zarpán - EH (1500-1 BCE)	Middle Formative (1200-400 BCE)	H. Zarpán, Disturbado 10-11 NE Lad	M	Middle Adult	30		Bone	16	50.8	18.4	3.2	-12	10.2	-8.1	Model 3 Proxies	Turner, B.L., & Klaus, H.D. (2020). Diet, Nutrition, and Foodways on the North Coast of Peru: Bioarchaeological Perspectives on Adaptive Transitions. Bioarchaeology and Social Theory Series. Switzerland AG: Springer Nature.
96	North Coast	Huaca Zarpán	Huaca Zarpán - EH (1500-1 BCE)	Middle Formative (1200-400 BCE)	H. Zarpán, Disturbado 2010 NE					Bone							-13.6	Not used in FRUITS models	Turner, B.L., & Klaus, H.D. (2020). Diet, Nutrition, and Foodways on the North Coast of Peru: Bioarchaeological Perspectives on Adaptive Transitions. Bioarchaeology and Social Theory Series. Switzerland AG: Springer Nature.
97	North Coast	Huaca Zarpán	Huaca Zarpán - EH (1500-1 BCE)	Middle Formative (1200-400 BCE)	H. Zarpán, Formativo 2011 Chacra	F	Old Adult	55		Bone							-11.3	Not used in FRUITS models	Turner, B.L., & Klaus, H.D. (2020). Diet, Nutrition, and Foodways on the North Coast of Peru: Bioarchaeological Perspectives on Adaptive Transitions. Bioarchaeology and Social Theory Series. Switzerland AG: Springer Nature.
98	North Coast	Huaca Zarpán	Huaca Zarpán - EH (1500-1 BCE)	Middle Formative (1200-400 BCE)	H. Zarpán, Formativo 2011 Chacra	F	Old Adult	55		Bone	2.2	35.2	12.6	3.3	-17.1	9.6	-11.7	Model 3 Proxies	Turner, B.L., & Klaus, H.D. (2020). Diet, Nutrition, and Foodways on the North Coast of Peru: Bioarchaeological Perspectives on Adaptive Transitions. Bioarchaeology and Social Theory Series. Switzerland AG: Springer Nature.
99	North Coast	Paredones	Paredones III - Arch (4600-3300 BCE)	Archaic (7000-3000 BCE)	Par-1	und	Middle Adult	30		Tooth		36.8	13.4	3.2	-10.9	11.5	-4.7	Model 3 Proxies	Tung, T.A., Dillehay, T.D., Feranec, R., & DeSantis, L. R. G. (2021). Early specialized maritime and maize economies on the north coast of Peru. Proceedings of the National Academy of Sciences of the United States of America, 117 (51), 32308-32319. https://doi.org/10.1073/pnas.2009121138
100	North Coast	Paredones	Paredones III - Arch (4600-3300 BCE)	Archaic (7000-3000 BCE)	Par-2	und	Middle Adult	30		Tooth		40	13.9	3.4	-10.8	11.2	-7	Model 3 Proxies	Tung, T.A., Dillehay, T.D., Feranec, R., & DeSantis, L. R. G. (2021). Early specialized maritime and maize economies on the north coast of Peru. Proceedings of the National Academy of Sciences of the United States of America, 117 (51), 32308-32319. https://doi.org/10.1073/pnas.2009121139
101	North Coast	Paredones	Paredones III - Arch (4600-3300 BCE)	Archaic (7000-3000 BCE)	Par-39A	und	Young Adult	20		Tooth							-4.8	Not used in FRUITS models	Tung, T.A., Dillehay, T.D., Feranec, R., & DeSantis, L. R. G. (2021). Early specialized maritime and maize economies on the north coast of Peru. Proceedings of the National Academy of Sciences of the United States of America, 117 (51), 32308-32319. https://doi.org/10.1073/pnas.2009121142
102	North Coast	Paredones	Paredones III - Arch (4600-3300 BCE)	Archaic (7000-3000 BCE)	Par-40*	und	Young Adult	20		Tooth		29	10.7	3.2	-10	14.6	-4	Model 3 Proxies	Tung, T.A., Dillehay, T.D., Feranec, R., & DeSantis, L. R. G. (2021). Early specialized maritime and maize economies on the north coast of Peru. Proceedings of the National Academy of Sciences of the United States of America, 117 (51), 32308-32319. https://doi.org/10.1073/pnas.2009121143
103	North Coast	Paredones	Paredones IV - Arch (3300-2100 BCE)	Initial Formative (3000-1800 BCE)	Par-3	und	Middle Adult	30		Tooth		25.6	9.4	3.2	-12.6	10.2	-5.8	Model 3 Proxies	Tung, T.A., Dillehay, T.D., Feranec, R., & DeSantis, L. R. G. (2021). Early specialized maritime and maize economies on the north coast of Peru. Proceedings of the National Academy of Sciences of the United States of America, 117 (51), 32308-32319. https://doi.org/10.1073/pnas.2009121140
104	North Coast	Paredones	Paredones IV - Arch (3300-2100 BCE)	Initial Formative (3000-1800 BCE)	Par-38A	und	Young Adult	20		Tooth							-3.1	Not used in FRUITS models	Tung, T.A., Dillehay, T.D., Feranec, R., & DeSantis, L. R. G. (2021). Early specialized maritime and maize economies on the north coast of Peru. Proceedings of the National Academy of Sciences of the United States of America, 117 (51), 32308-32319. https://doi.org/10.1073/pnas.2009121141
105	North Coast	Paredones	Paredones IV - Arch (3300-2100 BCE)	Initial Formative (3000-1800 BCE)	Par-42A	und	Young Adult	20		Tooth							-3.4	Not used in FRUITS models	Tung, T.A., Dillehay, T.D., Feranec, R., & DeSantis, L. R. G. (2021). Early specialized maritime and maize economies on the north coast of Peru. Proceedings of the National Academy of Sciences of the United States of America, 117 (51), 32308-32319. https://doi.org/10.1073/pnas.2009121145
106	North Coast	Paredones	Paredones IV - Arch (3300-2100 BCE)	Initial Formative (3000-1800 BCE)	Par-43*A	und	Young Adult	20		Tooth		28.2	10.4	3.2	-10.4	14.5	-3	Model 3 Proxies	Tung, T.A., Dillehay, T.D., Feranec, R., & DeSantis, L. R. G. (2021). Early specialized maritime and maize economies on the north coast of Peru. Proceedings of the National Academy of Sciences of the United States of America, 117 (51), 32308-32319. https://doi.org/10.1073/pnas.2009121146
107	North Coast	Paredones	Paredones V - Arch (2100-1500 BCE)	Early Formative (1800-1200 BCE)	Par-41*A	und	Young Adult	20		Tooth		21.9	8	3.2	-10.1	15	-3.3	Model 3 Proxies	Tung, T.A., Dillehay, T.D., Feranec, R., & DeSantis, L. R. G. (2021). Early specialized maritime and maize economies on the north coast of Peru. Proceedings of the National Academy of Sciences of the United States of America, 117 (51), 32308-32319. https://doi.org/10.1073/pnas.2009121144
108	North Coast	Puémape	Puémape Early - IF (2400-2000 BCE)	Initial Formative (3000-1800 BCE)	Puémape Temprano - Burial XXXIV	F	Young Adult	20	35	Tooth				2.8	-17.5	12.2	-12.5	Model 3 Proxies	Pezo-Lanfranco, L. (2015). Intensificação agrícola e complexificação social: Uma perspectiva bioarqueológica de populações pré_x0002_históricas do litoral dos Andes Centrais. Doctoral Dissertation. University of São Paulo.
109	North Coast	Puémape	Puémape Early - IF (2400-2000 BCE)	Initial Formative (3000-1800 BCE)	Puémape Temprano - Burial XXXI	und	Child	6	11	Tooth				6.4	-21.5	16.5	-13.1	Not used in FRUITS models	Pezo-Lanfranco, L. (2015). Intensificação agrícola e complexificação social: Uma perspectiva bioarqueológica de populações pré_x0002_históricas do litoral dos Andes Centrais. Doctoral Dissertation. University of São Paulo.
110	North Coast	Puémape	Puémape Early - IF (2400-2000 BCE)	Initial Formative (3000-1800 BCE)	Puémape Temprano - Burial XXXVII	und	Child	6	11	Tooth				4.4	-19.7	15.4	-13.3	Not used in FRUITS models	Pezo-Lanfranco, L. (2015). Intensificação agrícola e complexificação social: Uma perspectiva bioarqueológica de populações pré_x0002_históricas do litoral dos Andes Centrais. Doctoral Dissertation. University of São Paulo.
111	North Coast	Puémape	Puémape Early - IF (2400-2000 BCE)	Initial Formative (3000-1800 BCE)	Puémape Temprano - Burial XLIV	M	Young Adult	20	35	Tooth				3.1	-15.5	16.3	-11.8	Model 3 Proxies	Pezo-Lanfranco, L. (2015). Intensificação agrícola e complexificação social: Uma perspectiva bioarqueológica de populações pré_x0002_históricas do litoral dos Andes Centrais. Doctoral Dissertation. University of São Paulo.
112	North Coast	Puémape	Puémape Early - IF (2400-2000 BCE)	Initial Formative (3000-1800 BCE)	Puémape Temprano - Burial XCIV	F	Adolescent	12	19	Tooth				3.2	-16.2	15.5	-11.3	Model 3 Proxies	Pezo-Lanfranco, L. (2015). Intensificação agrícola e complexificação social: Uma perspectiva bioarqueológica de populações pré_x0002_históricas do litoral dos Andes Centrais. Doctoral Dissertation. University of São Paulo.
113	North Coast	Puémape	Puémape Early - IF (2400-2000 BCE)	Initial Formative (3000-1800 BCE)	Puémape Temprano - Burial XCVIII	und	Child	6	11	Tooth				3.9	-17.6	16.6	-11.8	Not used in FRUITS models	Pezo-Lanfranco, L. (2015). Intensificação agrícola e complexificação social: Uma perspectiva bioarqueológica de populações pré_x0002_históricas do litoral dos Andes Centrais. Doctoral Dissertation. University of São Paulo.
114	North Coast	Puémape	Puémape Early - IF (2400-2000 BCE)	Initial Formative (3000-1800 BCE)	Puémape Temprano - Burial XCII	M	Middle Adult	35	50	Bone				6.9	-20	19.7	-12.5	Not used in FRUITS models	Pezo-Lanfranco, L. (2015). Intensificação agrícola e complexificação social: Uma perspectiva bioarqueológica de populações pré_x0002_históricas do litoral dos Andes Centrais. Doctoral Dissertation. University of São Paulo.
115	North Coast	Puémape	Puémape Early - IF (2400-2000 BCE)	Initial Formative (3000-1800 BCE)	Puémape Temprano - Burial XXXV	F	Young Adult	20	35	Bone				5.3	-19.5	32.4	-11.6	Not used in FRUITS models	Pezo-Lanfranco, L. (2015). Intensificação agrícola e complexificação social: Uma perspectiva bioarqueológica de populações pré_x0002_históricas do litoral dos Andes Centrais. Doctoral Dissertation. University of São Paulo.
116	North Coast	Puémape	Puémape Middle - EF (1800-1200 BCE)	Early Formative (1800-1200 BCE)	Puémape Medio - Burial CIX	F	Young Adult	20	35	Bone				5.9	-20.4	24.3	-11.4	Not used in FRUITS models	Pezo-Lanfranco, L. (2015). Intensificação agrícola e complexificação social: Uma perspectiva bioarqueológica de populações pré_x0002_históricas do litoral dos Andes Centrais. Doctoral Dissertation. University of São Paulo.
117	North Coast	Puémape	Puémape Middle - EF (1800-1200 BCE)	Early Formative (1800-1200 BCE)	Puémape Medio - Burial C	M	Young Adult	20	35	Bone				7.2	-20.4	22.3	-11.1	Not used in FRUITS models	Pezo-Lanfranco, L. (2015). Intensificação agrícola e complexificação social: Uma perspectiva bioarqueológica de populações pré_x0002_históricas do litoral dos Andes Centrais. Doctoral Dissertation. University of São Paulo.
118	North Coast	Puémape	Puémape Salinar - LF (400-350 BCE)	Late Formative (400-1 BCE)	Puémape Salinar - Burial LXXIV	M	Middle Adult	35	50	Tooth				3.1	-16.4	12.6	-11.4	Model 3 Proxies	Pezo-Lanfranco, L. (2015). Intensificação agrícola e complexificação social: Uma perspectiva bioarqueológica de populações pré_x0002_históricas do litoral dos Andes Centrais. Doctoral Dissertation. University of São Paulo.
119	North Coast	Puémape	Puémape Salinar - LF (400-350 BCE)	Late Formative (400-1 BCE)	Puémape Salinar - Burial LXVI	und	Adult	20		Tooth				3	-17.4	11.1	-12.1	Model 3 Proxies	Pezo-Lanfranco, L. (2015). Intensificação agrícola e complexificação social: Uma perspectiva bioarqueológica de populações pré_x0002_históricas do litoral dos Andes Centrais. Doctoral Dissertation. University of São Paulo.
120	North Coast	Puémape	Puémape Salinar - LF (400-350 BCE)	Late Formative (400-1 BCE)	Puémape Salinar - Burial LXXVI	M	Young Adult	20	35	Bone				3.4	-15.6	16.8	-11.2	Model 3 Proxies	Pezo-Lanfranco, L. (2015). Intensificação agrícola e complexificação social: Uma perspectiva bioarqueológica de populações pré_x0002_históricas do litoral dos Andes Centrais. Doctoral Dissertation. University of São Paulo.
121	North Coast	Puémape	Puémape Salinar - LF (400-350 BCE)	Late Formative (400-1 BCE)	Puémape Salinar - Burial L	F	Middle Adult	35	50	Bone				3.9	-19.1	11.4	-11.6	Not used in FRUITS models	Pezo-Lanfranco, L. (2015). Intensificação agrícola e complexificação social: Uma perspectiva bioarqueológica de populações pré_x0002_históricas do litoral dos Andes Centrais. Doctoral Dissertation. University of São Paulo.
122	North Coast	Puémape	Puémape Salinar - LF (400-350 BCE)	Late Formative (400-1 BCE)	Puémape Salinar - Burial X	M	Old Adult	50		Bone				3.5	-16	16.5	-11	Model 3 Proxies	Pezo-Lanfranco, L. (2015). Intensificação agrícola e complexificação social: Uma perspectiva bioarqueológica de populações pré_x0002_históricas do litoral dos Andes Centrais. Doctoral Dissertation. University of São Paulo.
123	North Coast	Puémape	Puémape Salinar - LF (400-350 BCE)	Late Formative (400-1 BCE)	Puémape Salinar - Burial LXVII	M	Young Adult	20	35	Bone					-17	7.7		Not used in FRUITS models	Pezo-Lanfranco, L. (2015). Intensificação agrícola e complexificação social: Uma perspectiva bioarqueológica de populações pré_x0002_históricas do litoral dos Andes Centrais. Doctoral Dissertation. University of São Paulo.
124	North Coast	Ventarrón	Ventarrón EH - EF/LF (1500-1 BCE)	Middle Formative (1200-400 BCE)	Ventarrón Tumba 12 2009	F	Middle Adult	45		Tooth							-12.7	Not used in FRUITS models	Turner, B.L., & Klaus, H.D. (2020). Diet, Nutrition, and Foodways on the North Coast of Peru: Bioarchaeological Perspectives on Adaptive Transitions. Bioarchaeology and Social Theory Series. Switzerland AG: Springer Nature.
125	North Coast	Ventarrón	Ventarrón EH - EF/LF (1500-1 BCE)	Middle Formative (1200-400 BCE)	Ventarrón Tumba 12 2010	M	Middle Adult	47		Bone							-11.6	Not used in FRUITS models	Turner, B.L., & Klaus, H.D. (2020). Diet, Nutrition, and Foodways on the North Coast of Peru: Bioarchaeological Perspectives on Adaptive Transitions. Bioarchaeology and Social Theory Series. Switzerland AG: Springer Nature.
126	North Coast	Ventarrón	Ventarrón EH - EF/LF (1500-1 BCE)	Middle Formative (1200-400 BCE)	Ventarrón Tumba 12 2011	M	Middle Adult	47		Tooth							-12	Not used in FRUITS models	Turner, B.L., & Klaus, H.D. (2020). Diet, Nutrition, and Foodways on the North Coast of Peru: Bioarchaeological Perspectives on Adaptive Transitions. Bioarchaeology and Social Theory Series. Switzerland AG: Springer Nature.
127	North Coast	Ventarrón	Ventarrón EH - EF/LF (1500-1 BCE)	Middle Formative (1200-400 BCE)	Ventarrón Tumba 11 2009	und	Infant-2	3		Tooth							-11.5	Not used in FRUITS models	Turner, B.L., & Klaus, H.D. (2020). Diet, Nutrition, and Foodways on the North Coast of Peru: Bioarchaeological Perspectives on Adaptive Transitions. Bioarchaeology and Social Theory Series. Switzerland AG: Springer Nature.
128	North Coast	Ventarrón	Ventarrón EH - EF/LF (1500-1 BCE)	Middle Formative (1200-400 BCE)	Ventarrón Tumba 7 2009	und	Adolescent-1	12		Tooth							-11.3	Not used in FRUITS models	Turner, B.L., & Klaus, H.D. (2020). Diet, Nutrition, and Foodways on the North Coast of Peru: Bioarchaeological Perspectives on Adaptive Transitions. Bioarchaeology and Social Theory Series. Switzerland AG: Springer Nature.
129	North Coast	Ventarrón	Ventarrón EH - EF/LF (1500-1 BCE)	Middle Formative (1200-400 BCE)	Ventarrón Tumba 11 2007					Bone	13.9	46.3	16.3	3.3	-12	13.2		Model 2 Proxies	Turner, B.L., & Klaus, H.D. (2020). Diet, Nutrition, and Foodways on the North Coast of Peru: Bioarchaeological Perspectives on Adaptive Transitions. Bioarchaeology and Social Theory Series. Switzerland AG: Springer Nature.
130	North Coast	Virú 11 Gallinazo. VA	Virú 11 Gallinazo - LF/EIP (200 BCE - 500 CE)	Early Intermediate Period (1-600 CE)	1	M				Bone					-15.7		-8.2	Not used in FRUITS models	Ericson, J.E., West, M., Sullivan, C., & Krueger, H.W. (1989). The development of maize agriculture in the Virú valley, Peru. In: Price, T.D. (Ed.) The Chemistry of Prehistoric Human Bone (pp. 68-104). New York: Cambridge University Press.
131	North Coast	Virú 11 Gallinazo. VA	Virú 11 Gallinazo - LF/EIP (200 BCE - 500 CE)	Early Intermediate Period (1-600 CE)	2	M				Bone					-13.4		-6.4	Not used in FRUITS models	Ericson, J.E., West, M., Sullivan, C., & Krueger, H.W. (1989). The development of maize agriculture in the Virú valley, Peru. In: Price, T.D. (Ed.) The Chemistry of Prehistoric Human Bone (pp. 68-104). New York: Cambridge University Press.
132	North Coast	Virú 11 Gallinazo. VA	Virú 11 Gallinazo - LF/EIP (200 BCE - 500 CE)	Early Intermediate Period (1-600 CE)	3	M				Bone					-9.2	13.2	-3.7	Model 3 Proxies	Ericson, J.E., West, M., Sullivan, C., & Krueger, H.W. (1989). The development of maize agriculture in the Virú valley, Peru. In: Price, T.D. (Ed.) The Chemistry of Prehistoric Human Bone (pp. 68-104). New York: Cambridge University Press.
133	North Coast	Virú 11 Gallinazo. VA	Virú 11 Gallinazo - LF/EIP (200 BCE - 500 CE)	Early Intermediate Period (1-600 CE)	4	und				Bone					-9.3	13	-4.2	Model 3 Proxies	Ericson, J.E., West, M., Sullivan, C., & Krueger, H.W. (1989). The development of maize agriculture in the Virú valley, Peru. In: Price, T.D. (Ed.) The Chemistry of Prehistoric Human Bone (pp. 68-104). New York: Cambridge University Press.
134	North Coast	Virú 11 Gallinazo. VA	Virú 11 Gallinazo - LF/EIP (200 BCE - 500 CE)	Early Intermediate Period (1-600 CE)	5	F				Bone					-12.5		-6.5	Not used in FRUITS models	Ericson, J.E., West, M., Sullivan, C., & Krueger, H.W. (1989). The development of maize agriculture in the Virú valley, Peru. In: Price, T.D. (Ed.) The Chemistry of Prehistoric Human Bone (pp. 68-104). New York: Cambridge University Press.
135	North Coast	Virú 11 Gallinazo. VA	Virú 11 Gallinazo - LF/EIP (200 BCE - 500 CE)	Early Intermediate Period (1-600 CE)	6	F				Bone					-16		-8.5	Not used in FRUITS models	Ericson, J.E., West, M., Sullivan, C., & Krueger, H.W. (1989). The development of maize agriculture in the Virú valley, Peru. In: Price, T.D. (Ed.) The Chemistry of Prehistoric Human Bone (pp. 68-104). New York: Cambridge University Press.
136	North Coast	Virú 218 Pto Moorin. VA	Virú 218 Puerto Moorin - LF (400-200 BCE)	Late Formative (400-1 BCE)	1					Bone					-14			Not used in FRUITS models	Ericson, J.E., West, M., Sullivan, C., & Krueger, H.W. (1989). The development of maize agriculture in the Virú valley, Peru. In: Price, T.D. (Ed.) The Chemistry of Prehistoric Human Bone (pp. 68-104). New York: Cambridge University Press.
137	North Coast	Virú 218 Pto Moorin. VA	Virú 218 Puerto Moorin - LF (400-200 BCE)	Late Formative (400-1 BCE)	2					Bone					-18.7		-15.7	Not used in FRUITS models	Ericson, J.E., West, M., Sullivan, C., & Krueger, H.W. (1989). The development of maize agriculture in the Virú valley, Peru. In: Price, T.D. (Ed.) The Chemistry of Prehistoric Human Bone (pp. 68-104). New York: Cambridge University Press.
138	North Coast	Virú 218 Pto Moorin. VA	Virú 218 Puerto Moorin - LF (400-200 BCE)	Late Formative (400-1 BCE)	3					Bone					-16.2			Not used in FRUITS models	Ericson, J.E., West, M., Sullivan, C., & Krueger, H.W. (1989). The development of maize agriculture in the Virú valley, Peru. In: Price, T.D. (Ed.) The Chemistry of Prehistoric Human Bone (pp. 68-104). New York: Cambridge University Press.
139	North Coast	Virú 218 Pto Moorin. VA	Virú 218 Puerto Moorin - LF (400-200 BCE)	Late Formative (400-1 BCE)	4					Bone					-19.9			Not used in FRUITS models	Ericson, J.E., West, M., Sullivan, C., & Krueger, H.W. (1989). The development of maize agriculture in the Virú valley, Peru. In: Price, T.D. (Ed.) The Chemistry of Prehistoric Human Bone (pp. 68-104). New York: Cambridge University Press.
140	North Coast	Virú 218 Pto Moorin. VA	Virú 218 Puerto Moorin - LF (400-200 BCE)	Late Formative (400-1 BCE)	5					Bone					-14.7		-15.2	Not used in FRUITS models	Ericson, J.E., West, M., Sullivan, C., & Krueger, H.W. (1989). The development of maize agriculture in the Virú valley, Peru. In: Price, T.D. (Ed.) The Chemistry of Prehistoric Human Bone (pp. 68-104). New York: Cambridge University Press.
141	North Coast	Virú 218 Pto Moorin. VA	Virú 218 Puerto Moorin - LF (400-200 BCE)	Late Formative (400-1 BCE)	6					Bone					-17.4		-10	Not used in FRUITS models	Ericson, J.E., West, M., Sullivan, C., & Krueger, H.W. (1989). The development of maize agriculture in the Virú valley, Peru. In: Price, T.D. (Ed.) The Chemistry of Prehistoric Human Bone (pp. 68-104). New York: Cambridge University Press.
142	North Coast	Virú 218 Pto Moorin. VA	Virú 218 Puerto Moorin - LF (400-200 BCE)	Late Formative (400-1 BCE)	7					Bone					-17.5			Not used in FRUITS models	Ericson, J.E., West, M., Sullivan, C., & Krueger, H.W. (1989). The development of maize agriculture in the Virú valley, Peru. In: Price, T.D. (Ed.) The Chemistry of Prehistoric Human Bone (pp. 68-104). New York: Cambridge University Press.
143	North Coast	Virú 218 Pto Moorin. VA	Virú 218 Puerto Moorin - LF (400-200 BCE)	Late Formative (400-1 BCE)	8					Bone					-19.7			Not used in FRUITS models	Ericson, J.E., West, M., Sullivan, C., & Krueger, H.W. (1989). The development of maize agriculture in the Virú valley, Peru. In: Price, T.D. (Ed.) The Chemistry of Prehistoric Human Bone (pp. 68-104). New York: Cambridge University Press.
144	North Coast	Virú 59-H. Gallinazo	Virú 59-H. Gallinazo - LF/EIP (200 BCE - 500 CE)	Late Formative/Early Intermediate Period (200 BCE-600 CE)	1	M				Bone					-14.6		-5.7	Not used in FRUITS models	Ericson, J.E., West, M., Sullivan, C., & Krueger, H.W. (1989). The development of maize agriculture in the Virú valley, Peru. In: Price, T.D. (Ed.) The Chemistry of Prehistoric Human Bone (pp. 68-104). New York: Cambridge University Press.
145	North Coast	Virú 59-H. Gallinazo	Virú 59-H. Gallinazo - LF/EIP (200 BCE - 500 CE)	Late Formative/Early Intermediate Period (200 BCE-600 CE)	2	F				Bone					-10.8	11	-5.6	Model 3 Proxies	Ericson, J.E., West, M., Sullivan, C., & Krueger, H.W. (1989). The development of maize agriculture in the Virú valley, Peru. In: Price, T.D. (Ed.) The Chemistry of Prehistoric Human Bone (pp. 68-104). New York: Cambridge University Press.
146	North Coast	Virú 59-H. Gallinazo	Virú 59-H. Gallinazo - LF/EIP (200 BCE - 500 CE)	Late Formative/Early Intermediate Period (200 BCE-600 CE)	3	F				Bone					-11.8	9.8	-7.3	Model 3 Proxies	Ericson, J.E., West, M., Sullivan, C., & Krueger, H.W. (1989). The development of maize agriculture in the Virú valley, Peru. In: Price, T.D. (Ed.) The Chemistry of Prehistoric Human Bone (pp. 68-104). New York: Cambridge University Press.
147	North Coast	Virú 59-H. Gallinazo	Virú 59-H. Gallinazo - LF/EIP (200 BCE - 500 CE)	Late Formative/Early Intermediate Period (200 BCE-600 CE)	4	M				Bone					-10.6	11.5	-6.4	Model 3 Proxies	Ericson, J.E., West, M., Sullivan, C., & Krueger, H.W. (1989). The development of maize agriculture in the Virú valley, Peru. In: Price, T.D. (Ed.) The Chemistry of Prehistoric Human Bone (pp. 68-104). New York: Cambridge University Press.
148	North Coast	Virú 59-H. Gallinazo	Virú 59-H. Gallinazo - LF/EIP (200 BCE - 500 CE)	Late Formative/Early Intermediate Period (200 BCE-600 CE)	Burial 1	F	Adult	30	35	Bone	11.6	45.7	16.7	3.2	-11.4	8.7		Model 2 Proxies	Hyland, C., Millaire, J-F., & Szpak, P. (2021). Migration and maize in the Virú Valley: Understanding life histories through multi-tissue carbon, nitrogen, sulfur, and strontium isotope analyses. American Journal of Physical Anthropology, 176, 21– 35.
149	North Coast	Virú Mayazgo. Pto Moorin. VA	Virú Mayazgo Puerto Moorin - LF (200 BCE - 100 CE)	Late Formative/Early Intermediate Period (200 BCE-600 CE)	1					Bone					-16.6		-10.3	Not used in FRUITS models	Ericson, J.E., West, M., Sullivan, C., & Krueger, H.W. (1989). The development of maize agriculture in the Virú valley, Peru. In: Price, T.D. (Ed.) The Chemistry of Prehistoric Human Bone (pp. 68-104). New York: Cambridge University Press.
150	North Coast	Virú Mayazgo. Pto Moorin. VA	Virú Mayazgo Puerto Moorin - LF (200 BCE - 100 CE)	Late Formative/Early Intermediate Period (200 BCE-600 CE)	2					Bone					-15.5		-9.8	Not used in FRUITS models	Ericson, J.E., West, M., Sullivan, C., & Krueger, H.W. (1989). The development of maize agriculture in the Virú valley, Peru. In: Price, T.D. (Ed.) The Chemistry of Prehistoric Human Bone (pp. 68-104). New York: Cambridge University Press.
151	North Highlands	Chavín de Huantar	Chavín Urabarriu - MF (850-450 BCE)	Middle Formative (1200-400 BCE)	UCT-1289 Sector B. Skeleton 2	M	Young Adult	20	35	Bone					-18.7			Not used in FRUITS models	Burger R., & Van der Merwe N. (1990) Maize and the origin of highland Chavín civilization: an isotopic perspective. American Anthropologist, 92, 85-95.
152	North Highlands	Chavín de Huantar	Chavín Urabarriu - MF (850-450 BCE)	Middle Formative (1200-400 BCE)	UCT-1290 Sector B. Skeleton 3	M	Old Adult	55	60	Bone					-19			Not used in FRUITS models	Burger R., & Van der Merwe N. (1990) Maize and the origin of highland Chavín civilization: an isotopic perspective. American Anthropologist, 92, 85-95.
153	North Highlands	Chavín de Huantar	Chavín Urabarriu - MF (850-450 BCE)	Middle Formative (1200-400 BCE)	UCT-1291 Sector B. Skeleton 4	F	Adolescent-2	15	17	Bone					-18.8			Not used in FRUITS models	Burger R., & Van der Merwe N. (1990) Maize and the origin of highland Chavín civilization: an isotopic perspective. American Anthropologist, 92, 85-95.
154	Northern highlands	Lauricocha cave	Lauricocha - Arch (10000-5000 BCE)	Archaic (7000-3000 BCE)	Lau5 - Skeleton 1	F	Middle Adult	35	50	Bone	1.3	39.1		3.5	-27			Not used in FRUITS models	Fehren-Schmitz, L., Llamas, B., Lindauer, S., Tomasto-Cagigao, E., Kuzminsky, S., & Rohland, N., et al. (2015). A Re-Appraisal of the Early Andean Human Remains from Lauricocha in Peru. PLoS ONE, 10(6), e0127141.
155	Northern highlands	Lauricocha cave	Lauricocha - Arch (4000-3800 BCE)	Archaic (7000-3000 BCE)	Lau4 -Skeleton 2	M	Middle Adult	30	50	Bone	4.2	39.1		3.4	-27			Not used in FRUITS models	Fehren-Schmitz, L., Llamas, B., Lindauer, S., Tomasto-Cagigao, E., Kuzminsky, S., & Rohland, N., et al. (2015). A Re-Appraisal of the Early Andean Human Remains from Lauricocha in Peru. PLoS ONE, 10(6), e0127141.
156	Northern highlands	Lauricocha cave	Lauricocha - EF (1700-1500 BCE)	Early Formative (1800-1200 BCE)	Lau3 -Skeleton 6	M	Old Adult	60		Bone	2.8	41.7		3.4	-22			Not used in FRUITS models	Fehren-Schmitz, L., Llamas, B., Lindauer, S., Tomasto-Cagigao, E., Kuzminsky, S., & Rohland, N., et al. (2015). A Re-Appraisal of the Early Andean Human Remains from Lauricocha in Peru. PLoS ONE, 10(6), e0127141.
157	Northern highlands	Huacaloma	Huacaloma Early - EF (1500-1000 BCE)	Early Formative (1800-1200 BCE)	Early Huacaloma-1					Bone					-23.8	4.7		Model 2 Proxies	Seki, Y., & Yoneda, M. (2005). Cambios de manejo del poder en el Formativo: desde el análisis de la dieta alimenticia. Perspectivas Latinoamericanas, 2, 110-131.
158	Northern highlands	Huacaloma	Huacaloma Early - EF (1500-1000 BCE)	Early Formative (1800-1200 BCE)	Early Huacaloma-2					Bone					-23.1	4.6		Model 2 Proxies	Seki, Y., & Yoneda, M. (2005). Cambios de manejo del poder en el Formativo: desde el análisis de la dieta alimenticia. Perspectivas Latinoamericanas, 2, 110-131.
159	Northern highlands	Huacaloma	Huacaloma Early - EF (1500-1000 BCE)	Early Formative (1800-1200 BCE)	Early Huacaloma-3					Bone					-23.4	4.2		Model 2 Proxies	Seki, Y., & Yoneda, M. (2005). Cambios de manejo del poder en el Formativo: desde el análisis de la dieta alimenticia. Perspectivas Latinoamericanas, 2, 110-131.
160	Northern highlands	Huacaloma	Huacaloma Early - EF (1500-1000 BCE)	Early Formative (1800-1200 BCE)	Early Huacaloma-4					Bone					-23.2	5.4		Model 2 Proxies	Seki, Y., & Yoneda, M. (2005). Cambios de manejo del poder en el Formativo: desde el análisis de la dieta alimenticia. Perspectivas Latinoamericanas, 2, 110-131.
161	Northern highlands	Huacaloma	Huacaloma Early - EF (1500-1000 BCE)	Early Formative (1800-1200 BCE)	Early Huacaloma-5					Bone					-23.3	5		Model 2 Proxies	Seki, Y., & Yoneda, M. (2005). Cambios de manejo del poder en el Formativo: desde el análisis de la dieta alimenticia. Perspectivas Latinoamericanas, 2, 110-131.
162	Northern highlands	Huacaloma	Huacaloma Late - MF (1000-500 BCE)	Middle Formative (1200-400 BCE)	Late Huacaloma-1					Bone					-23	5.8		Model 2 Proxies	Seki, Y., & Yoneda, M. (2005). Cambios de manejo del poder en el Formativo: desde el análisis de la dieta alimenticia. Perspectivas Latinoamericanas, 2, 110-131.
163	Northern highlands	Huacaloma	Huacaloma Late - MF (1000-500 BCE)	Middle Formative (1200-400 BCE)	Late Huacaloma-2					Bone					-22.9	5.4		Model 2 Proxies	Seki, Y., & Yoneda, M. (2005). Cambios de manejo del poder en el Formativo: desde el análisis de la dieta alimenticia. Perspectivas Latinoamericanas, 2, 110-131.
164	Northern highlands	Huacaloma	Huacaloma Late - MF (1000-500 BCE)	Middle Formative (1200-400 BCE)	Late Huacaloma-3					Bone					-23.2	4.8		Model 2 Proxies	Seki, Y., & Yoneda, M. (2005). Cambios de manejo del poder en el Formativo: desde el análisis de la dieta alimenticia. Perspectivas Latinoamericanas, 2, 110-131.
165	Northern highlands	Huacaloma	Huacaloma Late - MF (1000-500 BCE)	Middle Formative (1200-400 BCE)	Late Huacaloma-4					Bone					-23.3	3.8		Model 2 Proxies	Seki, Y., & Yoneda, M. (2005). Cambios de manejo del poder en el Formativo: desde el análisis de la dieta alimenticia. Perspectivas Latinoamericanas, 2, 110-131.
166	Northern highlands	Huacaloma	Huacaloma Late - MF (1000-500 BCE)	Middle Formative (1200-400 BCE)	Late Huacaloma-5					Bone					-23.4	5.2		Model 2 Proxies	Seki, Y., & Yoneda, M. (2005). Cambios de manejo del poder en el Formativo: desde el análisis de la dieta alimenticia. Perspectivas Latinoamericanas, 2, 110-131.
167	Northern highlands	Huacaloma	Huacaloma Late - MF (1000-500 BCE)	Middle Formative (1200-400 BCE)	Late Huacaloma-6					Bone					-23.2	5.2		Model 2 Proxies	Seki, Y., & Yoneda, M. (2005). Cambios de manejo del poder en el Formativo: desde el análisis de la dieta alimenticia. Perspectivas Latinoamericanas, 2, 110-131.
168	Northern highlands	Huaricoto	Huaricoto Chaukayan - IF (2200-1800 BCE)	Initial Formative (3000-1800 BCE)	UCT-1282 Sector IV E. unit 327. stratu					Bone					-18.9			Not used in FRUITS models	Burger R., & Van der Merwe N. (1990) Maize and the origin of highland Chavín civilization: an isotopic perspective. American Anthropologist, 92, 85-95.
169	Northern highlands	Huaricoto	Huaricoto La Capilla - LF (460-200 BCE)	Late Formative (400-1 BCE)	UCT-1281 Sector IVC. 6c (120-130 cm)					Bone					-18.2			Not used in FRUITS models	Burger R., & Van der Merwe N. (1990) Maize and the origin of highland Chavín civilization: an isotopic perspective. American Anthropologist, 92, 85-95.
170	Northern highlands	Huaricoto	Huaricoto La Capilla - LF (460-200 BCE)	Late Formative (400-1 BCE)	UCT-1293 Sector IB. unit 53. 1 m					Bone					-18.7			Not used in FRUITS models	Burger R., & Van der Merwe N. (1990) Maize and the origin of highland Chavín civilization: an isotopic perspective. American Anthropologist, 92, 85-95.
171	Northern highlands	Kuntur Wasi	Kuntur Wasi KW - MF (800-500 BCE)	Middle Formative (1200-400 BCE)	Kuntur Wasi-1					Bone					-22.4	4.6		Model 2 Proxies	Seki, Y., & Yoneda, M. (2005). Cambios de manejo del poder en el Formativo: desde el análisis de la dieta alimenticia. Perspectivas Latinoamericanas, 2, 110-131.
172	Northern highlands	Kuntur Wasi	Kuntur Wasi KW - MF (800-500 BCE)	Middle Formative (1200-400 BCE)	Kuntur Wasi-2					Bone					-22.3	4.4		Model 2 Proxies	Seki, Y., & Yoneda, M. (2005). Cambios de manejo del poder en el Formativo: desde el análisis de la dieta alimenticia. Perspectivas Latinoamericanas, 2, 110-131.
173	Northern highlands	Kuntur Wasi	Kuntur Wasi KW - MF (800-500 BCE)	Middle Formative (1200-400 BCE)	Kuntur Wasi-3					Bone					-21.9	4.4		Model 2 Proxies	Seki, Y., & Yoneda, M. (2005). Cambios de manejo del poder en el Formativo: desde el análisis de la dieta alimenticia. Perspectivas Latinoamericanas, 2, 110-131.
174	Northern highlands	Kuntur Wasi	Kuntur Wasi KW - MF (800-500 BCE)	Middle Formative (1200-400 BCE)	Kuntur Wasi-4					Bone					-22.5	3.8		Model 2 Proxies	Seki, Y., & Yoneda, M. (2005). Cambios de manejo del poder en el Formativo: desde el análisis de la dieta alimenticia. Perspectivas Latinoamericanas, 2, 110-131.
175	Northern highlands	Kuntur Wasi	Kuntur Wasi KW - MF (800-500 BCE)	Middle Formative (1200-400 BCE)	Kuntur Wasi-5					Bone					-21.4	5.6		Model 2 Proxies	Seki, Y., & Yoneda, M. (2005). Cambios de manejo del poder en el Formativo: desde el análisis de la dieta alimenticia. Perspectivas Latinoamericanas, 2, 110-131.
176	Northern highlands	Kuntur Wasi	Kuntur Wasi KW - MF (800-500 BCE)	Middle Formative (1200-400 BCE)	Kuntur Wasi-6					Bone					-21.3	5.4		Model 2 Proxies	Seki, Y., & Yoneda, M. (2005). Cambios de manejo del poder en el Formativo: desde el análisis de la dieta alimenticia. Perspectivas Latinoamericanas, 2, 110-131.
177	Northern highlands	Kuntur Wasi	Kuntur Wasi KW - MF (800-500 BCE)	Middle Formative (1200-400 BCE)	Kuntur Wasi-7					Bone					-19.5	3.6		Model 2 Proxies	Seki, Y., & Yoneda, M. (2005). Cambios de manejo del poder en el Formativo: desde el análisis de la dieta alimenticia. Perspectivas Latinoamericanas, 2, 110-131.
178	Northern highlands	Kuntur Wasi	Kuntur Wasi KW - MF (800-500 BCE)	Middle Formative (1200-400 BCE)	Kuntur Wasi-8					Bone					-18.7	3.1		Model 2 Proxies	Seki, Y., & Yoneda, M. (2005). Cambios de manejo del poder en el Formativo: desde el análisis de la dieta alimenticia. Perspectivas Latinoamericanas, 2, 110-131.
179	Northern highlands	Kuntur Wasi	Kuntur Wasi Copa - LF (500-250 BCE)	Late Formative (400-1 BCE)	Copa-1					Bone					-16.9	3.8		Model 2 Proxies	Seki, Y., & Yoneda, M. (2005). Cambios de manejo del poder en el Formativo: desde el análisis de la dieta alimenticia. Perspectivas Latinoamericanas, 2, 110-131.
180	Northern highlands	Kuntur Wasi	Kuntur Wasi Copa - LF (500-250 BCE)	Late Formative (400-1 BCE)	Copa-2					Bone					-18.6	4.7		Model 2 Proxies	Seki, Y., & Yoneda, M. (2005). Cambios de manejo del poder en el Formativo: desde el análisis de la dieta alimenticia. Perspectivas Latinoamericanas, 2, 110-131.
181	Northern highlands	Kuntur Wasi	Kuntur Wasi Copa - LF (500-250 BCE)	Late Formative (400-1 BCE)	Copa-3					Bone					-19.5	4.5		Model 2 Proxies	Seki, Y., & Yoneda, M. (2005). Cambios de manejo del poder en el Formativo: desde el análisis de la dieta alimenticia. Perspectivas Latinoamericanas, 2, 110-131.
182	Northern highlands	Kuntur Wasi	Kuntur Wasi Copa - LF (500-250 BCE)	Late Formative (400-1 BCE)	Copa-4					Bone					-18.8	3.7		Model 2 Proxies	Seki, Y., & Yoneda, M. (2005). Cambios de manejo del poder en el Formativo: desde el análisis de la dieta alimenticia. Perspectivas Latinoamericanas, 2, 110-131.
183	Northern highlands	Kuntur Wasi	Kuntur Wasi Copa - LF (500-250 BCE)	Late Formative (400-1 BCE)	Copa-5					Bone					-19.6	4.3		Model 2 Proxies	Seki, Y., & Yoneda, M. (2005). Cambios de manejo del poder en el Formativo: desde el análisis de la dieta alimenticia. Perspectivas Latinoamericanas, 2, 110-131.
184	Northern highlands	Kuntur Wasi	Kuntur Wasi Copa - LF (500-250 BCE)	Late Formative (400-1 BCE)	Copa-6					Bone					-22.1	5.6		Model 2 Proxies	Seki, Y., & Yoneda, M. (2005). Cambios de manejo del poder en el Formativo: desde el análisis de la dieta alimenticia. Perspectivas Latinoamericanas, 2, 110-131.
185	Northern highlands	Kuntur Wasi	Kuntur Wasi Copa - LF (500-250 BCE)	Late Formative (400-1 BCE)	Copa-7					Bone					-21	5		Model 2 Proxies	Seki, Y., & Yoneda, M. (2005). Cambios de manejo del poder en el Formativo: desde el análisis de la dieta alimenticia. Perspectivas Latinoamericanas, 2, 110-131.
186	Northern highlands	Kuntur Wasi	Kuntur Wasi Copa - LF (500-250 BCE)	Late Formative (400-1 BCE)	Copa-8					Bone					-20.8	3.8		Model 2 Proxies	Seki, Y., & Yoneda, M. (2005). Cambios de manejo del poder en el Formativo: desde el análisis de la dieta alimenticia. Perspectivas Latinoamericanas, 2, 110-131.
187	Northern highlands	Kuntur Wasi	Kuntur Wasi Copa - LF (500-250 BCE)	Late Formative (400-1 BCE)	Copa-9					Bone					-19.9	3.3		Model 2 Proxies	Seki, Y., & Yoneda, M. (2005). Cambios de manejo del poder en el Formativo: desde el análisis de la dieta alimenticia. Perspectivas Latinoamericanas, 2, 110-131.
188	Northern highlands	Kuntur Wasi	Kuntur Wasi Copa - LF (500-250 BCE)	Late Formative (400-1 BCE)	Copa-10					Bone					-21.1	2.8		Model 2 Proxies	Seki, Y., & Yoneda, M. (2005). Cambios de manejo del poder en el Formativo: desde el análisis de la dieta alimenticia. Perspectivas Latinoamericanas, 2, 110-131.
189	Northern highlands	Kuntur Wasi	Kuntur Wasi Copa - LF (500-250 BCE)	Late Formative (400-1 BCE)	Copa-11					Bone					-21.3	3.6		Model 2 Proxies	Seki, Y., & Yoneda, M. (2005). Cambios de manejo del poder en el Formativo: desde el análisis de la dieta alimenticia. Perspectivas Latinoamericanas, 2, 110-131.
190	Northern highlands	Kuntur Wasi	Kuntur Wasi Copa - LF (500-250 BCE)	Late Formative (400-1 BCE)	Copa-12					Bone					-21.1	3.4		Model 2 Proxies	Seki, Y., & Yoneda, M. (2005). Cambios de manejo del poder en el Formativo: desde el análisis de la dieta alimenticia. Perspectivas Latinoamericanas, 2, 110-131.
191	Northern highlands	Kuntur Wasi	Kuntur Wasi Copa - LF (500-250 BCE)	Late Formative (400-1 BCE)	Copa-13					Bone					-21.9	3.4		Model 2 Proxies	Seki, Y., & Yoneda, M. (2005). Cambios de manejo del poder en el Formativo: desde el análisis de la dieta alimenticia. Perspectivas Latinoamericanas, 2, 110-131.
192	Northern highlands	Kuntur Wasi	Kuntur Wasi Copa - LF (500-250 BCE)	Late Formative (400-1 BCE)	Copa-14					Bone					-22.6	3.7		Model 2 Proxies	Seki, Y., & Yoneda, M. (2005). Cambios de manejo del poder en el Formativo: desde el análisis de la dieta alimenticia. Perspectivas Latinoamericanas, 2, 110-131.
193	Northern highlands	Kuntur Wasi	Kuntur Wasi Sotera - LF (250-50 BCE)	Late Formative (400-1 BCE)	Sotera-1					Bone					-19.7	5.2		Model 2 Proxies	Seki, Y., & Yoneda, M. (2005). Cambios de manejo del poder en el Formativo: desde el análisis de la dieta alimenticia. Perspectivas Latinoamericanas, 2, 110-131.
194	Northern highlands	Kuntur Wasi	Kuntur Wasi Sotera - LF (250-50 BCE)	Late Formative (400-1 BCE)	Sotera-2					Bone					-18.9	4.2		Model 2 Proxies	Seki, Y., & Yoneda, M. (2005). Cambios de manejo del poder en el Formativo: desde el análisis de la dieta alimenticia. Perspectivas Latinoamericanas, 2, 110-131.
195	Northern highlands	La Galgada	La Galgada PC - IF (2300-1900 BCE)	Initial Formative (3000-1800 BCE)	TombF-12:B-2	und	Adult			Tooth				2.9	-19.1	8.2		Model 2 Proxies	Washburn, E., Nesbitt, J., Burger, R., Tomasto-Cagigao, E., Oelze, V.M., & Fehren-Schmitz, L. (2020). Maize and dietary change in early Peruvian civilization: Isotopic evidence from the Late Preceramic Period/Initial Period site of La Galgada, Peru. Journal of Archaeological Science: Reports, 31, 102309. https://doi.org/10.1016/j.jasrep.2020.102309.
196	Northern highlands	La Galgada	La Galgada PC - IF (2300-1900 BCE)	Initial Formative (3000-1800 BCE)	TombD-11:C-3	und	Middle Adult	45	50	Bone				3	-18.2	11		Model 2 Proxies	Washburn, E., Nesbitt, J., Burger, R., Tomasto-Cagigao, E., Oelze, V.M., & Fehren-Schmitz, L. (2020). Maize and dietary change in early Peruvian civilization: Isotopic evidence from the Late Preceramic Period/Initial Period site of La Galgada, Peru. Journal of Archaeological Science: Reports, 31, 102309. https://doi.org/10.1016/j.jasrep.2020.102309.
197	Northern highlands	La Galgada	La Galgada PC - IF (2300-1900 BCE)	Initial Formative (3000-1800 BCE)	TombD-11:C-3	und	Adult			Tooth				2.9	-19.3	7.4		Model 2 Proxies	Washburn, E., Nesbitt, J., Burger, R., Tomasto-Cagigao, E., Oelze, V.M., & Fehren-Schmitz, L. (2020). Maize and dietary change in early Peruvian civilization: Isotopic evidence from the Late Preceramic Period/Initial Period site of La Galgada, Peru. Journal of Archaeological Science: Reports, 31, 102309. https://doi.org/10.1016/j.jasrep.2020.102309.
198	Northern highlands	La Galgada	La Galgada PC - IF (2300-1900 BCE)	Initial Formative (3000-1800 BCE)	TombD-11:C-3	und	Adult			Tooth				2.9	-19.9	6.3		Model 2 Proxies	Washburn, E., Nesbitt, J., Burger, R., Tomasto-Cagigao, E., Oelze, V.M., & Fehren-Schmitz, L. (2020). Maize and dietary change in early Peruvian civilization: Isotopic evidence from the Late Preceramic Period/Initial Period site of La Galgada, Peru. Journal of Archaeological Science: Reports, 31, 102309. https://doi.org/10.1016/j.jasrep.2020.102309.
199	Northern highlands	La Galgada	La Galgada PC - IF (2300-1900 BCE)	Initial Formative (3000-1800 BCE)	TombD-11:C-3	und	Adult			Tooth				2.9	-19.1	7.5		Model 2 Proxies	Washburn, E., Nesbitt, J., Burger, R., Tomasto-Cagigao, E., Oelze, V.M., & Fehren-Schmitz, L. (2020). Maize and dietary change in early Peruvian civilization: Isotopic evidence from the Late Preceramic Period/Initial Period site of La Galgada, Peru. Journal of Archaeological Science: Reports, 31, 102309. https://doi.org/10.1016/j.jasrep.2020.102309.
200	Northern highlands	La Galgada	La Galgada PC - IF (2300-1900 BCE)	Initial Formative (3000-1800 BCE)	TombC-10:I-10	und	Adult			Tooth				3	-19.4	6.7		Model 2 Proxies	Washburn, E., Nesbitt, J., Burger, R., Tomasto-Cagigao, E., Oelze, V.M., & Fehren-Schmitz, L. (2020). Maize and dietary change in early Peruvian civilization: Isotopic evidence from the Late Preceramic Period/Initial Period site of La Galgada, Peru. Journal of Archaeological Science: Reports, 31, 102309. https://doi.org/10.1016/j.jasrep.2020.102309.
201	Northern highlands	La Galgada	La Galgada PC - IF (2300-1900 BCE)	Initial Formative (3000-1800 BCE)	TombC-10:I-10	und	Adult			Bone				2.9	-19.2	6.9		Model 2 Proxies	Washburn, E., Nesbitt, J., Burger, R., Tomasto-Cagigao, E., Oelze, V.M., & Fehren-Schmitz, L. (2020). Maize and dietary change in early Peruvian civilization: Isotopic evidence from the Late Preceramic Period/Initial Period site of La Galgada, Peru. Journal of Archaeological Science: Reports, 31, 102309. https://doi.org/10.1016/j.jasrep.2020.102309.
202	Northern highlands	La Galgada	La Galgada PC - IF (2300-1900 BCE)	Initial Formative (3000-1800 BCE)	TombC-10:I-10	und	Adult			Bone				3		5.8		Model 2 Proxies	Washburn, E., Nesbitt, J., Burger, R., Tomasto-Cagigao, E., Oelze, V.M., & Fehren-Schmitz, L. (2020). Maize and dietary change in early Peruvian civilization: Isotopic evidence from the Late Preceramic Period/Initial Period site of La Galgada, Peru. Journal of Archaeological Science: Reports, 31, 102309. https://doi.org/10.1016/j.jasrep.2020.102309.
203	Northern highlands	La Galgada	La Galgada PC - IF (2300-1900 BCE)	Initial Formative (3000-1800 BCE)	TombC-11:F-5	M	Adult			Tooth				3.4	-19.3	6.8		Model 2 Proxies	Washburn, E., Nesbitt, J., Burger, R., Tomasto-Cagigao, E., Oelze, V.M., & Fehren-Schmitz, L. (2020). Maize and dietary change in early Peruvian civilization: Isotopic evidence from the Late Preceramic Period/Initial Period site of La Galgada, Peru. Journal of Archaeological Science: Reports, 31, 102309. https://doi.org/10.1016/j.jasrep.2020.102309.
204	Northern highlands	La Galgada	La Galgada PC - IF (2300-1900 BCE)	Initial Formative (3000-1800 BCE)	TombC-11:F-5	und	Adult			Bone				3	-19.3	6.7		Model 2 Proxies	Washburn, E., Nesbitt, J., Burger, R., Tomasto-Cagigao, E., Oelze, V.M., & Fehren-Schmitz, L. (2020). Maize and dietary change in early Peruvian civilization: Isotopic evidence from the Late Preceramic Period/Initial Period site of La Galgada, Peru. Journal of Archaeological Science: Reports, 31, 102309. https://doi.org/10.1016/j.jasrep.2020.102309.
205	Northern highlands	La Galgada	La Galgada PC - IF (2300-1900 BCE)	Initial Formative (3000-1800 BCE)	TombC-11:F-5	und	Adult			Bone				2.9	-19.1	7		Model 2 Proxies	Washburn, E., Nesbitt, J., Burger, R., Tomasto-Cagigao, E., Oelze, V.M., & Fehren-Schmitz, L. (2020). Maize and dietary change in early Peruvian civilization: Isotopic evidence from the Late Preceramic Period/Initial Period site of La Galgada, Peru. Journal of Archaeological Science: Reports, 31, 102309. https://doi.org/10.1016/j.jasrep.2020.102309.
206	Northern highlands	La Galgada	La Galgada PC - IF (2300-1900 BCE)	Initial Formative (3000-1800 BCE)	TombC-11:F-5	und	Adult			Tooth				3	-19	8.1		Model 2 Proxies	Washburn, E., Nesbitt, J., Burger, R., Tomasto-Cagigao, E., Oelze, V.M., & Fehren-Schmitz, L. (2020). Maize and dietary change in early Peruvian civilization: Isotopic evidence from the Late Preceramic Period/Initial Period site of La Galgada, Peru. Journal of Archaeological Science: Reports, 31, 102309. https://doi.org/10.1016/j.jasrep.2020.102309.
207	Northern highlands	La Galgada	La Galgada PC - IF (2300-1900 BCE)	Initial Formative (3000-1800 BCE)	TombC-11:F-5	und	Adult			Bone				3	-18.8	6.8		Model 2 Proxies	Washburn, E., Nesbitt, J., Burger, R., Tomasto-Cagigao, E., Oelze, V.M., & Fehren-Schmitz, L. (2020). Maize and dietary change in early Peruvian civilization: Isotopic evidence from the Late Preceramic Period/Initial Period site of La Galgada, Peru. Journal of Archaeological Science: Reports, 31, 102309. https://doi.org/10.1016/j.jasrep.2020.102309.
208	Northern highlands	La Galgada	La Galgada PC - IF (2300-1900 BCE)	Initial Formative (3000-1800 BCE)	TombC-11:F-5	und	Adult			Tooth				3.4	-18.8	9		Model 2 Proxies	Washburn, E., Nesbitt, J., Burger, R., Tomasto-Cagigao, E., Oelze, V.M., & Fehren-Schmitz, L. (2020). Maize and dietary change in early Peruvian civilization: Isotopic evidence from the Late Preceramic Period/Initial Period site of La Galgada, Peru. Journal of Archaeological Science: Reports, 31, 102309. https://doi.org/10.1016/j.jasrep.2020.102309.
209	Northern highlands	La Galgada	La Galgada PC - IF (2300-1900 BCE)	Initial Formative (3000-1800 BCE)	TombC-12:D-1	F	Adult			Tooth				2.9	-13.4	9.1		Model 2 Proxies	Washburn, E., Nesbitt, J., Burger, R., Tomasto-Cagigao, E., Oelze, V.M., & Fehren-Schmitz, L. (2020). Maize and dietary change in early Peruvian civilization: Isotopic evidence from the Late Preceramic Period/Initial Period site of La Galgada, Peru. Journal of Archaeological Science: Reports, 31, 102309. https://doi.org/10.1016/j.jasrep.2020.102309.
210	Northern highlands	La Galgada	La Galgada PC - IF (2300-1900 BCE)	Initial Formative (3000-1800 BCE)	TombC-12:D-1	und	Adult			Tooth				2.9	-18.4	11.3		Model 2 Proxies	Washburn, E., Nesbitt, J., Burger, R., Tomasto-Cagigao, E., Oelze, V.M., & Fehren-Schmitz, L. (2020). Maize and dietary change in early Peruvian civilization: Isotopic evidence from the Late Preceramic Period/Initial Period site of La Galgada, Peru. Journal of Archaeological Science: Reports, 31, 102309. https://doi.org/10.1016/j.jasrep.2020.102309.
211	Northern highlands	La Galgada	La Galgada PC - IF (2300-1900 BCE)	Initial Formative (3000-1800 BCE)	TombC-12:D-1	und	Adult			Tooth				2.9	-18.5	11.3		Model 2 Proxies	Washburn, E., Nesbitt, J., Burger, R., Tomasto-Cagigao, E., Oelze, V.M., & Fehren-Schmitz, L. (2020). Maize and dietary change in early Peruvian civilization: Isotopic evidence from the Late Preceramic Period/Initial Period site of La Galgada, Peru. Journal of Archaeological Science: Reports, 31, 102309. https://doi.org/10.1016/j.jasrep.2020.102309.
212	Northern highlands	La Galgada	La Galgada PC - IF (2300-1900 BCE)	Initial Formative (3000-1800 BCE)	TombC-12:D-1	und	Adult			Tooth				2.9	-18.7	10.7		Model 2 Proxies	Washburn, E., Nesbitt, J., Burger, R., Tomasto-Cagigao, E., Oelze, V.M., & Fehren-Schmitz, L. (2020). Maize and dietary change in early Peruvian civilization: Isotopic evidence from the Late Preceramic Period/Initial Period site of La Galgada, Peru. Journal of Archaeological Science: Reports, 31, 102309. https://doi.org/10.1016/j.jasrep.2020.102309.
213	Northern highlands	La Galgada	La Galgada PC - IF (2300-1900 BCE)	Initial Formative (3000-1800 BCE)	TombC-12:D-1	und	Adult			Bone				3.1	-19.1	8		Model 2 Proxies	Washburn, E., Nesbitt, J., Burger, R., Tomasto-Cagigao, E., Oelze, V.M., & Fehren-Schmitz, L. (2020). Maize and dietary change in early Peruvian civilization: Isotopic evidence from the Late Preceramic Period/Initial Period site of La Galgada, Peru. Journal of Archaeological Science: Reports, 31, 102309. https://doi.org/10.1016/j.jasrep.2020.102309.
214	Northern highlands	La Galgada	La Galgada PC - IF (2300-1900 BCE)	Initial Formative (3000-1800 BCE)	TombC-12:D-1	und	Adult			Bone				2.9	-22.2	6.8		Model 2 Proxies	Washburn, E., Nesbitt, J., Burger, R., Tomasto-Cagigao, E., Oelze, V.M., & Fehren-Schmitz, L. (2020). Maize and dietary change in early Peruvian civilization: Isotopic evidence from the Late Preceramic Period/Initial Period site of La Galgada, Peru. Journal of Archaeological Science: Reports, 31, 102309. https://doi.org/10.1016/j.jasrep.2020.102309.
215	Northern highlands	La Galgada	La Galgada IP - EF (1500-1300 BCE)	Early Formative (1800-1200 BCE)	TombG:12:I-2	und	Adult			Bone				3	-19.5	7.1		Model 2 Proxies	Washburn, E., Nesbitt, J., Burger, R., Tomasto-Cagigao, E., Oelze, V.M., & Fehren-Schmitz, L. (2020). Maize and dietary change in early Peruvian civilization: Isotopic evidence from the Late Preceramic Period/Initial Period site of La Galgada, Peru. Journal of Archaeological Science: Reports, 31, 102309. https://doi.org/10.1016/j.jasrep.2020.102309.
216	Northern highlands	La Galgada	La Galgada IP - EF (1500-1300 BCE)	Early Formative (1800-1200 BCE)	TombC-11:E-8	und	Adult			Bone				3.5	-20.7	6.7		Model 2 Proxies	Washburn, E., Nesbitt, J., Burger, R., Tomasto-Cagigao, E., Oelze, V.M., & Fehren-Schmitz, L. (2020). Maize and dietary change in early Peruvian civilization: Isotopic evidence from the Late Preceramic Period/Initial Period site of La Galgada, Peru. Journal of Archaeological Science: Reports, 31, 102309. https://doi.org/10.1016/j.jasrep.2020.102309.
217	Northern highlands	La Galgada	La Galgada IP - EF (1500-1300 BCE)	Early Formative (1800-1200 BCE)	TombC-11:E-8	und	Adult			Tooth				2.9	-18.3	10.5		Model 2 Proxies	Washburn, E., Nesbitt, J., Burger, R., Tomasto-Cagigao, E., Oelze, V.M., & Fehren-Schmitz, L. (2020). Maize and dietary change in early Peruvian civilization: Isotopic evidence from the Late Preceramic Period/Initial Period site of La Galgada, Peru. Journal of Archaeological Science: Reports, 31, 102309. https://doi.org/10.1016/j.jasrep.2020.102309.
218	Northern highlands	La Galgada	La Galgada IP - EF (1500-1300 BCE)	Early Formative (1800-1200 BCE)	TombC-10:E-10	F	Adult			Tooth				2.9	-19.4	6.4		Model 2 Proxies	Washburn, E., Nesbitt, J., Burger, R., Tomasto-Cagigao, E., Oelze, V.M., & Fehren-Schmitz, L. (2020). Maize and dietary change in early Peruvian civilization: Isotopic evidence from the Late Preceramic Period/Initial Period site of La Galgada, Peru. Journal of Archaeological Science: Reports, 31, 102309. https://doi.org/10.1016/j.jasrep.2020.102309.
219	Northern highlands	La Galgada	La Galgada IP - EF (1500-1300 BCE)	Early Formative (1800-1200 BCE)	TombC-10:E-10	F	Adult			Bone				2.9	-19.3	5.9		Model 2 Proxies	Washburn, E., Nesbitt, J., Burger, R., Tomasto-Cagigao, E., Oelze, V.M., & Fehren-Schmitz, L. (2020). Maize and dietary change in early Peruvian civilization: Isotopic evidence from the Late Preceramic Period/Initial Period site of La Galgada, Peru. Journal of Archaeological Science: Reports, 31, 102309. https://doi.org/10.1016/j.jasrep.2020.102309.
220	Northern highlands	La Galgada	La Galgada IP - EF (1500-1300 BCE)	Early Formative (1800-1200 BCE)	TombC-10:E-10	F	Old Adult	50		Tooth				2.9	-19.5	6.8		Model 2 Proxies	Washburn, E., Nesbitt, J., Burger, R., Tomasto-Cagigao, E., Oelze, V.M., & Fehren-Schmitz, L. (2020). Maize and dietary change in early Peruvian civilization: Isotopic evidence from the Late Preceramic Period/Initial Period site of La Galgada, Peru. Journal of Archaeological Science: Reports, 31, 102309. https://doi.org/10.1016/j.jasrep.2020.102309.
221	Northern highlands	Pacopampa	Pacopampa I - MF (1000-700 BCE)	Middle Formative (1200-400 BCE)	06PC-B-F169					Bone		6		3.2	-19.6	8.9		Model 2 Proxies	Takigami, M., Seki, Y., Nagaoka, T., Uzawa, K., Morales Chocano, D., Mukai, H., & Yoneda, M. (2021). Isotopic study of maize exploitation during the Formative Period at Pacopampa, Peru. Anthropological Science, 129 (2), 121-132. https://doi.org/10.1537/ase.210531
222	Northern highlands	Pacopampa	Pacopampa I - MF (1000-700 BCE)	Middle Formative (1200-400 BCE)	07PC-C-F166					Bone		10		3.2	-19	7.7		Model 2 Proxies	Takigami, M., Seki, Y., Nagaoka, T., Uzawa, K., Morales Chocano, D., Mukai, H., & Yoneda, M. (2021). Isotopic study of maize exploitation during the Formative Period at Pacopampa, Peru. Anthropological Science, 129 (2), 121-132. https://doi.org/10.1537/ase.210532
223	Northern highlands	Pacopampa	Pacopampa I - MF (1000-700 BCE)	Middle Formative (1200-400 BCE)	07PC-C-F181					Bone		11		3.1	-18.9	8.3		Model 2 Proxies	Takigami, M., Seki, Y., Nagaoka, T., Uzawa, K., Morales Chocano, D., Mukai, H., & Yoneda, M. (2021). Isotopic study of maize exploitation during the Formative Period at Pacopampa, Peru. Anthropological Science, 129 (2), 121-132. https://doi.org/10.1537/ase.210533
224	Northern highlands	Pacopampa	Pacopampa I - MF (1000-700 BCE)	Middle Formative (1200-400 BCE)	07PC-C-F219					Bone		8		3.2	-19.4	8.8		Model 2 Proxies	Takigami, M., Seki, Y., Nagaoka, T., Uzawa, K., Morales Chocano, D., Mukai, H., & Yoneda, M. (2021). Isotopic study of maize exploitation during the Formative Period at Pacopampa, Peru. Anthropological Science, 129 (2), 121-132. https://doi.org/10.1537/ase.210534
225	Northern highlands	Pacopampa	Pacopampa I - MF (1000-700 BCE)	Middle Formative (1200-400 BCE)	07PC-C-F229					Bone		11		3.1	-18.9	9.9		Model 2 Proxies	Takigami, M., Seki, Y., Nagaoka, T., Uzawa, K., Morales Chocano, D., Mukai, H., & Yoneda, M. (2021). Isotopic study of maize exploitation during the Formative Period at Pacopampa, Peru. Anthropological Science, 129 (2), 121-132. https://doi.org/10.1537/ase.210535
226	Northern highlands	Pacopampa	Pacopampa I - MF (1000-700 BCE)	Middle Formative (1200-400 BCE)	07PC-C-F254					Bone		10		3.1	-19.1	9		Model 2 Proxies	Takigami, M., Seki, Y., Nagaoka, T., Uzawa, K., Morales Chocano, D., Mukai, H., & Yoneda, M. (2021). Isotopic study of maize exploitation during the Formative Period at Pacopampa, Peru. Anthropological Science, 129 (2), 121-132. https://doi.org/10.1537/ase.210536
227	Northern highlands	Pacopampa	Pacopampa I - MF (1000-700 BCE)	Middle Formative (1200-400 BCE)	07PC-C-F258					Bone		5		3.2	-19.8	7.2		Model 2 Proxies	Takigami, M., Seki, Y., Nagaoka, T., Uzawa, K., Morales Chocano, D., Mukai, H., & Yoneda, M. (2021). Isotopic study of maize exploitation during the Formative Period at Pacopampa, Peru. Anthropological Science, 129 (2), 121-132. https://doi.org/10.1537/ase.210537
228	Northern highlands	Pacopampa	Pacopampa I - MF (1000-700 BCE)	Middle Formative (1200-400 BCE)	07PC-C-F265					Bone		7		3.1	-19.5	7.9		Model 2 Proxies	Takigami, M., Seki, Y., Nagaoka, T., Uzawa, K., Morales Chocano, D., Mukai, H., & Yoneda, M. (2021). Isotopic study of maize exploitation during the Formative Period at Pacopampa, Peru. Anthropological Science, 129 (2), 121-132. https://doi.org/10.1537/ase.210538
229	Northern highlands	Pacopampa	Pacopampa I - MF (1000-700 BCE)	Middle Formative (1200-400 BCE)	11PC-C-Ent 1-H1	F				Bone		5		3.4	-19.8	6.6		Model 2 Proxies	Takigami, M., Seki, Y., Nagaoka, T., Uzawa, K., Morales Chocano, D., Mukai, H., & Yoneda, M. (2021). Isotopic study of maize exploitation during the Formative Period at Pacopampa, Peru. Anthropological Science, 129 (2), 121-132. https://doi.org/10.1537/ase.210539
230	Northern highlands	Pacopampa - El Mirador	Pacopampa I - MF (1000-700 BCE)	Middle Formative (1200-400 BCE)	1 Pp-c5					Bone					-19.6	6.5	-10.8	Model 3 Proxies	Tykot RH., Van der Merwe NJ., & Burger RL. (2006) The Importance of Maize in Initial Period and Early Horizon Peru. In: Staller J., Tykot R., Benz B. (Eds.). Histories of maize, multidisciplinary approaches to the prehistory, linguistics, biogeography, domestication and evolution of maize (pp. 187-197). San Diego: Academic Press. Elsevier.
231	Northern highlands	Pacopampa - El Mirador	Pacopampa I - MF (1000-700 BCE)	Middle Formative (1200-400 BCE)	2 Pp-c5					Bone					-19.6	6.7	-10.5	Model 3 Proxies	Tykot RH., Van der Merwe NJ., & Burger RL. (2006) The Importance of Maize in Initial Period and Early Horizon Peru. In: Staller J., Tykot R., Benz B. (Eds.). Histories of maize, multidisciplinary approaches to the prehistory, linguistics, biogeography, domestication and evolution of maize (pp. 187-197). San Diego: Academic Press. Elsevier.
232	Northern highlands	Pacopampa - El Mirador	Pacopampa I - MF (1000-700 BCE)	Middle Formative (1200-400 BCE)	3 Pp-c5					Bone					-18.9	7	-11.4	Model 3 Proxies	Tykot RH., Van der Merwe NJ., & Burger RL. (2006) The Importance of Maize in Initial Period and Early Horizon Peru. In: Staller J., Tykot R., Benz B. (Eds.). Histories of maize, multidisciplinary approaches to the prehistory, linguistics, biogeography, domestication and evolution of maize (pp. 187-197). San Diego: Academic Press. Elsevier.
233	Northern highlands	Pacopampa - El Mirador	Pacopampa I - MF (1000-700 BCE)	Middle Formative (1200-400 BCE)	4 Pp-c6					Bone					-18.4	7.2	-10	Model 3 Proxies	Tykot RH., Van der Merwe NJ., & Burger RL. (2006) The Importance of Maize in Initial Period and Early Horizon Peru. In: Staller J., Tykot R., Benz B. (Eds.). Histories of maize, multidisciplinary approaches to the prehistory, linguistics, biogeography, domestication and evolution of maize (pp. 187-197). San Diego: Academic Press. Elsevier.
234	Northern highlands	Pacopampa - El Mirador	Pacopampa I - MF (1000-700 BCE)	Middle Formative (1200-400 BCE)	5 Pp-c6					Bone					-19.1	5.7	-10.1	Model 3 Proxies	Tykot RH., Van der Merwe NJ., & Burger RL. (2006) The Importance of Maize in Initial Period and Early Horizon Peru. In: Staller J., Tykot R., Benz B. (Eds.). Histories of maize, multidisciplinary approaches to the prehistory, linguistics, biogeography, domestication and evolution of maize (pp. 187-197). San Diego: Academic Press. Elsevier.
235	Northern highlands	Pacopampa - El Mirador	Pacopampa I - MF (1000-700 BCE)	Middle Formative (1200-400 BCE)	6 Pp-c6					Bone					-19.4	6.9	-9.8	Model 3 Proxies	Tykot RH., Van der Merwe NJ., & Burger RL. (2006) The Importance of Maize in Initial Period and Early Horizon Peru. In: Staller J., Tykot R., Benz B. (Eds.). Histories of maize, multidisciplinary approaches to the prehistory, linguistics, biogeography, domestication and evolution of maize (pp. 187-197). San Diego: Academic Press. Elsevier.
236	Northern highlands	Pacopampa - El Mirador	Pacopampa I - MF (1000-700 BCE)	Middle Formative (1200-400 BCE)	7 Pp-c4					Bone					-19	6.8	-9.6	Model 3 Proxies	Tykot RH., Van der Merwe NJ., & Burger RL. (2006) The Importance of Maize in Initial Period and Early Horizon Peru. In: Staller J., Tykot R., Benz B. (Eds.). Histories of maize, multidisciplinary approaches to the prehistory, linguistics, biogeography, domestication and evolution of maize (pp. 187-197). San Diego: Academic Press. Elsevier.
237	Northern highlands	Pacopampa - El Mirador	Pacopampa I - MF (1000-700 BCE)	Middle Formative (1200-400 BCE)	8 Pp-c4					Bone					-19.1	6.9	-13.1	Model 3 Proxies	Tykot RH., Van der Merwe NJ., & Burger RL. (2006) The Importance of Maize in Initial Period and Early Horizon Peru. In: Staller J., Tykot R., Benz B. (Eds.). Histories of maize, multidisciplinary approaches to the prehistory, linguistics, biogeography, domestication and evolution of maize (pp. 187-197). San Diego: Academic Press. Elsevier.
238	Northern highlands	Pacopampa - El Mirador	Pacopampa I - MF (1000-700 BCE)	Middle Formative (1200-400 BCE)	9 Pp-c4					Bone					-19.6	6.5		Model 2 Proxies	Tykot RH., Van der Merwe NJ., & Burger RL. (2006) The Importance of Maize in Initial Period and Early Horizon Peru. In: Staller J., Tykot R., Benz B. (Eds.). Histories of maize, multidisciplinary approaches to the prehistory, linguistics, biogeography, domestication and evolution of maize (pp. 187-197). San Diego: Academic Press. Elsevier.
239	Northern highlands	Pacopampa - El Mirador	Pacopampa I - MF (1000-700 BCE)	Middle Formative (1200-400 BCE)	10 Pp-c4					Bone					-19.6	7.6	-9	Model 3 Proxies	Tykot RH., Van der Merwe NJ., & Burger RL. (2006) The Importance of Maize in Initial Period and Early Horizon Peru. In: Staller J., Tykot R., Benz B. (Eds.). Histories of maize, multidisciplinary approaches to the prehistory, linguistics, biogeography, domestication and evolution of maize (pp. 187-197). San Diego: Academic Press. Elsevier.
240	Northern highlands	Pacopampa	Pacopampa II - LF (700-400 BCE)	Middle Formative (1200-400 BCE)	06PC-A-H11	F				Bone		22		3.1	-17.3	7		Model 2 Proxies	Takigami, M., Seki, Y., Nagaoka, T., Uzawa, K., Morales Chocano, D., Mukai, H., & Yoneda, M. (2021). Isotopic study of maize exploitation during the Formative Period at Pacopampa, Peru. Anthropological Science, 129 (2), 121-132. https://doi.org/10.1537/ase.210540
241	Northern highlands	Pacopampa	Pacopampa II - LF (700-400 BCE)	Middle Formative (1200-400 BCE)	06PC-A-F32					Bone		7		3.2	-19.5	7.3		Model 2 Proxies	Takigami, M., Seki, Y., Nagaoka, T., Uzawa, K., Morales Chocano, D., Mukai, H., & Yoneda, M. (2021). Isotopic study of maize exploitation during the Formative Period at Pacopampa, Peru. Anthropological Science, 129 (2), 121-132. https://doi.org/10.1537/ase.210541
242	Northern highlands	Pacopampa	Pacopampa II - LF (700-400 BCE)	Middle Formative (1200-400 BCE)	06PC-A-F55					Bone		20		3.1	-17.6	8.3		Model 2 Proxies	Takigami, M., Seki, Y., Nagaoka, T., Uzawa, K., Morales Chocano, D., Mukai, H., & Yoneda, M. (2021). Isotopic study of maize exploitation during the Formative Period at Pacopampa, Peru. Anthropological Science, 129 (2), 121-132. https://doi.org/10.1537/ase.210542
243	Northern highlands	Pacopampa	Pacopampa II - LF (700-400 BCE)	Middle Formative (1200-400 BCE)	06PC-B-F64					Bone		24		3.2	-17	8.2		Model 2 Proxies	Takigami, M., Seki, Y., Nagaoka, T., Uzawa, K., Morales Chocano, D., Mukai, H., & Yoneda, M. (2021). Isotopic study of maize exploitation during the Formative Period at Pacopampa, Peru. Anthropological Science, 129 (2), 121-132. https://doi.org/10.1537/ase.210543
244	Northern highlands	Pacopampa	Pacopampa II - LF (700-400 BCE)	Middle Formative (1200-400 BCE)	06PC-C-H13	F				Bone		22		3.1	-17.3	6.9		Model 2 Proxies	Takigami, M., Seki, Y., Nagaoka, T., Uzawa, K., Morales Chocano, D., Mukai, H., & Yoneda, M. (2021). Isotopic study of maize exploitation during the Formative Period at Pacopampa, Peru. Anthropological Science, 129 (2), 121-132. https://doi.org/10.1537/ase.210544
245	Northern highlands	Pacopampa	Pacopampa II - LF (700-400 BCE)	Middle Formative (1200-400 BCE)	06PC-C-H22	M				Bone		27		3.2	-16.7	7.6		Model 2 Proxies	Takigami, M., Seki, Y., Nagaoka, T., Uzawa, K., Morales Chocano, D., Mukai, H., & Yoneda, M. (2021). Isotopic study of maize exploitation during the Formative Period at Pacopampa, Peru. Anthropological Science, 129 (2), 121-132. https://doi.org/10.1537/ase.210545
246	Northern highlands	Pacopampa	Pacopampa II - LF (700-400 BCE)	Middle Formative (1200-400 BCE)	06PC-C-H25	M				Bone		38		3.1	-15.1	8.3		Model 2 Proxies	Takigami, M., Seki, Y., Nagaoka, T., Uzawa, K., Morales Chocano, D., Mukai, H., & Yoneda, M. (2021). Isotopic study of maize exploitation during the Formative Period at Pacopampa, Peru. Anthropological Science, 129 (2), 121-132. https://doi.org/10.1537/ase.210546
247	Northern highlands	Pacopampa	Pacopampa II - LF (700-400 BCE)	Middle Formative (1200-400 BCE)	07PC-C-H86	F				Bone		23		3.1	-17.2	7.6		Model 2 Proxies	Takigami, M., Seki, Y., Nagaoka, T., Uzawa, K., Morales Chocano, D., Mukai, H., & Yoneda, M. (2021). Isotopic study of maize exploitation during the Formative Period at Pacopampa, Peru. Anthropological Science, 129 (2), 121-132. https://doi.org/10.1537/ase.210550
248	Northern highlands	Pacopampa	Pacopampa II - LF (700-400 BCE)	Middle Formative (1200-400 BCE)	09PC-B2-Ent 508-6	M				Bone		22		3.1	-17.4	7.3	-10.1	Model 3 Proxies	Takigami, M., Seki, Y., Nagaoka, T., Uzawa, K., Morales Chocano, D., Mukai, H., & Yoneda, M. (2021). Isotopic study of maize exploitation during the Formative Period at Pacopampa, Peru. Anthropological Science, 129 (2), 121-132. https://doi.org/10.1537/ase.210551
249	Northern highlands	Pacopampa	Pacopampa II - LF (700-400 BCE)	Middle Formative (1200-400 BCE)	09PC-B2-Ent 509	M				Bone		9		3.1	-19.2	7.1		Model 2 Proxies	Takigami, M., Seki, Y., Nagaoka, T., Uzawa, K., Morales Chocano, D., Mukai, H., & Yoneda, M. (2021). Isotopic study of maize exploitation during the Formative Period at Pacopampa, Peru. Anthropological Science, 129 (2), 121-132. https://doi.org/10.1537/ase.210552
250	Northern highlands	Pacopampa	Pacopampa II - LF (700-400 BCE)	Middle Formative (1200-400 BCE)	09PC-C-Ent 09-1-H1	F				Bone		10		3	-19.1	7.3		Model 2 Proxies	Takigami, M., Seki, Y., Nagaoka, T., Uzawa, K., Morales Chocano, D., Mukai, H., & Yoneda, M. (2021). Isotopic study of maize exploitation during the Formative Period at Pacopampa, Peru. Anthropological Science, 129 (2), 121-132. https://doi.org/10.1537/ase.210553
251	Northern highlands	Pacopampa	Pacopampa II - LF (700-400 BCE)	Middle Formative (1200-400 BCE)	09PC-C-Ent 09-2-H2	F	Adult			Bone		17		3.3	-18	9.3		Model 2 Proxies	Takigami, M., Seki, Y., Nagaoka, T., Uzawa, K., Morales Chocano, D., Mukai, H., & Yoneda, M. (2021). Isotopic study of maize exploitation during the Formative Period at Pacopampa, Peru. Anthropological Science, 129 (2), 121-132. https://doi.org/10.1537/ase.210554
252	Northern highlands	Pacopampa	Pacopampa II - LF (700-400 BCE)	Middle Formative (1200-400 BCE)	10PC-B2-Ent 510-H1	F				Bone		27		3.4	-16.6	7		Model 2 Proxies	Takigami, M., Seki, Y., Nagaoka, T., Uzawa, K., Morales Chocano, D., Mukai, H., & Yoneda, M. (2021). Isotopic study of maize exploitation during the Formative Period at Pacopampa, Peru. Anthropological Science, 129 (2), 121-132. https://doi.org/10.1537/ase.210555
253	Northern highlands	Pacopampa	Pacopampa II - LF (700-400 BCE)	Middle Formative (1200-400 BCE)	10PC-B2-Ent 511-H1	F				Bone		26		3.2	-16.7	7.4		Model 2 Proxies	Takigami, M., Seki, Y., Nagaoka, T., Uzawa, K., Morales Chocano, D., Mukai, H., & Yoneda, M. (2021). Isotopic study of maize exploitation during the Formative Period at Pacopampa, Peru. Anthropological Science, 129 (2), 121-132. https://doi.org/10.1537/ase.210556
254	Northern highlands	Pacopampa	Pacopampa II - LF (700-400 BCE)	Middle Formative (1200-400 BCE)	10PC-B2-Ent 512-H1	M				Bone		31		3.4	-16	7.7	-8.8	Model 3 Proxies	Takigami, M., Seki, Y., Nagaoka, T., Uzawa, K., Morales Chocano, D., Mukai, H., & Yoneda, M. (2021). Isotopic study of maize exploitation during the Formative Period at Pacopampa, Peru. Anthropological Science, 129 (2), 121-132. https://doi.org/10.1537/ase.210557
255	Northern highlands	Pacopampa	Pacopampa II - LF (700-400 BCE)	Middle Formative (1200-400 BCE)	10PC-B2-Ent 513-H1	M				Bone		27		3.3	-16.7	6.6		Model 2 Proxies	Takigami, M., Seki, Y., Nagaoka, T., Uzawa, K., Morales Chocano, D., Mukai, H., & Yoneda, M. (2021). Isotopic study of maize exploitation during the Formative Period at Pacopampa, Peru. Anthropological Science, 129 (2), 121-132. https://doi.org/10.1537/ase.210558
256	Northern highlands	Pacopampa	Pacopampa II - LF (700-400 BCE)	Middle Formative (1200-400 BCE)	10PC-B2-Ent 513-H2	F				Bone		24		3.2	-17.1	6.9		Model 2 Proxies	Takigami, M., Seki, Y., Nagaoka, T., Uzawa, K., Morales Chocano, D., Mukai, H., & Yoneda, M. (2021). Isotopic study of maize exploitation during the Formative Period at Pacopampa, Peru. Anthropological Science, 129 (2), 121-132. https://doi.org/10.1537/ase.210559
257	Northern highlands	Pacopampa	Pacopampa II - LF (700-400 BCE)	Middle Formative (1200-400 BCE)	10PC-B2-Ent 514-H1	F				Bone		26		3.2	-16.8	6.9		Model 2 Proxies	Takigami, M., Seki, Y., Nagaoka, T., Uzawa, K., Morales Chocano, D., Mukai, H., & Yoneda, M. (2021). Isotopic study of maize exploitation during the Formative Period at Pacopampa, Peru. Anthropological Science, 129 (2), 121-132. https://doi.org/10.1537/ase.210560
258	Northern highlands	Pacopampa	Pacopampa II - LF (700-400 BCE)	Middle Formative (1200-400 BCE)	10PC-B2-Ent 515-H1	M				Bone		28		3.3	-16.4	7.3		Model 2 Proxies	Takigami, M., Seki, Y., Nagaoka, T., Uzawa, K., Morales Chocano, D., Mukai, H., & Yoneda, M. (2021). Isotopic study of maize exploitation during the Formative Period at Pacopampa, Peru. Anthropological Science, 129 (2), 121-132. https://doi.org/10.1537/ase.210561
259	Northern highlands	Pacopampa	Pacopampa II - LF (700-400 BCE)	Middle Formative (1200-400 BCE)	11PC-B2-Ent 516-H1	M				Bone		31		3.2	-16	8.1	-10.1	Model 3 Proxies	Takigami, M., Seki, Y., Nagaoka, T., Uzawa, K., Morales Chocano, D., Mukai, H., & Yoneda, M. (2021). Isotopic study of maize exploitation during the Formative Period at Pacopampa, Peru. Anthropological Science, 129 (2), 121-132. https://doi.org/10.1537/ase.210562
260	Northern highlands	Pacopampa	Pacopampa II - LF (700-400 BCE)	Middle Formative (1200-400 BCE)	11PC-B2-Ent 517-H1	F				Bone		17		3.2	-18	7.2	-12	Model 3 Proxies	Takigami, M., Seki, Y., Nagaoka, T., Uzawa, K., Morales Chocano, D., Mukai, H., & Yoneda, M. (2021). Isotopic study of maize exploitation during the Formative Period at Pacopampa, Peru. Anthropological Science, 129 (2), 121-132. https://doi.org/10.1537/ase.210563
261	Northern highlands	Pacopampa	Pacopampa II - LF (700-400 BCE)	Middle Formative (1200-400 BCE)	11PC-B2-Ent 518-H1 (individual 1)	F				Bone		35		3.2	-15.4	7.4	-10.4	Model 3 Proxies	Takigami, M., Seki, Y., Nagaoka, T., Uzawa, K., Morales Chocano, D., Mukai, H., & Yoneda, M. (2021). Isotopic study of maize exploitation during the Formative Period at Pacopampa, Peru. Anthropological Science, 129 (2), 121-132. https://doi.org/10.1537/ase.210564
262	Northern highlands	Pacopampa	Pacopampa II - LF (700-400 BCE)	Middle Formative (1200-400 BCE)	11PC-B2-Ent 518-H1 (individual 2)					Bone				3.9	-16.9	9.2		Not used in FRUITS models	Takigami, M., Seki, Y., Nagaoka, T., Uzawa, K., Morales Chocano, D., Mukai, H., & Yoneda, M. (2021). Isotopic study of maize exploitation during the Formative Period at Pacopampa, Peru. Anthropological Science, 129 (2), 121-132. https://doi.org/10.1537/ase.210565
263	Northern highlands	Pacopampa	Pacopampa II - LF (700-400 BCE)	Middle Formative (1200-400 BCE)	12PC-B2-Ent 521		Subadult			Bone				3.2	-16.9	9.2		Model 2 Proxies	Takigami, M., Seki, Y., Nagaoka, T., Uzawa, K., Morales Chocano, D., Mukai, H., & Yoneda, M. (2021). Isotopic study of maize exploitation during the Formative Period at Pacopampa, Peru. Anthropological Science, 129 (2), 121-132. https://doi.org/10.1537/ase.210566
264	Northern highlands	Pacopampa	Pacopampa II - LF (700-400 BCE)	Middle Formative (1200-400 BCE)	12PC-B2-Ent 522-H1	F				Bone		33		3.3	-15.7	7.4		Model 2 Proxies	Takigami, M., Seki, Y., Nagaoka, T., Uzawa, K., Morales Chocano, D., Mukai, H., & Yoneda, M. (2021). Isotopic study of maize exploitation during the Formative Period at Pacopampa, Peru. Anthropological Science, 129 (2), 121-132. https://doi.org/10.1537/ase.210567
265	Northern highlands	Pacopampa	Pacopampa II - LF (700-400 BCE)	Middle Formative (1200-400 BCE)	12PC-B2-Ent 525-H1	F				Bone		21		3.3	-17.4	7.5		Model 2 Proxies	Takigami, M., Seki, Y., Nagaoka, T., Uzawa, K., Morales Chocano, D., Mukai, H., & Yoneda, M. (2021). Isotopic study of maize exploitation during the Formative Period at Pacopampa, Peru. Anthropological Science, 129 (2), 121-132. https://doi.org/10.1537/ase.210568
266	Northern highlands	Pacopampa	Pacopampa II - LF (700-400 BCE)	Middle Formative (1200-400 BCE)	12PC-B2-Ent 526-H1	F				Bone		35		3.3	-15.5	7.2		Model 2 Proxies	Takigami, M., Seki, Y., Nagaoka, T., Uzawa, K., Morales Chocano, D., Mukai, H., & Yoneda, M. (2021). Isotopic study of maize exploitation during the Formative Period at Pacopampa, Peru. Anthropological Science, 129 (2), 121-132. https://doi.org/10.1537/ase.210569
267	Northern highlands	Pacopampa	Pacopampa II - LF (700-400 BCE)	Middle Formative (1200-400 BCE)	12PC-B2-Ent 527-H1	M	Adult			Bone		23		3.3	-17.2	7.4	-11.9	Model 3 Proxies	Takigami, M., Seki, Y., Nagaoka, T., Uzawa, K., Morales Chocano, D., Mukai, H., & Yoneda, M. (2021). Isotopic study of maize exploitation during the Formative Period at Pacopampa, Peru. Anthropological Science, 129 (2), 121-132. https://doi.org/10.1537/ase.210570
268	Northern highlands	Pacopampa	Pacopampa II - LF (700-400 BCE)	Middle Formative (1200-400 BCE)	12PC-B2-Ent 530	F	Adult			Bone		15		3.2	-18.3	6.9	-12.4	Model 3 Proxies	Takigami, M., Seki, Y., Nagaoka, T., Uzawa, K., Morales Chocano, D., Mukai, H., & Yoneda, M. (2021). Isotopic study of maize exploitation during the Formative Period at Pacopampa, Peru. Anthropological Science, 129 (2), 121-132. https://doi.org/10.1537/ase.210571
269	Northern highlands	Pacopampa	Pacopampa II - LF (700-400 BCE)	Middle Formative (1200-400 BCE)	12PC-B2-Ent 531-H1	M				Bone		15		3.2	-18.3	8.1		Model 2 Proxies	Takigami, M., Seki, Y., Nagaoka, T., Uzawa, K., Morales Chocano, D., Mukai, H., & Yoneda, M. (2021). Isotopic study of maize exploitation during the Formative Period at Pacopampa, Peru. Anthropological Science, 129 (2), 121-132. https://doi.org/10.1537/ase.210572
270	Northern highlands	Pacopampa	Pacopampa II - LF (700-400 BCE)	Middle Formative (1200-400 BCE)	12PC-B2-Ent 531-H2	F				Bone		15		3.2	-18.3	8.1		Model 2 Proxies	Takigami, M., Seki, Y., Nagaoka, T., Uzawa, K., Morales Chocano, D., Mukai, H., & Yoneda, M. (2021). Isotopic study of maize exploitation during the Formative Period at Pacopampa, Peru. Anthropological Science, 129 (2), 121-132. https://doi.org/10.1537/ase.210573
271	Northern highlands	Pacopampa	Pacopampa II - LF (700-400 BCE)	Middle Formative (1200-400 BCE)	12PC-B2-Ent 532-H1	F	Adult			Bone		20		3.2	-17.7	7.3	-12.2	Model 3 Proxies	Takigami, M., Seki, Y., Nagaoka, T., Uzawa, K., Morales Chocano, D., Mukai, H., & Yoneda, M. (2021). Isotopic study of maize exploitation during the Formative Period at Pacopampa, Peru. Anthropological Science, 129 (2), 121-132. https://doi.org/10.1537/ase.210574
272	Northern highlands	Pacopampa	Pacopampa II - LF (700-400 BCE)	Middle Formative (1200-400 BCE)	12PC-B2-Ent 532-H2	F				Bone		17		3.3	-18	7.6		Model 2 Proxies	Takigami, M., Seki, Y., Nagaoka, T., Uzawa, K., Morales Chocano, D., Mukai, H., & Yoneda, M. (2021). Isotopic study of maize exploitation during the Formative Period at Pacopampa, Peru. Anthropological Science, 129 (2), 121-132. https://doi.org/10.1537/ase.210575
273	Northern highlands	Pacopampa	Pacopampa II - LF (700-400 BCE)	Middle Formative (1200-400 BCE)	12PC-B2-Ent 534	M				Bone		29		3.4	-16.3	7.2		Model 2 Proxies	Takigami, M., Seki, Y., Nagaoka, T., Uzawa, K., Morales Chocano, D., Mukai, H., & Yoneda, M. (2021). Isotopic study of maize exploitation during the Formative Period at Pacopampa, Peru. Anthropological Science, 129 (2), 121-132. https://doi.org/10.1537/ase.210576
274	Northern highlands	Pacopampa	Pacopampa EC - EIP (50 BCE-200 BCE)	Late Formative (400-1 BCE)	07PC-B-H34	M				Bone				10.7	-20.4	10		Not used in FRUITS models	Takigami, M., Seki, Y., Nagaoka, T., Uzawa, K., Morales Chocano, D., Mukai, H., & Yoneda, M. (2021). Isotopic study of maize exploitation during the Formative Period at Pacopampa, Peru. Anthropological Science, 129 (2), 121-132. https://doi.org/10.1537/ase.210547
275	Northern highlands	Pacopampa	Pacopampa EC - EIP (50 BCE-200 BCE)	Late Formative (400-1 BCE)	07PC-B-H58	F				Bone				5.5	-17.1	8.9		Not used in FRUITS models	Takigami, M., Seki, Y., Nagaoka, T., Uzawa, K., Morales Chocano, D., Mukai, H., & Yoneda, M. (2021). Isotopic study of maize exploitation during the Formative Period at Pacopampa, Peru. Anthropological Science, 129 (2), 121-132. https://doi.org/10.1537/ase.210548
276	Northern highlands	Pacopampa	Pacopampa EC - EIP (50 BCE-200 BCE)	Late Formative (400-1 BCE)	07PC-B-H59	F				Bone				6.6	-17.7	9.4		Not used in FRUITS models	Takigami, M., Seki, Y., Nagaoka, T., Uzawa, K., Morales Chocano, D., Mukai, H., & Yoneda, M. (2021). Isotopic study of maize exploitation during the Formative Period at Pacopampa, Peru. Anthropological Science, 129 (2), 121-132. https://doi.org/10.1537/ase.210549
277	Central Coast	Áspero	Áspero IF1 - IF (3000-2700 BCE)	Initial Formative (3000-1800 BCE)	ZAC 2968	F	Middle Adult	35	50	Tooth							-11.5	Not used in FRUITS models	Pezo-Lanfranco, L., Machacuay, M., Novoa, P., Peralta, R., Mayer, E., Eggers, S., & Shady, R. (2022). The diet at the onset of the Andean Civilization: New stable isotope data from Caral and Aspero, North-Central Coast of Peru. American Journal of Biological Anthropology, 177 (3), 402–424.
278	Central Coast	Áspero	Áspero IF1 - IF (3000-2700 BCE)	Initial Formative (3000-1800 BCE)	ZAC 2968	F	Middle Adult	35	50	Bone		42.2	15.1	3.3	-14.8	17.7		Model 2 Proxies	Pezo-Lanfranco, L., Machacuay, M., Novoa, P., Peralta, R., Mayer, E., Eggers, S., & Shady, R. (2022). The diet at the onset of the Andean Civilization: New stable isotope data from Caral and Aspero, North-Central Coast of Peru. American Journal of Biological Anthropology, 177 (3), 402–424.
279	Central Coast	Áspero	Áspero IF1 - IF (3000-2700 BCE)	Initial Formative (3000-1800 BCE)	ZAC 3024	F	Middle Adult	35	50	Tooth		39.5	13.5	3.4	-14.7	19.6	-11.5	Model 3 Proxies	Pezo-Lanfranco, L., Machacuay, M., Novoa, P., Peralta, R., Mayer, E., Eggers, S., & Shady, R. (2022). The diet at the onset of the Andean Civilization: New stable isotope data from Caral and Aspero, North-Central Coast of Peru. American Journal of Biological Anthropology, 177 (3), 402–424.
280	Central Coast	Áspero	Áspero IF1 - IF (3000-2700 BCE)	Initial Formative (3000-1800 BCE)	ZAC 3024	F	Middle Adult	35	50	Bone							-11.3	Not used in FRUITS models	Pezo-Lanfranco, L., Machacuay, M., Novoa, P., Peralta, R., Mayer, E., Eggers, S., & Shady, R. (2022). The diet at the onset of the Andean Civilization: New stable isotope data from Caral and Aspero, North-Central Coast of Peru. American Journal of Biological Anthropology, 177 (3), 402–424.
281	Central Coast	Áspero	Áspero IF1 - IF (3000-2700 BCE)	Initial Formative (3000-1800 BCE)	ZAC 3044	M	Young Adult	20	35	Tooth		26.2	7.8	3.3	-15.3	17.3	-9.9	Model 3 Proxies	Pezo-Lanfranco, L., Machacuay, M., Novoa, P., Peralta, R., Mayer, E., Eggers, S., & Shady, R. (2022). The diet at the onset of the Andean Civilization: New stable isotope data from Caral and Aspero, North-Central Coast of Peru. American Journal of Biological Anthropology, 177 (3), 402–424.
282	Central Coast	Áspero	Áspero IF1 - IF (3000-2700 BCE)	Initial Formative (3000-1800 BCE)	ZAC 1710	F	Young Adult	20	35	Tooth		21.6	7.7	3.3	-15.4	15.4	-12	Model 3 Proxies	Pezo-Lanfranco, L., Machacuay, M., Novoa, P., Peralta, R., Mayer, E., Eggers, S., & Shady, R. (2022). The diet at the onset of the Andean Civilization: New stable isotope data from Caral and Aspero, North-Central Coast of Peru. American Journal of Biological Anthropology, 177 (3), 402–424.
283	Central Coast	Áspero	Áspero IF1 - IF (3000-2700 BCE)	Initial Formative (3000-1800 BCE)	ZAC 1710	F	Young Adult	20	35	Bone							-12.7	Not used in FRUITS models	Pezo-Lanfranco, L., Machacuay, M., Novoa, P., Peralta, R., Mayer, E., Eggers, S., & Shady, R. (2022). The diet at the onset of the Andean Civilization: New stable isotope data from Caral and Aspero, North-Central Coast of Peru. American Journal of Biological Anthropology, 177 (3), 402–424.
284	Central Coast	Áspero	Áspero IF2 - IF (2700-2300 BCE)	Initial Formative (3000-1800 BCE)	ZAC 6360	M	Middle Adult	35	50	Tooth		41.9	14.5	3.4	-16.1	15	-12.3	Model 3 Proxies	Pezo-Lanfranco, L., Machacuay, M., Novoa, P., Peralta, R., Mayer, E., Eggers, S., & Shady, R. (2022). The diet at the onset of the Andean Civilization: New stable isotope data from Caral and Aspero, North-Central Coast of Peru. American Journal of Biological Anthropology, 177 (3), 402–424.
285	Central Coast	Áspero	Áspero IF2 - IF (2700-2300 BCE)	Initial Formative (3000-1800 BCE)	PEACS 4439	F	Middle Adult	35	50	Tooth							-11.9	Not used in FRUITS models	Pezo-Lanfranco, L., Machacuay, M., Novoa, P., Peralta, R., Mayer, E., Eggers, S., & Shady, R. (2022). The diet at the onset of the Andean Civilization: New stable isotope data from Caral and Aspero, North-Central Coast of Peru. American Journal of Biological Anthropology, 177 (3), 402–424.
286	Central Coast	Áspero	Áspero IF2 - IF (2700-2300 BCE)	Initial Formative (3000-1800 BCE)	PEACS 4439	F	Middle Adult	35	50	Bone							-13.5	Not used in FRUITS models	Pezo-Lanfranco, L., Machacuay, M., Novoa, P., Peralta, R., Mayer, E., Eggers, S., & Shady, R. (2022). The diet at the onset of the Andean Civilization: New stable isotope data from Caral and Aspero, North-Central Coast of Peru. American Journal of Biological Anthropology, 177 (3), 402–424.
287	Central Coast	Áspero	Áspero IF2 - IF (2700-2300 BCE)	Initial Formative (3000-1800 BCE)	ZAC 1693	und	Child	6	11	Bone							-13.2	Not used in FRUITS models	Pezo-Lanfranco, L., Machacuay, M., Novoa, P., Peralta, R., Mayer, E., Eggers, S., & Shady, R. (2022). The diet at the onset of the Andean Civilization: New stable isotope data from Caral and Aspero, North-Central Coast of Peru. American Journal of Biological Anthropology, 177 (3), 402–424.
288	Central Coast	Áspero	Áspero IF2 - IF (2700-2300 BCE)	Initial Formative (3000-1800 BCE)	ZAC 2987	F	Middle Adult	35	50	Bone							-11.5	Not used in FRUITS models	Pezo-Lanfranco, L., Machacuay, M., Novoa, P., Peralta, R., Mayer, E., Eggers, S., & Shady, R. (2022). The diet at the onset of the Andean Civilization: New stable isotope data from Caral and Aspero, North-Central Coast of Peru. American Journal of Biological Anthropology, 177 (3), 402–424.
289	Central Coast	Áspero	Áspero IF2 - IF (2700-2300 BCE)	Initial Formative (3000-1800 BCE)	ZAC 2991	M	Adult			Bone							-12.6	Not used in FRUITS models	Pezo-Lanfranco, L., Machacuay, M., Novoa, P., Peralta, R., Mayer, E., Eggers, S., & Shady, R. (2022). The diet at the onset of the Andean Civilization: New stable isotope data from Caral and Aspero, North-Central Coast of Peru. American Journal of Biological Anthropology, 177 (3), 402–424.
290	Central Coast	Áspero	Áspero IF2 - IF (2700-2300 BCE)	Initial Formative (3000-1800 BCE)	ZAC 3021	F	Young Adult	20	35	Tooth							-11.3	Not used in FRUITS models	Pezo-Lanfranco, L., Machacuay, M., Novoa, P., Peralta, R., Mayer, E., Eggers, S., & Shady, R. (2022). The diet at the onset of the Andean Civilization: New stable isotope data from Caral and Aspero, North-Central Coast of Peru. American Journal of Biological Anthropology, 177 (3), 402–424.
291	Central Coast	Áspero	Áspero IF2 - IF (2700-2300 BCE)	Initial Formative (3000-1800 BCE)	ZAC 3021	F	Young Adult	20	35	Bone							-13.4	Not used in FRUITS models	Pezo-Lanfranco, L., Machacuay, M., Novoa, P., Peralta, R., Mayer, E., Eggers, S., & Shady, R. (2022). The diet at the onset of the Andean Civilization: New stable isotope data from Caral and Aspero, North-Central Coast of Peru. American Journal of Biological Anthropology, 177 (3), 402–424.
292	Central Coast	Áspero	Áspero IF3 - IF (2000-1800 BCE)	Initial Formative (3000-1800 BCE)	ZAC 2996	und	Middle Adult	35	50	Tooth							-12	Not used in FRUITS models	Pezo-Lanfranco, L., Machacuay, M., Novoa, P., Peralta, R., Mayer, E., Eggers, S., & Shady, R. (2022). The diet at the onset of the Andean Civilization: New stable isotope data from Caral and Aspero, North-Central Coast of Peru. American Journal of Biological Anthropology, 177 (3), 402–424.
293	Central Coast	Áspero	Áspero IF3 - IF (2000-1800 BCE)	Initial Formative (3000-1800 BCE)	ZAC 2996	und	Middle Adult	35	50	Bone							-13.7	Not used in FRUITS models	Pezo-Lanfranco, L., Machacuay, M., Novoa, P., Peralta, R., Mayer, E., Eggers, S., & Shady, R. (2022). The diet at the onset of the Andean Civilization: New stable isotope data from Caral and Aspero, North-Central Coast of Peru. American Journal of Biological Anthropology, 177 (3), 402–424.
294	Central Coast	Áspero	Áspero IF3 - IF (2000-1800 BCE)	Initial Formative (3000-1800 BCE)	PEACS 2960A	und	Child	6	11	Tooth							-9.9	Not used in FRUITS models	Pezo-Lanfranco, L., Machacuay, M., Novoa, P., Peralta, R., Mayer, E., Eggers, S., & Shady, R. (2022). The diet at the onset of the Andean Civilization: New stable isotope data from Caral and Aspero, North-Central Coast of Peru. American Journal of Biological Anthropology, 177 (3), 402–424.
295	Central Coast	Áspero	Áspero IF3 - IF (2000-1800 BCE)	Initial Formative (3000-1800 BCE)	PEACS 2960A	und	Child	6	11	Bone							-11.1	Not used in FRUITS models	Pezo-Lanfranco, L., Machacuay, M., Novoa, P., Peralta, R., Mayer, E., Eggers, S., & Shady, R. (2022). The diet at the onset of the Andean Civilization: New stable isotope data from Caral and Aspero, North-Central Coast of Peru. American Journal of Biological Anthropology, 177 (3), 402–424.
296	Central Coast	Áspero	Áspero IF3 - IF (2000-1800 BCE)	Initial Formative (3000-1800 BCE)	PEACS 2140A-3	und	Child	6	11	Bone							-12.4	Not used in FRUITS models	Pezo-Lanfranco, L., Machacuay, M., Novoa, P., Peralta, R., Mayer, E., Eggers, S., & Shady, R. (2022). The diet at the onset of the Andean Civilization: New stable isotope data from Caral and Aspero, North-Central Coast of Peru. American Journal of Biological Anthropology, 177 (3), 402–424.
297	Central Coast	Áspero	Áspero IF3 - IF (2000-1800 BCE)	Initial Formative (3000-1800 BCE)	ZAC 3017	F	Middle Adult	35	50	Bone							-14.4	Not used in FRUITS models	Pezo-Lanfranco, L., Machacuay, M., Novoa, P., Peralta, R., Mayer, E., Eggers, S., & Shady, R. (2022). The diet at the onset of the Andean Civilization: New stable isotope data from Caral and Aspero, North-Central Coast of Peru. American Journal of Biological Anthropology, 177 (3), 402–424.
298	Central Coast	Áspero	Áspero IF3 - IF (2000-1800 BCE)	Initial Formative (3000-1800 BCE)	PEACS 3002	M	Adolescent	12	19	Tooth							-12	Not used in FRUITS models	Pezo-Lanfranco, L., Machacuay, M., Novoa, P., Peralta, R., Mayer, E., Eggers, S., & Shady, R. (2022). The diet at the onset of the Andean Civilization: New stable isotope data from Caral and Aspero, North-Central Coast of Peru. American Journal of Biological Anthropology, 177 (3), 402–424.
299	Central Coast	Áspero	Áspero IF3 - IF (2000-1800 BCE)	Initial Formative (3000-1800 BCE)	PEACS 3005	M	Adolescent	12	19	Tooth							-12.7	Not used in FRUITS models	Pezo-Lanfranco, L., Machacuay, M., Novoa, P., Peralta, R., Mayer, E., Eggers, S., & Shady, R. (2022). The diet at the onset of the Andean Civilization: New stable isotope data from Caral and Aspero, North-Central Coast of Peru. American Journal of Biological Anthropology, 177 (3), 402–424.
300	Central Coast	Bandurria	Bandurria - IF (3000-1800 BCE)	Initial Formative (3000-1800 BCE)	Domestic 1	F	Young Adult	20	40	Tooth							-8.6	Not used in FRUITS models	Coutts K., Chu A., & Krigbaum J. (2011) Paleodiet in Late Preceramic Peru: Preliminary Isotopic data from Bandurria. Journal of Island and Coastal Archaeology, 6(2), 196-210. Chu, A. (2011) Household organization and social inequality at Bandurria, a Late Preceramic village in Huaura, Peru.Doctoral Dissertation.University of Pittsburgh.
301	Central Coast	Bandurria	Bandurria - IF (3000-1800 BCE)	Initial Formative (3000-1800 BCE)	Domestic 2	F	Old Adult	50		Tooth							-11.9	Not used in FRUITS models	Coutts K., Chu A., & Krigbaum J. (2011) Paleodiet in Late Preceramic Peru: Preliminary Isotopic data from Bandurria. Journal of Island and Coastal Archaeology, 6(2), 196-210. Chu, A. (2011) Household organization and social inequality at Bandurria, a Late Preceramic village in Huaura, Peru.Doctoral Dissertation.University of Pittsburgh.
302	Central Coast	Bandurria	Bandurria - IF (3000-1800 BCE)	Initial Formative (3000-1800 BCE)	Domestic 3	F	Young Adult	20	25	Bone				3.6	-16.3	14.7	-13.1	Model 3 Proxies	Coutts K., Chu A., & Krigbaum J. (2011) Paleodiet in Late Preceramic Peru: Preliminary Isotopic data from Bandurria. Journal of Island and Coastal Archaeology, 6(2), 196-210. Chu, A. (2011) Household organization and social inequality at Bandurria, a Late Preceramic village in Huaura, Peru.Doctoral Dissertation.University of Pittsburgh.
303	Central Coast	Bandurria	Bandurria - IF (3000-1800 BCE)	Initial Formative (3000-1800 BCE)	Domestic 3	F	Young Adult	20	25	Tooth							-10.9	Not used in FRUITS models	Coutts K., Chu A., & Krigbaum J. (2011) Paleodiet in Late Preceramic Peru: Preliminary Isotopic data from Bandurria. Journal of Island and Coastal Archaeology, 6(2), 196-210. Chu, A. (2011) Household organization and social inequality at Bandurria, a Late Preceramic village in Huaura, Peru.Doctoral Dissertation.University of Pittsburgh.
304	Central Coast	Bandurria	Bandurria - IF (3000-1800 BCE)	Initial Formative (3000-1800 BCE)	Ceremonial (S1)	M	Adolescent	18	20	Bone				3.6	-17.5	12.4	-12.5	Model 3 Proxies	Coutts K., Chu A., & Krigbaum J. (2011) Paleodiet in Late Preceramic Peru: Preliminary Isotopic data from Bandurria. Journal of Island and Coastal Archaeology, 6(2), 196-210. Chu, A. (2011) Household organization and social inequality at Bandurria, a Late Preceramic village in Huaura, Peru.Doctoral Dissertation.University of Pittsburgh.
305	Central Coast	Bandurria	Bandurria - IF (3000-1800 BCE)	Initial Formative (3000-1800 BCE)	Ceremonial (S3)	M	Young Adult	30	35	Bone				3.3	-15.9	15.5	-13.2	Model 3 Proxies	Coutts K., Chu A., & Krigbaum J. (2011) Paleodiet in Late Preceramic Peru: Preliminary Isotopic data from Bandurria. Journal of Island and Coastal Archaeology, 6(2), 196-210. Chu, A. (2011) Household organization and social inequality at Bandurria, a Late Preceramic village in Huaura, Peru.Doctoral Dissertation.University of Pittsburgh.
306	Central Coast	Bandurria	Bandurria - IF (3000-1800 BCE)	Initial Formative (3000-1800 BCE)	Domestic 4	M	Young Adult	23	30	Tooth							-10.6	Not used in FRUITS models	Coutts K., Chu A., & Krigbaum J. (2011) Paleodiet in Late Preceramic Peru: Preliminary Isotopic data from Bandurria. Journal of Island and Coastal Archaeology, 6(2), 196-210. Chu, A. (2011) Household organization and social inequality at Bandurria, a Late Preceramic village in Huaura, Peru.Doctoral Dissertation.University of Pittsburgh.
307	Central Coast	Bandurria	Bandurria - IF (3000-1800 BCE)	Initial Formative (3000-1800 BCE)	Domestic 5	M	Adult			Bone				3.3	-15.4	15.8	-12.9	Model 3 Proxies	Coutts K., Chu A., & Krigbaum J. (2011) Paleodiet in Late Preceramic Peru: Preliminary Isotopic data from Bandurria. Journal of Island and Coastal Archaeology, 6(2), 196-210. Chu, A. (2011) Household organization and social inequality at Bandurria, a Late Preceramic village in Huaura, Peru.Doctoral Dissertation.University of Pittsburgh.
308	Central Coast	Bandurria	Bandurria - IF (3000-1800 BCE)	Initial Formative (3000-1800 BCE)	Cermonial (S2)	F	Young Adult	20	40	Bone				3.4	-15.4	15.2	-12.9	Model 3 Proxies	Coutts K., Chu A., & Krigbaum J. (2011) Paleodiet in Late Preceramic Peru: Preliminary Isotopic data from Bandurria. Journal of Island and Coastal Archaeology, 6(2), 196-210. Chu, A. (2011) Household organization and social inequality at Bandurria, a Late Preceramic village in Huaura, Peru.Doctoral Dissertation.University of Pittsburgh.
309	Central Coast	Bandurria	Bandurria - IF (3000-1800 BCE)	Initial Formative (3000-1800 BCE)	Domestic 6	und	Child-1	6	8	Tooth							-9.3	Not used in FRUITS models	Coutts K., Chu A., & Krigbaum J. (2011) Paleodiet in Late Preceramic Peru: Preliminary Isotopic data from Bandurria. Journal of Island and Coastal Archaeology, 6(2), 196-210. Chu, A. (2011) Household organization and social inequality at Bandurria, a Late Preceramic village in Huaura, Peru.Doctoral Dissertation.University of Pittsburgh.
310	Central Coast	Bandurria	Bandurria - IF (3000-1800 BCE)	Initial Formative (3000-1800 BCE)	Domestic 7	und	Child-2	8	9	Tooth							-9.6	Not used in FRUITS models	Coutts K., Chu A., & Krigbaum J. (2011) Paleodiet in Late Preceramic Peru: Preliminary Isotopic data from Bandurria. Journal of Island and Coastal Archaeology, 6(2), 196-210. Chu, A. (2011) Household organization and social inequality at Bandurria, a Late Preceramic village in Huaura, Peru.Doctoral Dissertation.University of Pittsburgh.
311	Central Coast	Bandurria	Bandurria - IF (3000-1800 BCE)	Initial Formative (3000-1800 BCE)	Domestic 8	und	Child-1	6	8	Bone				3.4	-14.9	16.3	-12.7	Model 3 Proxies	Coutts K., Chu A., & Krigbaum J. (2011) Paleodiet in Late Preceramic Peru: Preliminary Isotopic data from Bandurria. Journal of Island and Coastal Archaeology, 6(2), 196-210. Chu, A. (2011) Household organization and social inequality at Bandurria, a Late Preceramic village in Huaura, Peru.Doctoral Dissertation.University of Pittsburgh.
312	Central Coast	Bandurria	Bandurria - IF (3000-1800 BCE)	Initial Formative (3000-1800 BCE)	Domestic 8	und	Child-1	6	8	Tooth							-11.4	Not used in FRUITS models	Coutts K., Chu A., & Krigbaum J. (2011) Paleodiet in Late Preceramic Peru: Preliminary Isotopic data from Bandurria. Journal of Island and Coastal Archaeology, 6(2), 196-210. Chu, A. (2011) Household organization and social inequality at Bandurria, a Late Preceramic village in Huaura, Peru.Doctoral Dissertation.University of Pittsburgh.
313	Central Coast	Bandurria	Bandurria - IF (3000-1800 BCE)	Initial Formative (3000-1800 BCE)	Domestic 10	und	Child-1	5	7	Tooth							-7.4	Not used in FRUITS models	Coutts K., Chu A., & Krigbaum J. (2011) Paleodiet in Late Preceramic Peru: Preliminary Isotopic data from Bandurria. Journal of Island and Coastal Archaeology, 6(2), 196-210. Chu, A. (2011) Household organization and social inequality at Bandurria, a Late Preceramic village in Huaura, Peru.Doctoral Dissertation.University of Pittsburgh.
314	Central Coast	Bandurria	Bandurria - IF (3000-1800 BCE)	Initial Formative (3000-1800 BCE)	Domestic 11	und	Child-1	6	8	Bone				3.6	-15.8	15.8	-13	Model 3 Proxies	Coutts K., Chu A., & Krigbaum J. (2011) Paleodiet in Late Preceramic Peru: Preliminary Isotopic data from Bandurria. Journal of Island and Coastal Archaeology, 6(2), 196-210. Chu, A. (2011) Household organization and social inequality at Bandurria, a Late Preceramic village in Huaura, Peru.Doctoral Dissertation.University of Pittsburgh.
315	Central Coast	Bandurria	Bandurria - IF (3000-1800 BCE)	Initial Formative (3000-1800 BCE)	Domestic 11	und	Child-1	6	8	Tooth							-9.5	Not used in FRUITS models	Coutts K., Chu A., & Krigbaum J. (2011) Paleodiet in Late Preceramic Peru: Preliminary Isotopic data from Bandurria. Journal of Island and Coastal Archaeology, 6(2), 196-210. Chu, A. (2011) Household organization and social inequality at Bandurria, a Late Preceramic village in Huaura, Peru.Doctoral Dissertation.University of Pittsburgh.
316	Central Coast	Bandurria	Bandurria - IF (3000-1800 BCE)	Initial Formative (3000-1800 BCE)	Domestic 13	und	Infant-2	4	5	Bone				3.4	-13.6	17.9	-11.6	Model 3 Proxies	Coutts K., Chu A., & Krigbaum J. (2011) Paleodiet in Late Preceramic Peru: Preliminary Isotopic data from Bandurria. Journal of Island and Coastal Archaeology, 6(2), 196-210. Chu, A. (2011) Household organization and social inequality at Bandurria, a Late Preceramic village in Huaura, Peru.Doctoral Dissertation.University of Pittsburgh.
317	Central Coast	Caral	Caral IF2 - IF (2600-2200 BCE)	Initial Formative (3000-1800 BCE)	PEACS 303	F	Adult			Bone		29	9.5	3.6	-16.9	14.5	-13.5	Model 3 Proxies	Pezo-Lanfranco, L., Machacuay, M., Novoa, P., Peralta, R., Mayer, E., Eggers, S., & Shady, R. (2022). The diet at the onset of the Andean Civilization: New stable isotope data from Caral and Aspero, North-Central Coast of Peru. American Journal of Biological Anthropology, 177 (3), 402–424.
318	Central Coast	Caral	Caral IF3 - IF (2200-2000 BCE)	Initial Formative (3000-1800 BCE)	CAR 391	und	Adult			Tooth		42.7	15.6	3.2	-17.1	11.9	-12.6	Model 3 Proxies	Pezo-Lanfranco, L., Machacuay, M., Novoa, P., Peralta, R., Mayer, E., Eggers, S., & Shady, R. (2022). The diet at the onset of the Andean Civilization: New stable isotope data from Caral and Aspero, North-Central Coast of Peru. American Journal of Biological Anthropology, 177 (3), 402–424.
319	Central Coast	Caral	Caral IF3 - IF (2200-2000 BCE)	Initial Formative (3000-1800 BCE)	CAR 391	und	Adult			Bone							-13.3	Not used in FRUITS models	Pezo-Lanfranco, L., Machacuay, M., Novoa, P., Peralta, R., Mayer, E., Eggers, S., & Shady, R. (2022). The diet at the onset of the Andean Civilization: New stable isotope data from Caral and Aspero, North-Central Coast of Peru. American Journal of Biological Anthropology, 177 (3), 402–424.
320	Central Coast	Caral	Caral IF3 - IF (2200-2000 BCE)	Initial Formative (3000-1800 BCE)	ZAC 2921	F	Adult			Bone							-14.4	Not used in FRUITS models	Pezo-Lanfranco, L., Machacuay, M., Novoa, P., Peralta, R., Mayer, E., Eggers, S., & Shady, R. (2022). The diet at the onset of the Andean Civilization: New stable isotope data from Caral and Aspero, North-Central Coast of Peru. American Journal of Biological Anthropology, 177 (3), 402–424.
321	Central Coast	Caral	Caral IF3 - IF (2200-2000 BCE)	Initial Formative (3000-1800 BCE)	CAR 712-1	M	Adult			Tooth							-12.4	Not used in FRUITS models	Pezo-Lanfranco, L., Machacuay, M., Novoa, P., Peralta, R., Mayer, E., Eggers, S., & Shady, R. (2022). The diet at the onset of the Andean Civilization: New stable isotope data from Caral and Aspero, North-Central Coast of Peru. American Journal of Biological Anthropology, 177 (3), 402–424.
322	Central Coast	Caral	Caral IF3 - IF (2200-2000 BCE)	Initial Formative (3000-1800 BCE)	PEACS 963A	und	Child	6	11	Tooth							-12.1	Not used in FRUITS models	Pezo-Lanfranco, L., Machacuay, M., Novoa, P., Peralta, R., Mayer, E., Eggers, S., & Shady, R. (2022). The diet at the onset of the Andean Civilization: New stable isotope data from Caral and Aspero, North-Central Coast of Peru. American Journal of Biological Anthropology, 177 (3), 402–424.
323	Central Coast	Caral	Caral IF3 - IF (2200-2000 BCE)	Initial Formative (3000-1800 BCE)	PEACS 963A	und	Child-1	6	11	Bone							-12.4	Not used in FRUITS models	Pezo-Lanfranco, L., Machacuay, M., Novoa, P., Peralta, R., Mayer, E., Eggers, S., & Shady, R. (2022). The diet at the onset of the Andean Civilization: New stable isotope data from Caral and Aspero, North-Central Coast of Peru. American Journal of Biological Anthropology, 177 (3), 402–424.
324	Central Coast	Caral	Caral EF - EF (1800-1200 BCE)	Early Formative (1800-1200 BCE)	ZAC 3257	F	Young Adult	20	35	Tooth		12.5	4.5	3.3	-19.2	12.1	-14.1	Model 3 Proxies	Pezo-Lanfranco, L., Machacuay, M., Novoa, P., Peralta, R., Mayer, E., Eggers, S., & Shady, R. (2022). The diet at the onset of the Andean Civilization: New stable isotope data from Caral and Aspero, North-Central Coast of Peru. American Journal of Biological Anthropology, 177 (3), 402–424.
325	Central Coast	Caral	Caral EF - EF (1800-1200 BCE)	Early Formative (1800-1200 BCE)	ZAC 3257	F	Young Adult	20	35	Bone							-14.9	Not used in FRUITS models	Pezo-Lanfranco, L., Machacuay, M., Novoa, P., Peralta, R., Mayer, E., Eggers, S., & Shady, R. (2022). The diet at the onset of the Andean Civilization: New stable isotope data from Caral and Aspero, North-Central Coast of Peru. American Journal of Biological Anthropology, 177 (3), 402–424.
326	Central Coast	Caral	Caral EF - EF (1800-1200 BCE)	Early Formative (1800-1200 BCE)	ZAC 3063	F	Middle Adult	35	50	Bone							-14	Not used in FRUITS models	Pezo-Lanfranco, L., Machacuay, M., Novoa, P., Peralta, R., Mayer, E., Eggers, S., & Shady, R. (2022). The diet at the onset of the Andean Civilization: New stable isotope data from Caral and Aspero, North-Central Coast of Peru. American Journal of Biological Anthropology, 177 (3), 402–424.
327	Central Coast	Caral	Caral EF - EF (1800-1200 BCE)	Early Formative (1800-1200 BCE)	ZAC 3064	M	Middle Adult	35	50	Tooth		43.6	14.7	3.5	-19.3	8.6	-12.4	Model 3 Proxies	Pezo-Lanfranco, L., Machacuay, M., Novoa, P., Peralta, R., Mayer, E., Eggers, S., & Shady, R. (2022). The diet at the onset of the Andean Civilization: New stable isotope data from Caral and Aspero, North-Central Coast of Peru. American Journal of Biological Anthropology, 177 (3), 402–424.
328	Central Coast	Caral	Caral EF - EF (1800-1200 BCE)	Early Formative (1800-1200 BCE)	ZAC 3064	M	Middle Adult	35	50	Bone							-14.9	Not used in FRUITS models	Pezo-Lanfranco, L., Machacuay, M., Novoa, P., Peralta, R., Mayer, E., Eggers, S., & Shady, R. (2022). The diet at the onset of the Andean Civilization: New stable isotope data from Caral and Aspero, North-Central Coast of Peru. American Journal of Biological Anthropology, 177 (3), 402–424.
329	Central Coast	Caral	Caral EF - EF (1800-1200 BCE)	Early Formative (1800-1200 BCE)	ZAC 3331	F	Middle Adult	35	50	Bone							-13.3	Not used in FRUITS models	Pezo-Lanfranco, L., Machacuay, M., Novoa, P., Peralta, R., Mayer, E., Eggers, S., & Shady, R. (2022). The diet at the onset of the Andean Civilization: New stable isotope data from Caral and Aspero, North-Central Coast of Peru. American Journal of Biological Anthropology, 177 (3), 402–424.
330	Central Coast	Caral	Caral EF - EF (1800-1200 BCE)	Early Formative (1800-1200 BCE)	ZAC 3066	F	Middle Adult	35	50	Tooth		43.8	14.5	3.5	-19.3	7.5	-12.3	Model 3 Proxies	Pezo-Lanfranco, L., Machacuay, M., Novoa, P., Peralta, R., Mayer, E., Eggers, S., & Shady, R. (2022). The diet at the onset of the Andean Civilization: New stable isotope data from Caral and Aspero, North-Central Coast of Peru. American Journal of Biological Anthropology, 177 (3), 402–424.
331	Central Coast	Caral	Caral EF - EF (1800-1200 BCE)	Early Formative (1800-1200 BCE)	ZAC 3066	F	Middle Adult	35	50	Bone							-14.9	Not used in FRUITS models	Pezo-Lanfranco, L., Machacuay, M., Novoa, P., Peralta, R., Mayer, E., Eggers, S., & Shady, R. (2022). The diet at the onset of the Andean Civilization: New stable isotope data from Caral and Aspero, North-Central Coast of Peru. American Journal of Biological Anthropology, 177 (3), 402–424.
332	Central Coast	Caral	Caral EF - EF (1800-1200 BCE)	Early Formative (1800-1200 BCE)	ZAC 3259	und	Adolescent	12	19	Tooth							-12.9	Not used in FRUITS models	Pezo-Lanfranco, L., Machacuay, M., Novoa, P., Peralta, R., Mayer, E., Eggers, S., & Shady, R. (2022). The diet at the onset of the Andean Civilization: New stable isotope data from Caral and Aspero, North-Central Coast of Peru. American Journal of Biological Anthropology, 177 (3), 402–424.
333	Central Coast	Caral	Caral EF - EF (1800-1200 BCE)	Early Formative (1800-1200 BCE)	ZAC 3259	und	Adolescent	12	19	Bone							-13.7	Not used in FRUITS models	Pezo-Lanfranco, L., Machacuay, M., Novoa, P., Peralta, R., Mayer, E., Eggers, S., & Shady, R. (2022). The diet at the onset of the Andean Civilization: New stable isotope data from Caral and Aspero, North-Central Coast of Peru. American Journal of Biological Anthropology, 177 (3), 402–424.
334	Central Coast	Caral	Caral EF - EF (1800-1200 BCE)	Early Formative (1800-1200 BCE)	ZAC 3253	F	Middle Adult	35	50	Tooth		31.1	10.3	3.5	-19.2	8.1	-12.7	Model 3 Proxies	Pezo-Lanfranco, L., Machacuay, M., Novoa, P., Peralta, R., Mayer, E., Eggers, S., & Shady, R. (2022). The diet at the onset of the Andean Civilization: New stable isotope data from Caral and Aspero, North-Central Coast of Peru. American Journal of Biological Anthropology, 177 (3), 402–424.
335	Central Coast	Caral	Caral EF - EF (1800-1200 BCE)	Early Formative (1800-1200 BCE)	ZAC 3253	F	Middle Adult	35	50	Bone		42.9	15.6	3.2	-19.1	8.2		Model 2 Proxies	Pezo-Lanfranco, L., Machacuay, M., Novoa, P., Peralta, R., Mayer, E., Eggers, S., & Shady, R. (2022). The diet at the onset of the Andean Civilization: New stable isotope data from Caral and Aspero, North-Central Coast of Peru. American Journal of Biological Anthropology, 177 (3), 402–424.
336	Central Coast	Caral	Caral EF - EF (1800-1200 BCE)	Early Formative (1800-1200 BCE)	ZAC 3336	F	Middle Adult	35	50	Tooth		26.1	8.8	3.5	-18.9	9	-12.9	Model 3 Proxies	Pezo-Lanfranco, L., Machacuay, M., Novoa, P., Peralta, R., Mayer, E., Eggers, S., & Shady, R. (2022). The diet at the onset of the Andean Civilization: New stable isotope data from Caral and Aspero, North-Central Coast of Peru. American Journal of Biological Anthropology, 177 (3), 402–424.
337	Central Coast	Caral	Caral EF - EF (1800-1200 BCE)	Early Formative (1800-1200 BCE)	ZAC 3336	F	Middle Adult	35	50	Bone		42.6	15.4	3.2	-18.8	8.5		Model 2 Proxies	Pezo-Lanfranco, L., Machacuay, M., Novoa, P., Peralta, R., Mayer, E., Eggers, S., & Shady, R. (2022). The diet at the onset of the Andean Civilization: New stable isotope data from Caral and Aspero, North-Central Coast of Peru. American Journal of Biological Anthropology, 177 (3), 402–424.
338	Central Coast	Caral - Quebrada Chupacigarro	Caral EF - EF (1800-1200 BCE)	Early Formative (1800-1200 BCE)	ZAC 671	M	Young Adult	20	35	Bone		41.8	14.5	3.4	-19.3	8.2	-11.3	Model 3 Proxies	Pezo-Lanfranco, L., Machacuay, M., Novoa, P., Peralta, R., Mayer, E., Eggers, S., & Shady, R. (2022). The diet at the onset of the Andean Civilization: New stable isotope data from Caral and Aspero, North-Central Coast of Peru. American Journal of Biological Anthropology, 177 (3), 402–424.
339	Central Coast	Caral	Caral MF - MF (1200-600 BCE)	Middle Formative (1200-400 BCE)	PEACS 927	F	Young Adult	20	35	Tooth							-12.4	Not used in FRUITS models	Pezo-Lanfranco, L., Machacuay, M., Novoa, P., Peralta, R., Mayer, E., Eggers, S., & Shady, R. (2022). The diet at the onset of the Andean Civilization: New stable isotope data from Caral and Aspero, North-Central Coast of Peru. American Journal of Biological Anthropology, 177 (3), 402–424.
340	Central Coast	Caral	Caral MF - MF (1200-600 BCE)	Middle Formative (1200-400 BCE)	PEACS 927	F	Young Adult	20	35	Bone							-12.6	Not used in FRUITS models	Pezo-Lanfranco, L., Machacuay, M., Novoa, P., Peralta, R., Mayer, E., Eggers, S., & Shady, R. (2022). The diet at the onset of the Andean Civilization: New stable isotope data from Caral and Aspero, North-Central Coast of Peru. American Journal of Biological Anthropology, 177 (3), 402–424.
341	Central Coast	Caral	Caral MF - MF (1200-600 BCE)	Middle Formative (1200-400 BCE)	PEACS 2926B	F	Middle Adult	35	50	Tooth							-13.5	Not used in FRUITS models	Pezo-Lanfranco, L., Machacuay, M., Novoa, P., Peralta, R., Mayer, E., Eggers, S., & Shady, R. (2022). The diet at the onset of the Andean Civilization: New stable isotope data from Caral and Aspero, North-Central Coast of Peru. American Journal of Biological Anthropology, 177 (3), 402–424.
342	Central Coast	Caral	Caral MF - MF (1200-600 BCE)	Middle Formative (1200-400 BCE)	PEACS 2926B	F	Middle Adult	35	50	Bone							-13.6	Not used in FRUITS models	Pezo-Lanfranco, L., Machacuay, M., Novoa, P., Peralta, R., Mayer, E., Eggers, S., & Shady, R. (2022). The diet at the onset of the Andean Civilization: New stable isotope data from Caral and Aspero, North-Central Coast of Peru. American Journal of Biological Anthropology, 177 (3), 402–424.
343	Central Coast	Caral	Caral MF - MF (1200-600 BCE)	Middle Formative (1200-400 BCE)	PEACS 2927B	M	Young Adult	20	35	Tooth							-12.9	Not used in FRUITS models	Pezo-Lanfranco, L., Machacuay, M., Novoa, P., Peralta, R., Mayer, E., Eggers, S., & Shady, R. (2022). The diet at the onset of the Andean Civilization: New stable isotope data from Caral and Aspero, North-Central Coast of Peru. American Journal of Biological Anthropology, 177 (3), 402–424.
344	Central Coast	Caral	Caral MF - MF (1200-600 BCE)	Middle Formative (1200-400 BCE)	PEACS 2927B	M	Young Adult	20	35	Bone							-13	Not used in FRUITS models	Pezo-Lanfranco, L., Machacuay, M., Novoa, P., Peralta, R., Mayer, E., Eggers, S., & Shady, R. (2022). The diet at the onset of the Andean Civilization: New stable isotope data from Caral and Aspero, North-Central Coast of Peru. American Journal of Biological Anthropology, 177 (3), 402–424.
345	Central Coast	Caral	Caral MF - MF (1200-600 BCE)	Middle Formative (1200-400 BCE)	PEACS 2928B	und	Child	6	11	Bone							-12.7	Not used in FRUITS models	Pezo-Lanfranco, L., Machacuay, M., Novoa, P., Peralta, R., Mayer, E., Eggers, S., & Shady, R. (2022). The diet at the onset of the Andean Civilization: New stable isotope data from Caral and Aspero, North-Central Coast of Peru. American Journal of Biological Anthropology, 177 (3), 402–424.
346	Central Coast	Caral	Caral LF - LF (600-400 BCE)	Late Formative (400-1 BCE)	ZAC 3338	M	Adolescent	12	19	Bone		43.3	14.1	3.6	-15.9	7.5	-9.7	Model 3 Proxies	Pezo-Lanfranco, L., Machacuay, M., Novoa, P., Peralta, R., Mayer, E., Eggers, S., & Shady, R. (2022). The diet at the onset of the Andean Civilization: New stable isotope data from Caral and Aspero, North-Central Coast of Peru. American Journal of Biological Anthropology, 177 (3), 402–424.
347	Central Coast	Caral - Quebrada Chupacigarro	Caral LF - LF (600-400 BCE)	Late Formative (400-1 BCE)	ZAC 302	M	Young Adult	20	35	Bone		40.9	14.3	3.3	-17.1	7.2	-11.9	Model 3 Proxies	Pezo-Lanfranco, L., Machacuay, M., Novoa, P., Peralta, R., Mayer, E., Eggers, S., & Shady, R. (2022). The diet at the onset of the Andean Civilization: New stable isotope data from Caral and Aspero, North-Central Coast of Peru. American Journal of Biological Anthropology, 177 (3), 402–424.
348	Central Coast	Caral - Quebrada Chupacigarro	Caral LF - LF (600-400 BCE)	Late Formative (400-1 BCE)	ZAC 357	und	Child-1	5	7	Bone		35.9	12.1	3.5	-17.9	6.1	-12.6	Model 3 Proxies	Pezo-Lanfranco, L., Machacuay, M., Novoa, P., Peralta, R., Mayer, E., Eggers, S., & Shady, R. (2022). The diet at the onset of the Andean Civilization: New stable isotope data from Caral and Aspero, North-Central Coast of Peru. American Journal of Biological Anthropology, 177 (3), 402–424.
349	Central Coast	Caral - Quebrada Chupacigarro	Caral LF - LF (600-400 BCE)	Late Formative (400-1 BCE)	ZAC 361	M	Old Adult	50		Bone		42.9	15	3.3	-17.4	7.9	-11.7	Model 3 Proxies	Pezo-Lanfranco, L., Machacuay, M., Novoa, P., Peralta, R., Mayer, E., Eggers, S., & Shady, R. (2022). The diet at the onset of the Andean Civilization: New stable isotope data from Caral and Aspero, North-Central Coast of Peru. American Journal of Biological Anthropology, 177 (3), 402–424.
350	Central Coast	Caral - Quebrada Chupacigarro	Caral LF - LF (600-400 BCE)	Late Formative (400-1 BCE)	ZAC 531	F	Adolescent	12	19	Bone		40	14.2	3.3	-16	8.1	-9.9	Model 3 Proxies	Pezo-Lanfranco, L., Machacuay, M., Novoa, P., Peralta, R., Mayer, E., Eggers, S., & Shady, R. (2022). The diet at the onset of the Andean Civilization: New stable isotope data from Caral and Aspero, North-Central Coast of Peru. American Journal of Biological Anthropology, 177 (3), 402–424.
351	Central Coast	Caral - Quebrada Chupacigarro	Caral LF - LF (600-400 BCE)	Late Formative (400-1 BCE)	ZAC 608	F	Old Adult	50		Bone		40.2	14.3	3.3	-17.5	8.8	-11.3	Model 3 Proxies	Pezo-Lanfranco, L., Machacuay, M., Novoa, P., Peralta, R., Mayer, E., Eggers, S., & Shady, R. (2022). The diet at the onset of the Andean Civilization: New stable isotope data from Caral and Aspero, North-Central Coast of Peru. American Journal of Biological Anthropology, 177 (3), 402–424.
352	Central Coast	Caral - Quebrada Chupacigarro	Caral LF - LF (600-400 BCE)	Late Formative (400-1 BCE)	ZAC 630	und	Child-1	4	5	Bone		35.9	12.4	3.3	-17.6	6.3	-11.1	Model 3 Proxies	Pezo-Lanfranco, L., Machacuay, M., Novoa, P., Peralta, R., Mayer, E., Eggers, S., & Shady, R. (2022). The diet at the onset of the Andean Civilization: New stable isotope data from Caral and Aspero, North-Central Coast of Peru. American Journal of Biological Anthropology, 177 (3), 402–424.
353	Central Coast	Caral - Quebrada Chupacigarro	Caral LF - LF (600-400 BCE)	Late Formative (400-1 BCE)	ZAC 645	F	Old Adult	50		Bone		43.8	15.3	3.3	-18.3	7	-11.4	Model 3 Proxies	Pezo-Lanfranco, L., Machacuay, M., Novoa, P., Peralta, R., Mayer, E., Eggers, S., & Shady, R. (2022). The diet at the onset of the Andean Civilization: New stable isotope data from Caral and Aspero, North-Central Coast of Peru. American Journal of Biological Anthropology, 177 (3), 402–424.
354	Central Coast	Caral - Quebrada Chupacigarro	Caral LF - LF (600-400 BCE)	Late Formative (400-1 BCE)	ZAC 711	F	Old Adult	50		Bone		39.9	14	3.3	-17.4	7.5	-10.1	Model 3 Proxies	Pezo-Lanfranco, L., Machacuay, M., Novoa, P., Peralta, R., Mayer, E., Eggers, S., & Shady, R. (2022). The diet at the onset of the Andean Civilization: New stable isotope data from Caral and Aspero, North-Central Coast of Peru. American Journal of Biological Anthropology, 177 (3), 402–424.
355	Central Coast	Caral - Quebrada Chupacigarro	Caral LF - LF (600-400 BCE)	Late Formative (400-1 BCE)	ZAC 853	M	Middle Adult	35	50	Bone		43.4	15.2	3.3	-16.6	10.1	-12.3	Model 3 Proxies	Pezo-Lanfranco, L., Machacuay, M., Novoa, P., Peralta, R., Mayer, E., Eggers, S., & Shady, R. (2022). The diet at the onset of the Andean Civilization: New stable isotope data from Caral and Aspero, North-Central Coast of Peru. American Journal of Biological Anthropology, 177 (3), 402–424.
356	Central Coast	Caral - Quebrada Chupacigarro	Caral LF - LF (600-400 BCE)	Late Formative (400-1 BCE)	ZAC 856	und	Child	6	11	Bone		31.5	10.2	3.6	-16.5	6.8	-10.7	Model 3 Proxies	Pezo-Lanfranco, L., Machacuay, M., Novoa, P., Peralta, R., Mayer, E., Eggers, S., & Shady, R. (2022). The diet at the onset of the Andean Civilization: New stable isotope data from Caral and Aspero, North-Central Coast of Peru. American Journal of Biological Anthropology, 177 (3), 402–424.
357	Central Coast	Caral - Quebrada Chupacigarro	Caral LF - LF (600-400 BCE)	Late Formative (400-1 BCE)	ZAC 869	M	Adolescent	12	19	Bone		23.7	7.8	3.5	-16.1	6.9	-10.4	Model 3 Proxies	Pezo-Lanfranco, L., Machacuay, M., Novoa, P., Peralta, R., Mayer, E., Eggers, S., & Shady, R. (2022). The diet at the onset of the Andean Civilization: New stable isotope data from Caral and Aspero, North-Central Coast of Peru. American Journal of Biological Anthropology, 177 (3), 402–424.
358	Central Coast	Caral - Quebrada Chupacigarro	Caral LF - LF (600-400 BCE)	Late Formative (400-1 BCE)	ZAC 1045	M	Middle Adult	35	50	Bone		35.2	11.3	3.6	-17.1	8.2	-11.8	Model 3 Proxies	Pezo-Lanfranco, L., Machacuay, M., Novoa, P., Peralta, R., Mayer, E., Eggers, S., & Shady, R. (2022). The diet at the onset of the Andean Civilization: New stable isotope data from Caral and Aspero, North-Central Coast of Peru. American Journal of Biological Anthropology, 177 (3), 402–424.
359	Central Coast	Caral - Quebrada Chupacigarro	Caral LF - LF (600-400 BCE)	Late Formative (400-1 BCE)	ZAC 1364	F	Adolescent	12	19	Bone		40.8	14.3	3.3	-17.1	6.8	-9.5	Model 3 Proxies	Pezo-Lanfranco, L., Machacuay, M., Novoa, P., Peralta, R., Mayer, E., Eggers, S., & Shady, R. (2022). The diet at the onset of the Andean Civilization: New stable isotope data from Caral and Aspero, North-Central Coast of Peru. American Journal of Biological Anthropology, 177 (3), 402–424.
360	Central Coast	Caral - Quebrada Chupacigarro	Caral LF - LF (600-400 BCE)	Late Formative (400-1 BCE)	ZAC 1568	M	Old Adult	50		Bone		35.8	11.5	3.6	-15.1	9.7	-11.1	Model 3 Proxies	Pezo-Lanfranco, L., Machacuay, M., Novoa, P., Peralta, R., Mayer, E., Eggers, S., & Shady, R. (2022). The diet at the onset of the Andean Civilization: New stable isotope data from Caral and Aspero, North-Central Coast of Peru. American Journal of Biological Anthropology, 177 (3), 402–424.
361	Central Coast	Caral - Quebrada Chupacigarro	Caral LF - LF (600-400 BCE)	Late Formative (400-1 BCE)	ZAC 5746	M	Old Adult	50		Bone		42.8	14.7	3.4	-17.5	8.4	-12.1	Model 3 Proxies	Pezo-Lanfranco, L., Machacuay, M., Novoa, P., Peralta, R., Mayer, E., Eggers, S., & Shady, R. (2022). The diet at the onset of the Andean Civilization: New stable isotope data from Caral and Aspero, North-Central Coast of Peru. American Journal of Biological Anthropology, 177 (3), 402–424.
362	Central Coast	Caral - Quebrada Chupacigarro	Caral LF - LF (600-400 BCE)	Late Formative (400-1 BCE)	ZAC 754	M	Middle Adult	35	50	Bone		39.9	14	3.3	-15.6	10.4	-10.8	Model 3 Proxies	Pezo-Lanfranco, L., Machacuay, M., Novoa, P., Peralta, R., Mayer, E., Eggers, S., & Shady, R. (2022). The diet at the onset of the Andean Civilization: New stable isotope data from Caral and Aspero, North-Central Coast of Peru. American Journal of Biological Anthropology, 177 (3), 402–424.
363	Central Coast	Caral - Quebrada Chupacigarro	Caral LF - LF (600-400 BCE)	Late Formative (400-1 BCE)	ZAC 751	M	Middle Adult	35	50	Bone		41.9	14.7	3.3	-15.2	8.6	-7.9	Model 3 Proxies	Pezo-Lanfranco, L., Machacuay, M., Novoa, P., Peralta, R., Mayer, E., Eggers, S., & Shady, R. (2022). The diet at the onset of the Andean Civilization: New stable isotope data from Caral and Aspero, North-Central Coast of Peru. American Journal of Biological Anthropology, 177 (3), 402–424.
364	Central Coast	Cardal	Cardal - EF (1400-1200 BCE)	Early Formative (1800-1200 BCE)	SM16					Bone							-9.1	Not used in FRUITS models	Tykot RH., Van der Merwe NJ., & Burger RL. (2006) The Importance of Maize in Initial Period and Early Horizon Peru. In: Staller J., Tykot R., Benz B. (Eds.). Histories of maize, multidisciplinary approaches to the prehistory, linguistics, biogeography, domestication and evolution of maize (pp. 187-197). San Diego: Academic Press. Elsevier.
365	Central Coast	Cardal	Cardal - EF (1400-1200 BCE)	Early Formative (1800-1200 BCE)	SM23					Bone							-12	Not used in FRUITS models	Tykot RH., Van der Merwe NJ., & Burger RL. (2006) The Importance of Maize in Initial Period and Early Horizon Peru. In: Staller J., Tykot R., Benz B. (Eds.). Histories of maize, multidisciplinary approaches to the prehistory, linguistics, biogeography, domestication and evolution of maize (pp. 187-197). San Diego: Academic Press. Elsevier.
366	Central Coast	Cardal	Cardal - EF (1400-1200 BCE)	Early Formative (1800-1200 BCE)	SM24					Bone							-14.1	Not used in FRUITS models	Tykot RH., Van der Merwe NJ., & Burger RL. (2006) The Importance of Maize in Initial Period and Early Horizon Peru. In: Staller J., Tykot R., Benz B. (Eds.). Histories of maize, multidisciplinary approaches to the prehistory, linguistics, biogeography, domestication and evolution of maize (pp. 187-197). San Diego: Academic Press. Elsevier.
367	Central Coast	Cardal	Cardal - EF (1400-1200 BCE)	Early Formative (1800-1200 BCE)	SM25					Bone							-12	Not used in FRUITS models	Tykot RH., Van der Merwe NJ., & Burger RL. (2006) The Importance of Maize in Initial Period and Early Horizon Peru. In: Staller J., Tykot R., Benz B. (Eds.). Histories of maize, multidisciplinary approaches to the prehistory, linguistics, biogeography, domestication and evolution of maize (pp. 187-197). San Diego: Academic Press. Elsevier.
368	Central Coast	Cardal	Cardal - EF (1400-1200 BCE)	Early Formative (1800-1200 BCE)	SM26					Bone							-12.9	Not used in FRUITS models	Tykot RH., Van der Merwe NJ., & Burger RL. (2006) The Importance of Maize in Initial Period and Early Horizon Peru. In: Staller J., Tykot R., Benz B. (Eds.). Histories of maize, multidisciplinary approaches to the prehistory, linguistics, biogeography, domestication and evolution of maize (pp. 187-197). San Diego: Academic Press. Elsevier.
369	Central Coast	Cardal	Cardal - EF (1400-1200 BCE)	Early Formative (1800-1200 BCE)	SM28					Bone							-13.3	Not used in FRUITS models	Tykot RH., Van der Merwe NJ., & Burger RL. (2006) The Importance of Maize in Initial Period and Early Horizon Peru. In: Staller J., Tykot R., Benz B. (Eds.). Histories of maize, multidisciplinary approaches to the prehistory, linguistics, biogeography, domestication and evolution of maize (pp. 187-197). San Diego: Academic Press. Elsevier.
370	Central Coast	Cardal	Cardal - EF (1400-1200 BCE)	Early Formative (1800-1200 BCE)	SM30					Bone							-13.6	Not used in FRUITS models	Tykot RH., Van der Merwe NJ., & Burger RL. (2006) The Importance of Maize in Initial Period and Early Horizon Peru. In: Staller J., Tykot R., Benz B. (Eds.). Histories of maize, multidisciplinary approaches to the prehistory, linguistics, biogeography, domestication and evolution of maize (pp. 187-197). San Diego: Academic Press. Elsevier.
371	Central Coast	Cardal	Cardal - EF (1400-1200 BCE)	Early Formative (1800-1200 BCE)	SM31					Bone							-13.1	Not used in FRUITS models	Tykot RH., Van der Merwe NJ., & Burger RL. (2006) The Importance of Maize in Initial Period and Early Horizon Peru. In: Staller J., Tykot R., Benz B. (Eds.). Histories of maize, multidisciplinary approaches to the prehistory, linguistics, biogeography, domestication and evolution of maize (pp. 187-197). San Diego: Academic Press. Elsevier.
372	Central Coast	Cardal	Cardal - EF (1400-1200 BCE)	Early Formative (1800-1200 BCE)	SM32					Bone							-14.1	Not used in FRUITS models	Tykot RH., Van der Merwe NJ., & Burger RL. (2006) The Importance of Maize in Initial Period and Early Horizon Peru. In: Staller J., Tykot R., Benz B. (Eds.). Histories of maize, multidisciplinary approaches to the prehistory, linguistics, biogeography, domestication and evolution of maize (pp. 187-197). San Diego: Academic Press. Elsevier.
373	Central Coast	Cardal	Cardal - EF (1400-1200 BCE)	Early Formative (1800-1200 BCE)	SM33					Bone							-13.6	Not used in FRUITS models	Tykot RH., Van der Merwe NJ., & Burger RL. (2006) The Importance of Maize in Initial Period and Early Horizon Peru. In: Staller J., Tykot R., Benz B. (Eds.). Histories of maize, multidisciplinary approaches to the prehistory, linguistics, biogeography, domestication and evolution of maize (pp. 187-197). San Diego: Academic Press. Elsevier.
374	Central Coast	Chilca I	Chilca I - Arch (4500-3000 BCE)	Archaic (7000-3000 BCE)	Burial 200					Bone	11.3	43.3	15.5	3.3	-13.3	16.8		Model 2 Proxies	Beresford-Jones, D.G., Pomeroy, E., Alday, C., Benfer, R., Quilter, J., O’Connell, T.C., & Lightfoot, E. (2021). Diet and Lifestyle in the First Villages of the Middle Preceramic: Insights from Stable Isotope and Osteological Analyses of Human Remains from Paloma, Chilca I, La Yerba III, and Morro I. Latin American Antiquity, 32(4), 741–759.
375	Central Coast	La Paloma	La Paloma - Arch1 (4960-4250 BCE)	Archaic (7000-3000 BCE)	Burial 84	F	Adult			Bone	1.6	44	15.3	3.4	-13	17.5		Model 2 Proxies	Beresford-Jones, D.G., Pomeroy, E., Alday, C., Benfer, R., Quilter, J., O’Connell, T.C., & Lightfoot, E. (2021). Diet and Lifestyle in the First Villages of the Middle Preceramic: Insights from Stable Isotope and Osteological Analyses of Human Remains from Paloma, Chilca I, La Yerba III, and Morro I. Latin American Antiquity, 32(4), 741–759.
376	Central Coast	La Paloma	La Paloma - Arch2 (4120-3530 BCE)	Archaic (7000-3000 BCE)	Burial 39	F	Adult			Bone	2.6	24.2	8.4	3.4	-15.2	15.2		Model 2 Proxies	Beresford-Jones, D.G., Pomeroy, E., Alday, C., Benfer, R., Quilter, J., O’Connell, T.C., & Lightfoot, E. (2021). Diet and Lifestyle in the First Villages of the Middle Preceramic: Insights from Stable Isotope and Osteological Analyses of Human Remains from Paloma, Chilca I, La Yerba III, and Morro I. Latin American Antiquity, 32(4), 741–759.
377	Central Coast	La Paloma	La Paloma - Arch2 (4120-3530 BCE)	Archaic (7000-3000 BCE)	Burial 110	F	Adult			Bone	15	46.5	17.2	3.2	-17.6	9.9		Model 2 Proxies	Beresford-Jones, D.G., Pomeroy, E., Alday, C., Benfer, R., Quilter, J., O’Connell, T.C., & Lightfoot, E. (2021). Diet and Lifestyle in the First Villages of the Middle Preceramic: Insights from Stable Isotope and Osteological Analyses of Human Remains from Paloma, Chilca I, La Yerba III, and Morro I. Latin American Antiquity, 32(4), 741–759.
378	Central Coast	La Paloma	La Paloma - Arch2 (4120-3530 BCE)	Archaic (7000-3000 BCE)	Burial 117	M	Adult			Bone	3.4	42.7	15.4	3.2	-12.6	17.7		Model 2 Proxies	Beresford-Jones, D.G., Pomeroy, E., Alday, C., Benfer, R., Quilter, J., O’Connell, T.C., & Lightfoot, E. (2021). Diet and Lifestyle in the First Villages of the Middle Preceramic: Insights from Stable Isotope and Osteological Analyses of Human Remains from Paloma, Chilca I, La Yerba III, and Morro I. Latin American Antiquity, 32(4), 741–759.
379	Central Coast	La Paloma	La Paloma - Arch2 (4120-3530 BCE)	Archaic (7000-3000 BCE)	Burial 212	F	Adult			Bone	1.3	29.9	10.1	3.5	-14.5	16.6		Model 2 Proxies	Beresford-Jones, D.G., Pomeroy, E., Alday, C., Benfer, R., Quilter, J., O’Connell, T.C., & Lightfoot, E. (2021). Diet and Lifestyle in the First Villages of the Middle Preceramic: Insights from Stable Isotope and Osteological Analyses of Human Remains from Paloma, Chilca I, La Yerba III, and Morro I. Latin American Antiquity, 32(4), 741–759.
380	Central Coast	La Paloma	La Paloma - Arch2 (4120-3530 BCE)	Archaic (7000-3000 BCE)	Burial 229	F	Adult			Bone	2	31	11.1	3.3	-13	16.4		Model 2 Proxies	Beresford-Jones, D.G., Pomeroy, E., Alday, C., Benfer, R., Quilter, J., O’Connell, T.C., & Lightfoot, E. (2021). Diet and Lifestyle in the First Villages of the Middle Preceramic: Insights from Stable Isotope and Osteological Analyses of Human Remains from Paloma, Chilca I, La Yerba III, and Morro I. Latin American Antiquity, 32(4), 741–759.
381	Central Coast	La Paloma	La Paloma - Arch2 (4120-3530 BCE)	Archaic (7000-3000 BCE)	Burial 238	M	Adult			Bone	5.3	39.5	13.9	3.3	-13	17.9		Model 2 Proxies	Beresford-Jones, D.G., Pomeroy, E., Alday, C., Benfer, R., Quilter, J., O’Connell, T.C., & Lightfoot, E. (2021). Diet and Lifestyle in the First Villages of the Middle Preceramic: Insights from Stable Isotope and Osteological Analyses of Human Remains from Paloma, Chilca I, La Yerba III, and Morro I. Latin American Antiquity, 32(4), 741–759.
382	Central Coast	Tablada de Lurin	Tablada de Lurín 1 - LF (200-1 BCE)	Late Formative (400-1 BCE)	N169-173/E178-191 context 47	M	Adult			Bone					-12.9	14.1	-8.4	Model 3 Proxies	Tykot RH., Van der Merwe NJ., & Burger RL. (2006) The Importance of Maize in Initial Period and Early Horizon Peru. In: Staller J., Tykot R., Benz B. (Eds.). Histories of maize, multidisciplinary approaches to the prehistory, linguistics, biogeography, domestication and evolution of maize (pp. 187-197). San Diego: Academic Press. Elsevier. Gerdau-Radonić, K., Goude, G., Castro de la Mata P., Andr…
383	Central Coast	Tablada de Lurin	Tablada de Lurín 1 - LF (200-1 BCE)	Late Formative (400-1 BCE)	N595-100/E55-60. context 38	M	Young Adult	21	23	Bone						14	-4.9	Not used in FRUITS models	Tykot RH., Van der Merwe NJ., & Burger RL. (2006) The Importance of Maize in Initial Period and Early Horizon Peru. In: Staller J., Tykot R., Benz B. (Eds.). Histories of maize, multidisciplinary approaches to the prehistory, linguistics, biogeography, domestication and evolution of maize (pp. 187-197). San Diego: Academic Press. Elsevier. Gerdau-Radonić, K., Goude, G., Castro de la Mata P., Andr…
384	Central Coast	Tablada de Lurin	Tablada de Lurín 1 - LF (200-1 BCE)	Late Formative (400-1 BCE)	N171-174/E177-180. context EF#3	F	Adult										-7.8	Not used in FRUITS models	Tykot RH., Van der Merwe NJ., & Burger RL. (2006) The Importance of Maize in Initial Period and Early Horizon Peru. In: Staller J., Tykot R., Benz B. (Eds.). Histories of maize, multidisciplinary approaches to the prehistory, linguistics, biogeography, domestication and evolution of maize (pp. 187-197). San Diego: Academic Press. Elsevier. Gerdau-Radonić, K., Goude, G., Castro de la Mata P., Andr…
385	Central Coast	Tablada de Lurin	Tablada de Lurín 1 - LF (200-1 BCE)	Late Formative (400-1 BCE)	N125-135/E127-133. context 19	F	Adult										-5.9	Not used in FRUITS models	Tykot RH., Van der Merwe NJ., & Burger RL. (2006) The Importance of Maize in Initial Period and Early Horizon Peru. In: Staller J., Tykot R., Benz B. (Eds.). Histories of maize, multidisciplinary approaches to the prehistory, linguistics, biogeography, domestication and evolution of maize (pp. 187-197). San Diego: Academic Press. Elsevier. Gerdau-Radonić, K., Goude, G., Castro de la Mata P., Andr…
386	Central Coast	Tablada de Lurin	Tablada de Lurín 1 - LF (200-1 BCE)	Late Formative (400-1 BCE)	N590-95/E65-70. context 150EE	M	Adolescent-2	17	20	Bone					-9.1	13.2	-4.8	Model 3 Proxies	Tykot RH., Van der Merwe NJ., & Burger RL. (2006) The Importance of Maize in Initial Period and Early Horizon Peru. In: Staller J., Tykot R., Benz B. (Eds.). Histories of maize, multidisciplinary approaches to the prehistory, linguistics, biogeography, domestication and evolution of maize (pp. 187-197). San Diego: Academic Press. Elsevier. Gerdau-Radonić, K., Goude, G., Castro de la Mata P., Andr…
387	Central Coast	Tablada de Lurin	Tablada de Lurín 1 - LF (200-1 BCE)	Late Formative (400-1 BCE)	S104-107/E6S-70. context 234	F	Adult			Bone					-12	15.2	-5	Model 3 Proxies	Tykot RH., Van der Merwe NJ., & Burger RL. (2006) The Importance of Maize in Initial Period and Early Horizon Peru. In: Staller J., Tykot R., Benz B. (Eds.). Histories of maize, multidisciplinary approaches to the prehistory, linguistics, biogeography, domestication and evolution of maize (pp. 187-197). San Diego: Academic Press. Elsevier. Gerdau-Radonić, K., Goude, G., Castro de la Mata P., Andr…
388	Central Coast	Tablada de Lurin	Tablada de Lurín 1 - LF (200-1 BCE)	Late Formative (400-1 BCE)	N171-174/E177-189. context GF31	F	Adult										-4.3	Not used in FRUITS models	Tykot RH., Van der Merwe NJ., & Burger RL. (2006) The Importance of Maize in Initial Period and Early Horizon Peru. In: Staller J., Tykot R., Benz B. (Eds.). Histories of maize, multidisciplinary approaches to the prehistory, linguistics, biogeography, domestication and evolution of maize (pp. 187-197). San Diego: Academic Press. Elsevier. Gerdau-Radonić, K., Goude, G., Castro de la Mata P., Andr…
389	Central Coast	Tablada de Lurin	Tablada de Lurín 1 - LF (200-1 BCE)	Late Formative (400-1 BCE)	N169-173/E178-181. context 47II	M	Adult										-4.6	Not used in FRUITS models	Tykot RH., Van der Merwe NJ., & Burger RL. (2006) The Importance of Maize in Initial Period and Early Horizon Peru. In: Staller J., Tykot R., Benz B. (Eds.). Histories of maize, multidisciplinary approaches to the prehistory, linguistics, biogeography, domestication and evolution of maize (pp. 187-197). San Diego: Academic Press. Elsevier. Gerdau-Radonić, K., Goude, G., Castro de la Mata P., Andr…
390	Central Coast	Tablada de Lurin	Tablada de Lurín 1 - LF (200-1 BCE)	Late Formative (400-1 BCE)	S104-107/E65-70. context 29III	F	Adult	30		Bone					-11.5	14.6	-6.2	Model 3 Proxies	Tykot RH., Van der Merwe NJ., & Burger RL. (2006) The Importance of Maize in Initial Period and Early Horizon Peru. In: Staller J., Tykot R., Benz B. (Eds.). Histories of maize, multidisciplinary approaches to the prehistory, linguistics, biogeography, domestication and evolution of maize (pp. 187-197). San Diego: Academic Press. Elsevier. Gerdau-Radonić, K., Goude, G., Castro de la Mata P., Andr…
391	Central Coast	Tablada de Lurin	Tablada de Lurín 1 - LF (200-1 BCE)	Late Formative (400-1 BCE)	N125-135/E1227-133. context 17-I	F	Adult			Bone					-10.4	15.4	-4.9	Model 3 Proxies	Tykot RH., Van der Merwe NJ., & Burger RL. (2006) The Importance of Maize in Initial Period and Early Horizon Peru. In: Staller J., Tykot R., Benz B. (Eds.). Histories of maize, multidisciplinary approaches to the prehistory, linguistics, biogeography, domestication and evolution of maize (pp. 187-197). San Diego: Academic Press. Elsevier. Gerdau-Radonić, K., Goude, G., Castro de la Mata P., Andr…
392	Central Coast	Tablada de Lurin	Tablada de Lurín 1 - LF (200-1 BCE)	Late Formative (400-1 BCE)	H52 (Hd33 + Hde33)	M	Young Adult	20	35	Bone							-5.5	Not used in FRUITS models	Tykot RH., Van der Merwe NJ., & Burger RL. (2006) The Importance of Maize in Initial Period and Early Horizon Peru. In: Staller J., Tykot R., Benz B. (Eds.). Histories of maize, multidisciplinary approaches to the prehistory, linguistics, biogeography, domestication and evolution of maize (pp. 187-197). San Diego: Academic Press. Elsevier. Gerdau-Radonić, K., Goude, G., Castro de la Mata P., Andr…
393	Central Coast	Tablada de Lurin	Tablada de Lurín 1 - LF (200-1 BCE)	Late Formative (400-1 BCE)	H52 (Hd33 + Hde33)	M	Young Adult	20	35	Tooth	106	41	14.7	3.2	-13.3	14.2	-7.5	Model 3 Proxies	Tykot RH., Van der Merwe NJ., & Burger RL. (2006) The Importance of Maize in Initial Period and Early Horizon Peru. In: Staller J., Tykot R., Benz B. (Eds.). Histories of maize, multidisciplinary approaches to the prehistory, linguistics, biogeography, domestication and evolution of maize (pp. 187-197). San Diego: Academic Press. Elsevier. Gerdau-Radonić, K., Goude, G., Castro de la Mata P., Andr…
394	Central Coast	Tablada de Lurin	Tablada de Lurín 1 - LF (200-1 BCE)	Late Formative (400-1 BCE)	H52 (Hd33 + Hde33)	M	Young Adult	20	35	Tooth							-5.3	Not used in FRUITS models	Tykot RH., Van der Merwe NJ., & Burger RL. (2006) The Importance of Maize in Initial Period and Early Horizon Peru. In: Staller J., Tykot R., Benz B. (Eds.). Histories of maize, multidisciplinary approaches to the prehistory, linguistics, biogeography, domestication and evolution of maize (pp. 187-197). San Diego: Academic Press. Elsevier. Gerdau-Radonić, K., Goude, G., Castro de la Mata P., Andr…
395	Central Coast	Tablada de Lurin	Tablada de Lurín 1 - LF (200-1 BCE)	Late Formative (400-1 BCE)	H53 (Hd24)	F	Adolescent	12	20	Bone							-5.5	Not used in FRUITS models	Tykot RH., Van der Merwe NJ., & Burger RL. (2006) The Importance of Maize in Initial Period and Early Horizon Peru. In: Staller J., Tykot R., Benz B. (Eds.). Histories of maize, multidisciplinary approaches to the prehistory, linguistics, biogeography, domestication and evolution of maize (pp. 187-197). San Diego: Academic Press. Elsevier. Gerdau-Radonić, K., Goude, G., Castro de la Mata P., Andr…
396	Central Coast	Tablada de Lurin	Tablada de Lurín 1 - LF (200-1 BCE)	Late Formative (400-1 BCE)	H53 (Hd24)	F	Adolescent	12	20	Tooth							-5	Not used in FRUITS models	Tykot RH., Van der Merwe NJ., & Burger RL. (2006) The Importance of Maize in Initial Period and Early Horizon Peru. In: Staller J., Tykot R., Benz B. (Eds.). Histories of maize, multidisciplinary approaches to the prehistory, linguistics, biogeography, domestication and evolution of maize (pp. 187-197). San Diego: Academic Press. Elsevier. Gerdau-Radonić, K., Goude, G., Castro de la Mata P., Andr…
397	Central Coast	Tablada de Lurin	Tablada de Lurín 1 - LF (200-1 BCE)	Late Formative (400-1 BCE)	H54 (Hd45)	F	Middle Adult	35	50	Bone							-4.7	Not used in FRUITS models	Tykot RH., Van der Merwe NJ., & Burger RL. (2006) The Importance of Maize in Initial Period and Early Horizon Peru. In: Staller J., Tykot R., Benz B. (Eds.). Histories of maize, multidisciplinary approaches to the prehistory, linguistics, biogeography, domestication and evolution of maize (pp. 187-197). San Diego: Academic Press. Elsevier. Gerdau-Radonić, K., Goude, G., Castro de la Mata P., Andr…
398	Central Coast	Tablada de Lurin	Tablada de Lurín 1 - LF (200-1 BCE)	Late Formative (400-1 BCE)	H54 (Hd45)		Middle Adult	35	50	Tooth							-4.2	Not used in FRUITS models	Tykot RH., Van der Merwe NJ., & Burger RL. (2006) The Importance of Maize in Initial Period and Early Horizon Peru. In: Staller J., Tykot R., Benz B. (Eds.). Histories of maize, multidisciplinary approaches to the prehistory, linguistics, biogeography, domestication and evolution of maize (pp. 187-197). San Diego: Academic Press. Elsevier. Gerdau-Radonić, K., Goude, G., Castro de la Mata P., Andr…
399	Central Coast	Tablada de Lurin	Tablada de Lurín 1 - LF (200-1 BCE)	Late Formative (400-1 BCE)	H55 (Hd47 + Hde47)	F	Middle Adult	35	50	Bone							-7.2	Not used in FRUITS models	Tykot RH., Van der Merwe NJ., & Burger RL. (2006) The Importance of Maize in Initial Period and Early Horizon Peru. In: Staller J., Tykot R., Benz B. (Eds.). Histories of maize, multidisciplinary approaches to the prehistory, linguistics, biogeography, domestication and evolution of maize (pp. 187-197). San Diego: Academic Press. Elsevier. Gerdau-Radonić, K., Goude, G., Castro de la Mata P., Andr…
400	Central Coast	Tablada de Lurin	Tablada de Lurín 1 - LF (200-1 BCE)	Late Formative (400-1 BCE)	H55 (Hd47 + Hde47)	F	Middle Adult	35	50	Tooth	104.9	41.8	14.8	3.3	-10.6	15.6	-5.8	Model 3 Proxies	Tykot RH., Van der Merwe NJ., & Burger RL. (2006) The Importance of Maize in Initial Period and Early Horizon Peru. In: Staller J., Tykot R., Benz B. (Eds.). Histories of maize, multidisciplinary approaches to the prehistory, linguistics, biogeography, domestication and evolution of maize (pp. 187-197). San Diego: Academic Press. Elsevier. Gerdau-Radonić, K., Goude, G., Castro de la Mata P., Andr…
401	Central Coast	Tablada de Lurin	Tablada de Lurín 1 - LF (200-1 BCE)	Late Formative (400-1 BCE)	H55 (Hd47 + Hde47)	F	Middle Adult	35	50	Tooth							-4.3	Not used in FRUITS models	Tykot RH., Van der Merwe NJ., & Burger RL. (2006) The Importance of Maize in Initial Period and Early Horizon Peru. In: Staller J., Tykot R., Benz B. (Eds.). Histories of maize, multidisciplinary approaches to the prehistory, linguistics, biogeography, domestication and evolution of maize (pp. 187-197). San Diego: Academic Press. Elsevier. Gerdau-Radonić, K., Goude, G., Castro de la Mata P., Andr…
402	Central Coast	Tablada de Lurin	Tablada de Lurín 1 - LF (200-1 BCE)	Late Formative (400-1 BCE)	H56 (Hd36)	M	Middle Adult	35	50	Bone							-5.9	Not used in FRUITS models	Tykot RH., Van der Merwe NJ., & Burger RL. (2006) The Importance of Maize in Initial Period and Early Horizon Peru. In: Staller J., Tykot R., Benz B. (Eds.). Histories of maize, multidisciplinary approaches to the prehistory, linguistics, biogeography, domestication and evolution of maize (pp. 187-197). San Diego: Academic Press. Elsevier. Gerdau-Radonić, K., Goude, G., Castro de la Mata P., Andr…
403	Central Coast	Tablada de Lurin	Tablada de Lurín 1 - LF (200-1 BCE)	Late Formative (400-1 BCE)	H56 (Hd36)	M	Middle Adult	35	50	Tooth							-6.3	Not used in FRUITS models	Tykot RH., Van der Merwe NJ., & Burger RL. (2006) The Importance of Maize in Initial Period and Early Horizon Peru. In: Staller J., Tykot R., Benz B. (Eds.). Histories of maize, multidisciplinary approaches to the prehistory, linguistics, biogeography, domestication and evolution of maize (pp. 187-197). San Diego: Academic Press. Elsevier. Gerdau-Radonić, K., Goude, G., Castro de la Mata P., Andr…
404	Central Coast	Tablada de Lurin	Tablada de Lurín 1 - LF (200-1 BCE)	Late Formative (400-1 BCE)	H57 (Hd34)	M	Adult			Bone							-5.7	Not used in FRUITS models	Tykot RH., Van der Merwe NJ., & Burger RL. (2006) The Importance of Maize in Initial Period and Early Horizon Peru. In: Staller J., Tykot R., Benz B. (Eds.). Histories of maize, multidisciplinary approaches to the prehistory, linguistics, biogeography, domestication and evolution of maize (pp. 187-197). San Diego: Academic Press. Elsevier. Gerdau-Radonić, K., Goude, G., Castro de la Mata P., Andr…
405	Central Coast	Tablada de Lurin	Tablada de Lurín 1 - LF (200-1 BCE)	Late Formative (400-1 BCE)	H57 (Hd34)	M	Adult			Tooth							-7.2	Not used in FRUITS models	Tykot RH., Van der Merwe NJ., & Burger RL. (2006) The Importance of Maize in Initial Period and Early Horizon Peru. In: Staller J., Tykot R., Benz B. (Eds.). Histories of maize, multidisciplinary approaches to the prehistory, linguistics, biogeography, domestication and evolution of maize (pp. 187-197). San Diego: Academic Press. Elsevier. Gerdau-Radonić, K., Goude, G., Castro de la Mata P., Andr…
406	Central Coast	Tablada de Lurin	Tablada de Lurín 1 - LF (200-1 BCE)	Late Formative (400-1 BCE)	H58 (Hd30)	M	Adult			Bone							-4.3	Not used in FRUITS models	Tykot RH., Van der Merwe NJ., & Burger RL. (2006) The Importance of Maize in Initial Period and Early Horizon Peru. In: Staller J., Tykot R., Benz B. (Eds.). Histories of maize, multidisciplinary approaches to the prehistory, linguistics, biogeography, domestication and evolution of maize (pp. 187-197). San Diego: Academic Press. Elsevier. Gerdau-Radonić, K., Goude, G., Castro de la Mata P., Andr…
407	Central Coast	Tablada de Lurin	Tablada de Lurín 1 - LF (200-1 BCE)	Late Formative (400-1 BCE)	H58 (Hd30)	M	Adult			Tooth							-9.8	Not used in FRUITS models	Tykot RH., Van der Merwe NJ., & Burger RL. (2006) The Importance of Maize in Initial Period and Early Horizon Peru. In: Staller J., Tykot R., Benz B. (Eds.). Histories of maize, multidisciplinary approaches to the prehistory, linguistics, biogeography, domestication and evolution of maize (pp. 187-197). San Diego: Academic Press. Elsevier. Gerdau-Radonić, K., Goude, G., Castro de la Mata P., Andr…
408	Central Coast	Tablada de Lurin	Tablada de Lurín 1 - LF (200-1 BCE)	Late Formative (400-1 BCE)	H59 (Hd31)	M	Middle Adult	35	50	Bone							-4.8	Not used in FRUITS models	Tykot RH., Van der Merwe NJ., & Burger RL. (2006) The Importance of Maize in Initial Period and Early Horizon Peru. In: Staller J., Tykot R., Benz B. (Eds.). Histories of maize, multidisciplinary approaches to the prehistory, linguistics, biogeography, domestication and evolution of maize (pp. 187-197). San Diego: Academic Press. Elsevier. Gerdau-Radonić, K., Goude, G., Castro de la Mata P., Andr…
409	Central Coast	Tablada de Lurin	Tablada de Lurín 1 - LF (200-1 BCE)	Late Formative (400-1 BCE)	H59 (Hd31)	M	Middle Adult	35	50	Tooth							-6.5	Not used in FRUITS models	Tykot RH., Van der Merwe NJ., & Burger RL. (2006) The Importance of Maize in Initial Period and Early Horizon Peru. In: Staller J., Tykot R., Benz B. (Eds.). Histories of maize, multidisciplinary approaches to the prehistory, linguistics, biogeography, domestication and evolution of maize (pp. 187-197). San Diego: Academic Press. Elsevier. Gerdau-Radonić, K., Goude, G., Castro de la Mata P., Andr…
410	Central Coast	Tablada de Lurin	Tablada de Lurín 1 - LF (200-1 BCE)	Late Formative (400-1 BCE)	H61 (Hd32)	M	Young Adult	20	35	Bone							-4.9	Not used in FRUITS models	Tykot RH., Van der Merwe NJ., & Burger RL. (2006) The Importance of Maize in Initial Period and Early Horizon Peru. In: Staller J., Tykot R., Benz B. (Eds.). Histories of maize, multidisciplinary approaches to the prehistory, linguistics, biogeography, domestication and evolution of maize (pp. 187-197). San Diego: Academic Press. Elsevier. Gerdau-Radonić, K., Goude, G., Castro de la Mata P., Andr…
411	Central Coast	Tablada de Lurin	Tablada de Lurín 1 - LF (200-1 BCE)	Late Formative (400-1 BCE)	H61 (Hd32)	M	Young Adult	20	35	Tooth							-6	Not used in FRUITS models	Tykot RH., Van der Merwe NJ., & Burger RL. (2006) The Importance of Maize in Initial Period and Early Horizon Peru. In: Staller J., Tykot R., Benz B. (Eds.). Histories of maize, multidisciplinary approaches to the prehistory, linguistics, biogeography, domestication and evolution of maize (pp. 187-197). San Diego: Academic Press. Elsevier. Gerdau-Radonić, K., Goude, G., Castro de la Mata P., Andr…
412	Central Coast	Tablada de Lurin	Tablada de Lurín 1 - LF (200-1 BCE)	Late Formative (400-1 BCE)	H62 (Hd49 + Hde49)	M	Young Adult	20	35	Bone							-4.4	Not used in FRUITS models	Tykot RH., Van der Merwe NJ., & Burger RL. (2006) The Importance of Maize in Initial Period and Early Horizon Peru. In: Staller J., Tykot R., Benz B. (Eds.). Histories of maize, multidisciplinary approaches to the prehistory, linguistics, biogeography, domestication and evolution of maize (pp. 187-197). San Diego: Academic Press. Elsevier. Gerdau-Radonić, K., Goude, G., Castro de la Mata P., Andr…
413	Central Coast	Tablada de Lurin	Tablada de Lurín 1 - LF (200-1 BCE)	Late Formative (400-1 BCE)	H62 (Hd49 + Hde49)	M	Young Adult	20	35	Tooth							-4.8	Not used in FRUITS models	Tykot RH., Van der Merwe NJ., & Burger RL. (2006) The Importance of Maize in Initial Period and Early Horizon Peru. In: Staller J., Tykot R., Benz B. (Eds.). Histories of maize, multidisciplinary approaches to the prehistory, linguistics, biogeography, domestication and evolution of maize (pp. 187-197). San Diego: Academic Press. Elsevier. Gerdau-Radonić, K., Goude, G., Castro de la Mata P., Andr…
414	Central Coast	Tablada de Lurin	Tablada de Lurín 1 - LF (200-1 BCE)	Late Formative (400-1 BCE)	H62 (Hd49 + Hde49)	M	Young Adult	20	35	Tooth							-2.4	Not used in FRUITS models	Tykot RH., Van der Merwe NJ., & Burger RL. (2006) The Importance of Maize in Initial Period and Early Horizon Peru. In: Staller J., Tykot R., Benz B. (Eds.). Histories of maize, multidisciplinary approaches to the prehistory, linguistics, biogeography, domestication and evolution of maize (pp. 187-197). San Diego: Academic Press. Elsevier. Gerdau-Radonić, K., Goude, G., Castro de la Mata P., Andr…
415	Central Coast	Tablada de Lurin	Tablada de Lurín 1 - LF (200-1 BCE)	Late Formative (400-1 BCE)	H65 (Hd51)	M	Middle Adult	35	50	Bone							-8.1	Not used in FRUITS models	Tykot RH., Van der Merwe NJ., & Burger RL. (2006) The Importance of Maize in Initial Period and Early Horizon Peru. In: Staller J., Tykot R., Benz B. (Eds.). Histories of maize, multidisciplinary approaches to the prehistory, linguistics, biogeography, domestication and evolution of maize (pp. 187-197). San Diego: Academic Press. Elsevier. Gerdau-Radonić, K., Goude, G., Castro de la Mata P., Andr…
416	Central Coast	Tablada de Lurin	Tablada de Lurín 1 - LF (200-1 BCE)	Late Formative (400-1 BCE)	H65 (Hd51)	M	Middle Adult	35	50	Tooth							-7.7	Not used in FRUITS models	Tykot RH., Van der Merwe NJ., & Burger RL. (2006) The Importance of Maize in Initial Period and Early Horizon Peru. In: Staller J., Tykot R., Benz B. (Eds.). Histories of maize, multidisciplinary approaches to the prehistory, linguistics, biogeography, domestication and evolution of maize (pp. 187-197). San Diego: Academic Press. Elsevier. Gerdau-Radonić, K., Goude, G., Castro de la Mata P., Andr…
417	Central Coast	Tablada de Lurin	Tablada de Lurín 1 - LF (200-1 BCE)	Late Formative (400-1 BCE)	H66	und	Child-1	5	7	Bone							-4.8	Not used in FRUITS models	Tykot RH., Van der Merwe NJ., & Burger RL. (2006) The Importance of Maize in Initial Period and Early Horizon Peru. In: Staller J., Tykot R., Benz B. (Eds.). Histories of maize, multidisciplinary approaches to the prehistory, linguistics, biogeography, domestication and evolution of maize (pp. 187-197). San Diego: Academic Press. Elsevier. Gerdau-Radonić, K., Goude, G., Castro de la Mata P., Andr…
418	Central Coast	Tablada de Lurin	Tablada de Lurín 1 - LF (200-1 BCE)	Late Formative (400-1 BCE)	H67	und	Child-1	7	9	Bone							-6.3	Not used in FRUITS models	Tykot RH., Van der Merwe NJ., & Burger RL. (2006) The Importance of Maize in Initial Period and Early Horizon Peru. In: Staller J., Tykot R., Benz B. (Eds.). Histories of maize, multidisciplinary approaches to the prehistory, linguistics, biogeography, domestication and evolution of maize (pp. 187-197). San Diego: Academic Press. Elsevier. Gerdau-Radonić, K., Goude, G., Castro de la Mata P., Andr…
419	Central Coast	Tablada de Lurin	Tablada de Lurín 1 - LF (200-1 BCE)	Late Formative (400-1 BCE)	H68	und	Child-1	6	8	Bone							-5.3	Not used in FRUITS models	Tykot RH., Van der Merwe NJ., & Burger RL. (2006) The Importance of Maize in Initial Period and Early Horizon Peru. In: Staller J., Tykot R., Benz B. (Eds.). Histories of maize, multidisciplinary approaches to the prehistory, linguistics, biogeography, domestication and evolution of maize (pp. 187-197). San Diego: Academic Press. Elsevier. Gerdau-Radonić, K., Goude, G., Castro de la Mata P., Andr…
420	Central Coast	Tablada de Lurin	Tablada de Lurín 1 - LF (200-1 BCE)	Late Formative (400-1 BCE)	H69	und	Child-1	5	7	Bone	8.6	35.7	12	3.5	-13.7	13.3	-8.6	Model 3 Proxies	Tykot RH., Van der Merwe NJ., & Burger RL. (2006) The Importance of Maize in Initial Period and Early Horizon Peru. In: Staller J., Tykot R., Benz B. (Eds.). Histories of maize, multidisciplinary approaches to the prehistory, linguistics, biogeography, domestication and evolution of maize (pp. 187-197). San Diego: Academic Press. Elsevier. Gerdau-Radonić, K., Goude, G., Castro de la Mata P., Andr…
421	Central Coast	Tablada de Lurin	Tablada de Lurín 1 - LF (200-1 BCE)	Late Formative (400-1 BCE)	H70	und	Child-1	5		Bone							-5.3	Not used in FRUITS models	Tykot RH., Van der Merwe NJ., & Burger RL. (2006) The Importance of Maize in Initial Period and Early Horizon Peru. In: Staller J., Tykot R., Benz B. (Eds.). Histories of maize, multidisciplinary approaches to the prehistory, linguistics, biogeography, domestication and evolution of maize (pp. 187-197). San Diego: Academic Press. Elsevier. Gerdau-Radonić, K., Goude, G., Castro de la Mata P., Andr…
422	Central Coast	Tablada de Lurin	Tablada de Lurín 1 - LF (200-1 BCE)	Late Formative (400-1 BCE)	H71	und	Child-1	6	8	Bone							-6	Not used in FRUITS models	Tykot RH., Van der Merwe NJ., & Burger RL. (2006) The Importance of Maize in Initial Period and Early Horizon Peru. In: Staller J., Tykot R., Benz B. (Eds.). Histories of maize, multidisciplinary approaches to the prehistory, linguistics, biogeography, domestication and evolution of maize (pp. 187-197). San Diego: Academic Press. Elsevier. Gerdau-Radonić, K., Goude, G., Castro de la Mata P., Andr…
423	Central Coast	Tablada de Lurin	Tablada de Lurín 1 - LF (200-1 BCE)	Late Formative (400-1 BCE)	H72	und	Adolescente-	11	13	Bone							-3.8	Not used in FRUITS models	Tykot RH., Van der Merwe NJ., & Burger RL. (2006) The Importance of Maize in Initial Period and Early Horizon Peru. In: Staller J., Tykot R., Benz B. (Eds.). Histories of maize, multidisciplinary approaches to the prehistory, linguistics, biogeography, domestication and evolution of maize (pp. 187-197). San Diego: Academic Press. Elsevier. Gerdau-Radonić, K., Goude, G., Castro de la Mata P., Andr…
424	Central Coast	Tablada de Lurin	Tablada de Lurín 1 - LF (200-1 BCE)	Late Formative (400-1 BCE)	H73	und	Child-1	7	9	Bone							-5.2	Not used in FRUITS models	Tykot RH., Van der Merwe NJ., & Burger RL. (2006) The Importance of Maize in Initial Period and Early Horizon Peru. In: Staller J., Tykot R., Benz B. (Eds.). Histories of maize, multidisciplinary approaches to the prehistory, linguistics, biogeography, domestication and evolution of maize (pp. 187-197). San Diego: Academic Press. Elsevier. Gerdau-Radonić, K., Goude, G., Castro de la Mata P., Andr…
425	Central Coast	Tablada de Lurin	Tablada de Lurín 1 - LF (200-1 BCE)	Late Formative (400-1 BCE)	H74	und	Child-1	7	9	Bone							-6.1	Not used in FRUITS models	Tykot RH., Van der Merwe NJ., & Burger RL. (2006) The Importance of Maize in Initial Period and Early Horizon Peru. In: Staller J., Tykot R., Benz B. (Eds.). Histories of maize, multidisciplinary approaches to the prehistory, linguistics, biogeography, domestication and evolution of maize (pp. 187-197). San Diego: Academic Press. Elsevier. Gerdau-Radonić, K., Goude, G., Castro de la Mata P., Andr…
426	Central Coast	Tablada de Lurin	Tablada de Lurín 1 - LF (200-1 BCE)	Late Formative (400-1 BCE)	H75	und	Child-1	6	8	Bone	6.6	33.2	11.3	3.4	-9.7	14.8	-4.3	Model 3 Proxies	Tykot RH., Van der Merwe NJ., & Burger RL. (2006) The Importance of Maize in Initial Period and Early Horizon Peru. In: Staller J., Tykot R., Benz B. (Eds.). Histories of maize, multidisciplinary approaches to the prehistory, linguistics, biogeography, domestication and evolution of maize (pp. 187-197). San Diego: Academic Press. Elsevier. Gerdau-Radonić, K., Goude, G., Castro de la Mata P., Andr…
427	Central Coast	Tablada de Lurin	Tablada de Lurín 1 - LF (200-1 BCE)	Late Formative (400-1 BCE)	H76 (Hd50)	M	Middle Adult	35	50	Bone							-4.8	Not used in FRUITS models	Tykot RH., Van der Merwe NJ., & Burger RL. (2006) The Importance of Maize in Initial Period and Early Horizon Peru. In: Staller J., Tykot R., Benz B. (Eds.). Histories of maize, multidisciplinary approaches to the prehistory, linguistics, biogeography, domestication and evolution of maize (pp. 187-197). San Diego: Academic Press. Elsevier. Gerdau-Radonić, K., Goude, G., Castro de la Mata P., Andr…
428	Central Coast	Tablada de Lurin	Tablada de Lurín 1 - LF (200-1 BCE)	Late Formative (400-1 BCE)	H76 (Hd50)	M	Middle Adult	35	50	Tooth							-5.7	Not used in FRUITS models	Tykot RH., Van der Merwe NJ., & Burger RL. (2006) The Importance of Maize in Initial Period and Early Horizon Peru. In: Staller J., Tykot R., Benz B. (Eds.). Histories of maize, multidisciplinary approaches to the prehistory, linguistics, biogeography, domestication and evolution of maize (pp. 187-197). San Diego: Academic Press. Elsevier. Gerdau-Radonić, K., Goude, G., Castro de la Mata P., Andr…
429	Central Coast	Tablada de Lurin	Tablada de Lurín 1 - LF (200-1 BCE)	Late Formative (400-1 BCE)	H77 (Hd35)	M	Middle Adult	35	50	Bone							-8.1	Not used in FRUITS models	Tykot RH., Van der Merwe NJ., & Burger RL. (2006) The Importance of Maize in Initial Period and Early Horizon Peru. In: Staller J., Tykot R., Benz B. (Eds.). Histories of maize, multidisciplinary approaches to the prehistory, linguistics, biogeography, domestication and evolution of maize (pp. 187-197). San Diego: Academic Press. Elsevier. Gerdau-Radonić, K., Goude, G., Castro de la Mata P., Andr…
430	Central Coast	Tablada de Lurin	Tablada de Lurín 1 - LF (200-1 BCE)	Late Formative (400-1 BCE)	H77 (Hd35)	M	Middle Adult	35	50	Tooth							-8.3	Not used in FRUITS models	Tykot RH., Van der Merwe NJ., & Burger RL. (2006) The Importance of Maize in Initial Period and Early Horizon Peru. In: Staller J., Tykot R., Benz B. (Eds.). Histories of maize, multidisciplinary approaches to the prehistory, linguistics, biogeography, domestication and evolution of maize (pp. 187-197). San Diego: Academic Press. Elsevier. Gerdau-Radonić, K., Goude, G., Castro de la Mata P., Andr…
431	Central Coast	Tablada de Lurin	Tablada de Lurín 1 - LF (200-1 BCE)	Late Formative (400-1 BCE)	H78 (Hd25)	F	Adolescent-2	16	18	Bone							-5.8	Not used in FRUITS models	Tykot RH., Van der Merwe NJ., & Burger RL. (2006) The Importance of Maize in Initial Period and Early Horizon Peru. In: Staller J., Tykot R., Benz B. (Eds.). Histories of maize, multidisciplinary approaches to the prehistory, linguistics, biogeography, domestication and evolution of maize (pp. 187-197). San Diego: Academic Press. Elsevier. Gerdau-Radonić, K., Goude, G., Castro de la Mata P., Andr…
432	Central Coast	Tablada de Lurin	Tablada de Lurín 1 - LF (200-1 BCE)	Late Formative (400-1 BCE)	H78 (Hd25)	F	Adolescent-2	16	18	Tooth							-4.9	Not used in FRUITS models	Tykot RH., Van der Merwe NJ., & Burger RL. (2006) The Importance of Maize in Initial Period and Early Horizon Peru. In: Staller J., Tykot R., Benz B. (Eds.). Histories of maize, multidisciplinary approaches to the prehistory, linguistics, biogeography, domestication and evolution of maize (pp. 187-197). San Diego: Academic Press. Elsevier. Gerdau-Radonić, K., Goude, G., Castro de la Mata P., Andr…
433	Central Coast	Tablada de Lurin	Tablada de Lurín 1 - LF (200-1 BCE)	Late Formative (400-1 BCE)	H79 (Hd26)	F	Middle Adult	35	50	Bone							-5.7	Not used in FRUITS models	Tykot RH., Van der Merwe NJ., & Burger RL. (2006) The Importance of Maize in Initial Period and Early Horizon Peru. In: Staller J., Tykot R., Benz B. (Eds.). Histories of maize, multidisciplinary approaches to the prehistory, linguistics, biogeography, domestication and evolution of maize (pp. 187-197). San Diego: Academic Press. Elsevier. Gerdau-Radonić, K., Goude, G., Castro de la Mata P., Andr…
434	Central Coast	Tablada de Lurin	Tablada de Lurín 1 - LF (200-1 BCE)	Late Formative (400-1 BCE)	H79 (Hd26)	F	Middle Adult	35	50	Tooth							-5.7	Not used in FRUITS models	Tykot RH., Van der Merwe NJ., & Burger RL. (2006) The Importance of Maize in Initial Period and Early Horizon Peru. In: Staller J., Tykot R., Benz B. (Eds.). Histories of maize, multidisciplinary approaches to the prehistory, linguistics, biogeography, domestication and evolution of maize (pp. 187-197). San Diego: Academic Press. Elsevier. Gerdau-Radonić, K., Goude, G., Castro de la Mata P., Andr…
435	Central Coast	Tablada de Lurin	Tablada de Lurín 1 - LF (200-1 BCE)	Late Formative (400-1 BCE)	H80 (Hd27)	F	Middle Adult	35	50	Bone	29.9	45.3	15.8	3.3	-10.2	15.7	-5.9	Model 3 Proxies	Tykot RH., Van der Merwe NJ., & Burger RL. (2006) The Importance of Maize in Initial Period and Early Horizon Peru. In: Staller J., Tykot R., Benz B. (Eds.). Histories of maize, multidisciplinary approaches to the prehistory, linguistics, biogeography, domestication and evolution of maize (pp. 187-197). San Diego: Academic Press. Elsevier. Gerdau-Radonić, K., Goude, G., Castro de la Mata P., Andr…
436	Central Coast	Tablada de Lurin	Tablada de Lurín 1 - LF (200-1 BCE)	Late Formative (400-1 BCE)	H80 (Hd27)	F	Middle Adult	35	50	Tooth							-6.3	Not used in FRUITS models	Tykot RH., Van der Merwe NJ., & Burger RL. (2006) The Importance of Maize in Initial Period and Early Horizon Peru. In: Staller J., Tykot R., Benz B. (Eds.). Histories of maize, multidisciplinary approaches to the prehistory, linguistics, biogeography, domestication and evolution of maize (pp. 187-197). San Diego: Academic Press. Elsevier. Gerdau-Radonić, K., Goude, G., Castro de la Mata P., Andr…
437	Central Coast	Tablada de Lurin	Tablada de Lurín 1 - LF (200-1 BCE)	Late Formative (400-1 BCE)	H81 (Hd23)	F	Adult			Bone							-4.8	Not used in FRUITS models	Tykot RH., Van der Merwe NJ., & Burger RL. (2006) The Importance of Maize in Initial Period and Early Horizon Peru. In: Staller J., Tykot R., Benz B. (Eds.). Histories of maize, multidisciplinary approaches to the prehistory, linguistics, biogeography, domestication and evolution of maize (pp. 187-197). San Diego: Academic Press. Elsevier. Gerdau-Radonić, K., Goude, G., Castro de la Mata P., Andr…
438	Central Coast	Tablada de Lurin	Tablada de Lurín 1 - LF (200-1 BCE)	Late Formative (400-1 BCE)	H81 (Hd23)		Adult			Tooth							-4.3	Not used in FRUITS models	Tykot RH., Van der Merwe NJ., & Burger RL. (2006) The Importance of Maize in Initial Period and Early Horizon Peru. In: Staller J., Tykot R., Benz B. (Eds.). Histories of maize, multidisciplinary approaches to the prehistory, linguistics, biogeography, domestication and evolution of maize (pp. 187-197). San Diego: Academic Press. Elsevier. Gerdau-Radonić, K., Goude, G., Castro de la Mata P., Andr…
439	Central Coast	Tablada de Lurin	Tablada de Lurín 1 - LF (200-1 BCE)	Late Formative (400-1 BCE)	H82 (Hd28)	F	Adult			Bone								Not used in FRUITS models	Tykot RH., Van der Merwe NJ., & Burger RL. (2006) The Importance of Maize in Initial Period and Early Horizon Peru. In: Staller J., Tykot R., Benz B. (Eds.). Histories of maize, multidisciplinary approaches to the prehistory, linguistics, biogeography, domestication and evolution of maize (pp. 187-197). San Diego: Academic Press. Elsevier. Gerdau-Radonić, K., Goude, G., Castro de la Mata P., Andr…
440	Central Coast	Tablada de Lurin	Tablada de Lurín 1 - LF (200-1 BCE)	Late Formative (400-1 BCE)	H82 (Hd28)		Adult			Tooth							-10.2	Not used in FRUITS models	Tykot RH., Van der Merwe NJ., & Burger RL. (2006) The Importance of Maize in Initial Period and Early Horizon Peru. In: Staller J., Tykot R., Benz B. (Eds.). Histories of maize, multidisciplinary approaches to the prehistory, linguistics, biogeography, domestication and evolution of maize (pp. 187-197). San Diego: Academic Press. Elsevier. Gerdau-Radonić, K., Goude, G., Castro de la Mata P., Andr…
441	Central Coast	Tablada de Lurin	Tablada de Lurín 1 - LF (200-1 BCE)	Late Formative (400-1 BCE)	H83 (Hd29)	F	Adult			Bone							-6.4	Not used in FRUITS models	Tykot RH., Van der Merwe NJ., & Burger RL. (2006) The Importance of Maize in Initial Period and Early Horizon Peru. In: Staller J., Tykot R., Benz B. (Eds.). Histories of maize, multidisciplinary approaches to the prehistory, linguistics, biogeography, domestication and evolution of maize (pp. 187-197). San Diego: Academic Press. Elsevier. Gerdau-Radonić, K., Goude, G., Castro de la Mata P., Andr…
442	Central Coast	Tablada de Lurin	Tablada de Lurín 1 - LF (200-1 BCE)	Late Formative (400-1 BCE)	H83 (Hd29)		Adult			Tooth	16.9	37.2	12.4	3.5	-9.9	15.3	-4.3	Model 3 Proxies	Tykot RH., Van der Merwe NJ., & Burger RL. (2006) The Importance of Maize in Initial Period and Early Horizon Peru. In: Staller J., Tykot R., Benz B. (Eds.). Histories of maize, multidisciplinary approaches to the prehistory, linguistics, biogeography, domestication and evolution of maize (pp. 187-197). San Diego: Academic Press. Elsevier. Gerdau-Radonić, K., Goude, G., Castro de la Mata P., Andr…
443	Central Coast	Tablada de Lurin	Tablada de Lurín 1 - LF (200-1 BCE)	Late Formative (400-1 BCE)	H84 (Hd46)	F	Adult			Bone	41.2	40.8	14.2	3.3	-13.4	15.2	-8.3	Model 3 Proxies	Tykot RH., Van der Merwe NJ., & Burger RL. (2006) The Importance of Maize in Initial Period and Early Horizon Peru. In: Staller J., Tykot R., Benz B. (Eds.). Histories of maize, multidisciplinary approaches to the prehistory, linguistics, biogeography, domestication and evolution of maize (pp. 187-197). San Diego: Academic Press. Elsevier. Gerdau-Radonić, K., Goude, G., Castro de la Mata P., Andr…
444	Central Coast	Tablada de Lurin	Tablada de Lurín 2 - EIP (1-200 CE)	Early Intermediate Period (1-600 CE)	H1	M	Adult			Bone							-5.6	Not used in FRUITS models	Tykot RH., Van der Merwe NJ., & Burger RL. (2006) The Importance of Maize in Initial Period and Early Horizon Peru. In: Staller J., Tykot R., Benz B. (Eds.). Histories of maize, multidisciplinary approaches to the prehistory, linguistics, biogeography, domestication and evolution of maize (pp. 187-197). San Diego: Academic Press. Elsevier. Gerdau-Radonić, K., Goude, G., Castro de la Mata P., Andr…
445	Central Coast	Tablada de Lurin	Tablada de Lurín 2 - EIP (1-200 CE)	Early Intermediate Period (1-600 CE)	H3	M	Adult			Bone							-6.1	Not used in FRUITS models	Tykot RH., Van der Merwe NJ., & Burger RL. (2006) The Importance of Maize in Initial Period and Early Horizon Peru. In: Staller J., Tykot R., Benz B. (Eds.). Histories of maize, multidisciplinary approaches to the prehistory, linguistics, biogeography, domestication and evolution of maize (pp. 187-197). San Diego: Academic Press. Elsevier. Gerdau-Radonić, K., Goude, G., Castro de la Mata P., Andr…
446	Central Coast	Tablada de Lurin	Tablada de Lurín 2 - EIP (1-200 CE)	Early Intermediate Period (1-600 CE)	H8	F	Adult			Bone							-5.5	Not used in FRUITS models	Tykot RH., Van der Merwe NJ., & Burger RL. (2006) The Importance of Maize in Initial Period and Early Horizon Peru. In: Staller J., Tykot R., Benz B. (Eds.). Histories of maize, multidisciplinary approaches to the prehistory, linguistics, biogeography, domestication and evolution of maize (pp. 187-197). San Diego: Academic Press. Elsevier. Gerdau-Radonić, K., Goude, G., Castro de la Mata P., Andr…
447	Central Coast	Tablada de Lurin	Tablada de Lurín 2 - EIP (1-200 CE)	Early Intermediate Period (1-600 CE)	H9	F	Adult			Bone							-4.4	Not used in FRUITS models	Tykot RH., Van der Merwe NJ., & Burger RL. (2006) The Importance of Maize in Initial Period and Early Horizon Peru. In: Staller J., Tykot R., Benz B. (Eds.). Histories of maize, multidisciplinary approaches to the prehistory, linguistics, biogeography, domestication and evolution of maize (pp. 187-197). San Diego: Academic Press. Elsevier. Gerdau-Radonić, K., Goude, G., Castro de la Mata P., Andr…
448	Central Coast	Tablada de Lurin	Tablada de Lurín 2 - EIP (1-200 CE)	Early Intermediate Period (1-600 CE)	H10	F	Adult			Bone							-4.4	Not used in FRUITS models	Tykot RH., Van der Merwe NJ., & Burger RL. (2006) The Importance of Maize in Initial Period and Early Horizon Peru. In: Staller J., Tykot R., Benz B. (Eds.). Histories of maize, multidisciplinary approaches to the prehistory, linguistics, biogeography, domestication and evolution of maize (pp. 187-197). San Diego: Academic Press. Elsevier. Gerdau-Radonić, K., Goude, G., Castro de la Mata P., Andr…
449	Central Coast	Tablada de Lurin	Tablada de Lurín 2 - EIP (1-200 CE)	Early Intermediate Period (1-600 CE)	H11	F	Adult			Bone							-6.7	Not used in FRUITS models	Tykot RH., Van der Merwe NJ., & Burger RL. (2006) The Importance of Maize in Initial Period and Early Horizon Peru. In: Staller J., Tykot R., Benz B. (Eds.). Histories of maize, multidisciplinary approaches to the prehistory, linguistics, biogeography, domestication and evolution of maize (pp. 187-197). San Diego: Academic Press. Elsevier. Gerdau-Radonić, K., Goude, G., Castro de la Mata P., Andr…
450	Central Coast	Tablada de Lurin	Tablada de Lurín 2 - EIP (1-200 CE)	Early Intermediate Period (1-600 CE)	H12	F	Adult			Bone							-7.4	Not used in FRUITS models	Tykot RH., Van der Merwe NJ., & Burger RL. (2006) The Importance of Maize in Initial Period and Early Horizon Peru. In: Staller J., Tykot R., Benz B. (Eds.). Histories of maize, multidisciplinary approaches to the prehistory, linguistics, biogeography, domestication and evolution of maize (pp. 187-197). San Diego: Academic Press. Elsevier. Gerdau-Radonić, K., Goude, G., Castro de la Mata P., Andr…
451	Central Coast	Tablada de Lurin	Tablada de Lurín 2 - EIP (1-200 CE)	Early Intermediate Period (1-600 CE)	H14	F	Adult			Bone							-4	Not used in FRUITS models	Tykot RH., Van der Merwe NJ., & Burger RL. (2006) The Importance of Maize in Initial Period and Early Horizon Peru. In: Staller J., Tykot R., Benz B. (Eds.). Histories of maize, multidisciplinary approaches to the prehistory, linguistics, biogeography, domestication and evolution of maize (pp. 187-197). San Diego: Academic Press. Elsevier. Gerdau-Radonić, K., Goude, G., Castro de la Mata P., Andr…
452	Central Coast	Tablada de Lurin	Tablada de Lurín 2 - EIP (1-200 CE)	Early Intermediate Period (1-600 CE)	H15					Bone							-6.3	Not used in FRUITS models	Tykot RH., Van der Merwe NJ., & Burger RL. (2006) The Importance of Maize in Initial Period and Early Horizon Peru. In: Staller J., Tykot R., Benz B. (Eds.). Histories of maize, multidisciplinary approaches to the prehistory, linguistics, biogeography, domestication and evolution of maize (pp. 187-197). San Diego: Academic Press. Elsevier. Gerdau-Radonić, K., Goude, G., Castro de la Mata P., Andr…
453	Central Coast	Tablada de Lurin	Tablada de Lurín 2 - EIP (1-200 CE)	Early Intermediate Period (1-600 CE)	H16					Bone							-3.6	Not used in FRUITS models	Tykot RH., Van der Merwe NJ., & Burger RL. (2006) The Importance of Maize in Initial Period and Early Horizon Peru. In: Staller J., Tykot R., Benz B. (Eds.). Histories of maize, multidisciplinary approaches to the prehistory, linguistics, biogeography, domestication and evolution of maize (pp. 187-197). San Diego: Academic Press. Elsevier. Gerdau-Radonić, K., Goude, G., Castro de la Mata P., Andr…
454	Central Coast	Tablada de Lurin	Tablada de Lurín 2 - EIP (1-200 CE)	Early Intermediate Period (1-600 CE)	H17		Subadult		14	Bone							-4.9	Not used in FRUITS models	Tykot RH., Van der Merwe NJ., & Burger RL. (2006) The Importance of Maize in Initial Period and Early Horizon Peru. In: Staller J., Tykot R., Benz B. (Eds.). Histories of maize, multidisciplinary approaches to the prehistory, linguistics, biogeography, domestication and evolution of maize (pp. 187-197). San Diego: Academic Press. Elsevier. Gerdau-Radonić, K., Goude, G., Castro de la Mata P., Andr…
455	Central Coast	Tablada de Lurin	Tablada de Lurín 2 - EIP (1-200 CE)	Early Intermediate Period (1-600 CE)	H19					Bone							-7.2	Not used in FRUITS models	Tykot RH., Van der Merwe NJ., & Burger RL. (2006) The Importance of Maize in Initial Period and Early Horizon Peru. In: Staller J., Tykot R., Benz B. (Eds.). Histories of maize, multidisciplinary approaches to the prehistory, linguistics, biogeography, domestication and evolution of maize (pp. 187-197). San Diego: Academic Press. Elsevier. Gerdau-Radonić, K., Goude, G., Castro de la Mata P., Andr…
456	Central Coast	Tablada de Lurin	Tablada de Lurín 2 - EIP (1-200 CE)	Early Intermediate Period (1-600 CE)	H20					Bone							-8.8	Not used in FRUITS models	Tykot RH., Van der Merwe NJ., & Burger RL. (2006) The Importance of Maize in Initial Period and Early Horizon Peru. In: Staller J., Tykot R., Benz B. (Eds.). Histories of maize, multidisciplinary approaches to the prehistory, linguistics, biogeography, domestication and evolution of maize (pp. 187-197). San Diego: Academic Press. Elsevier. Gerdau-Radonić, K., Goude, G., Castro de la Mata P., Andr…
457	Central Coast	Tablada de Lurin	Tablada de Lurín 2 - EIP (1-200 CE)	Early Intermediate Period (1-600 CE)	H21					Bone							-5.9	Not used in FRUITS models	Tykot RH., Van der Merwe NJ., & Burger RL. (2006) The Importance of Maize in Initial Period and Early Horizon Peru. In: Staller J., Tykot R., Benz B. (Eds.). Histories of maize, multidisciplinary approaches to the prehistory, linguistics, biogeography, domestication and evolution of maize (pp. 187-197). San Diego: Academic Press. Elsevier. Gerdau-Radonić, K., Goude, G., Castro de la Mata P., Andr…
458	Central Coast	Tablada de Lurin	Tablada de Lurín 2 - EIP (1-200 CE)	Early Intermediate Period (1-600 CE)	H22					Bone							-5.9	Not used in FRUITS models	Tykot RH., Van der Merwe NJ., & Burger RL. (2006) The Importance of Maize in Initial Period and Early Horizon Peru. In: Staller J., Tykot R., Benz B. (Eds.). Histories of maize, multidisciplinary approaches to the prehistory, linguistics, biogeography, domestication and evolution of maize (pp. 187-197). San Diego: Academic Press. Elsevier. Gerdau-Radonić, K., Goude, G., Castro de la Mata P., Andr…
459	Central Coast	Tablada de Lurin	Tablada de Lurín 2 - EIP (1-200 CE)	Early Intermediate Period (1-600 CE)	H60	M	Child	6	11	Bone							-3.2	Not used in FRUITS models	Tykot RH., Van der Merwe NJ., & Burger RL. (2006) The Importance of Maize in Initial Period and Early Horizon Peru. In: Staller J., Tykot R., Benz B. (Eds.). Histories of maize, multidisciplinary approaches to the prehistory, linguistics, biogeography, domestication and evolution of maize (pp. 187-197). San Diego: Academic Press. Elsevier. Gerdau-Radonić, K., Goude, G., Castro de la Mata P., Andr…
460	Central Coast	Tablada de Lurin	Tablada de Lurín 2 - EIP (1-200 CE)	Early Intermediate Period (1-600 CE)	H63	F	Adult			Bone							-4.9	Not used in FRUITS models	Tykot RH., Van der Merwe NJ., & Burger RL. (2006) The Importance of Maize in Initial Period and Early Horizon Peru. In: Staller J., Tykot R., Benz B. (Eds.). Histories of maize, multidisciplinary approaches to the prehistory, linguistics, biogeography, domestication and evolution of maize (pp. 187-197). San Diego: Academic Press. Elsevier. Gerdau-Radonić, K., Goude, G., Castro de la Mata P., Andr…
461	Central Coast	Tablada de Lurin	Tablada de Lurín 2 - EIP (1-200 CE)	Early Intermediate Period (1-600 CE)	H64	F	Adult			Bone							-5	Not used in FRUITS models	Tykot RH., Van der Merwe NJ., & Burger RL. (2006) The Importance of Maize in Initial Period and Early Horizon Peru. In: Staller J., Tykot R., Benz B. (Eds.). Histories of maize, multidisciplinary approaches to the prehistory, linguistics, biogeography, domestication and evolution of maize (pp. 187-197). San Diego: Academic Press. Elsevier. Gerdau-Radonić, K., Goude, G., Castro de la Mata P., Andr…
462	Central Coast	Tablada de Lurin	Tablada de Lurín 2 - EIP (1-200 CE)	Early Intermediate Period (1-600 CE)	H84 (Hd46)					Tooth	90.8	41.1	14.5	3.3	-12.4	14.7		Model 2 Proxies	Tykot RH., Van der Merwe NJ., & Burger RL. (2006) The Importance of Maize in Initial Period and Early Horizon Peru. In: Staller J., Tykot R., Benz B. (Eds.). Histories of maize, multidisciplinary approaches to the prehistory, linguistics, biogeography, domestication and evolution of maize (pp. 187-197). San Diego: Academic Press. Elsevier. Gerdau-Radonić, K., Goude, G., Castro de la Mata P., Andr…
463	Central Coast	Tablada de Lurin	Tablada de Lurín 2 - EIP (1-200 CE)	Early Intermediate Period (1-600 CE)	Cranium3743(Hd37)					Tooth							-3.9	Not used in FRUITS models	Tykot RH., Van der Merwe NJ., & Burger RL. (2006) The Importance of Maize in Initial Period and Early Horizon Peru. In: Staller J., Tykot R., Benz B. (Eds.). Histories of maize, multidisciplinary approaches to the prehistory, linguistics, biogeography, domestication and evolution of maize (pp. 187-197). San Diego: Academic Press. Elsevier. Gerdau-Radonić, K., Goude, G., Castro de la Mata P., Andr…
464	Central Coast	Tablada de Lurin	Tablada de Lurín 2 - EIP (1-200 CE)	Early Intermediate Period (1-600 CE)	Cranium511(Hd38 + Hde38)					Tooth							-5.6	Not used in FRUITS models	Tykot RH., Van der Merwe NJ., & Burger RL. (2006) The Importance of Maize in Initial Period and Early Horizon Peru. In: Staller J., Tykot R., Benz B. (Eds.). Histories of maize, multidisciplinary approaches to the prehistory, linguistics, biogeography, domestication and evolution of maize (pp. 187-197). San Diego: Academic Press. Elsevier. Gerdau-Radonić, K., Goude, G., Castro de la Mata P., Andr…
465	Central Coast	Tablada de Lurin	Tablada de Lurín 2 - EIP (1-200 CE)	Early Intermediate Period (1-600 CE)	Cranium511(Hd38 + Hde38)					Tooth							-7.1	Not used in FRUITS models	Tykot RH., Van der Merwe NJ., & Burger RL. (2006) The Importance of Maize in Initial Period and Early Horizon Peru. In: Staller J., Tykot R., Benz B. (Eds.). Histories of maize, multidisciplinary approaches to the prehistory, linguistics, biogeography, domestication and evolution of maize (pp. 187-197). San Diego: Academic Press. Elsevier. Gerdau-Radonić, K., Goude, G., Castro de la Mata P., Andr…
466	Central Coast	Tablada de Lurin	Tablada de Lurín 2 - EIP (1-200 CE)	Early Intermediate Period (1-600 CE)	Cranium448(Hd39)					Tooth							-5.8	Not used in FRUITS models	Tykot RH., Van der Merwe NJ., & Burger RL. (2006) The Importance of Maize in Initial Period and Early Horizon Peru. In: Staller J., Tykot R., Benz B. (Eds.). Histories of maize, multidisciplinary approaches to the prehistory, linguistics, biogeography, domestication and evolution of maize (pp. 187-197). San Diego: Academic Press. Elsevier. Gerdau-Radonić, K., Goude, G., Castro de la Mata P., Andr…
467	Central Coast	Tablada de Lurin	Tablada de Lurín 2 - EIP (1-200 CE)	Early Intermediate Period (1-600 CE)	Mandible551(Hd40)					Tooth							-5.5	Not used in FRUITS models	Tykot RH., Van der Merwe NJ., & Burger RL. (2006) The Importance of Maize in Initial Period and Early Horizon Peru. In: Staller J., Tykot R., Benz B. (Eds.). Histories of maize, multidisciplinary approaches to the prehistory, linguistics, biogeography, domestication and evolution of maize (pp. 187-197). San Diego: Academic Press. Elsevier. Gerdau-Radonić, K., Goude, G., Castro de la Mata P., Andr…
468	Central Coast	Tablada de Lurin	Tablada de Lurín 2 - EIP (1-200 CE)	Early Intermediate Period (1-600 CE)	Mandible2(ind11?)(Hd41)					Tooth							-6.2	Not used in FRUITS models	Tykot RH., Van der Merwe NJ., & Burger RL. (2006) The Importance of Maize in Initial Period and Early Horizon Peru. In: Staller J., Tykot R., Benz B. (Eds.). Histories of maize, multidisciplinary approaches to the prehistory, linguistics, biogeography, domestication and evolution of maize (pp. 187-197). San Diego: Academic Press. Elsevier. Gerdau-Radonić, K., Goude, G., Castro de la Mata P., Andr…
469	Central Coast	Tablada de Lurin	Tablada de Lurín 2 - EIP (1-200 CE)	Early Intermediate Period (1-600 CE)	Mandible55(Hd42)					Tooth	69.1	37.6	13.3	3.3	-10.3	14.6	-5	Model 3 Proxies	Tykot RH., Van der Merwe NJ., & Burger RL. (2006) The Importance of Maize in Initial Period and Early Horizon Peru. In: Staller J., Tykot R., Benz B. (Eds.). Histories of maize, multidisciplinary approaches to the prehistory, linguistics, biogeography, domestication and evolution of maize (pp. 187-197). San Diego: Academic Press. Elsevier. Gerdau-Radonić, K., Goude, G., Castro de la Mata P., Andr…
470	Central highlands	Pikimachay	Pikimachay FU - LF (450-250 BCE)	Late Formative (400-1 BCE)	S22-20/E3.stratumG	M	Middle Adult	30	50	Bone				3.3	-8.3	9.6		Model 2 Proxies	Finucane, B.C. (2009). Maize and Sociopolitical Complexity in the Ayacucho Valley, Peru. Current Anthropology, 50 (4), 535-545.
471	Central highlands	Pikimachay	Pikimachay FU - LF (450-250 BCE)	Late Formative (400-1 BCE)	S22-20/E3.stratumH	und				Bone				3.2	-10.9	8		Model 2 Proxies	Finucane, B.C. (2009). Maize and Sociopolitical Complexity in the Ayacucho Valley, Peru. Current Anthropology, 50 (4), 535-545.
472	Central highlands	Rosamachay	Rosamachay - LF (450-250 BCE)	Late Formative (400-1 BCE)	Stratum6B.burial1	und	Child-2	9	11	Bone				3.2	-9.5	9.4		Model 2 Proxies	Finucane, B.C. (2009). Maize and Sociopolitical Complexity in the Ayacucho Valley, Peru. Current Anthropology, 50 (4), 535-545.
473	South Coast	Cemetery 1001, Samaca	Samaca - LF (100 BCE - 100 CE)	Late Formative (400-1 BCE)	1	F	Young Adult			Bone	20			3.4	-16.9	11.9		Model 2 Proxies	Cadwallader, L. (2013). Investigating 1500 years of dietary change in the Lower Ica Valley, Peru, using an isotopic approach. Doctoral Dissertation, Department of Archaeology and Anthropology, University of Cambridge.
474	South Coast	Cemetery 1001, Samaca	Samaca - LF (100 BCE - 100 CE)	Late Formative (400-1 BCE)	1	F	Young Adult			Tooth	16			3.2	-16.6	11.3		Model 2 Proxies	Cadwallader, L. (2013). Investigating 1500 years of dietary change in the Lower Ica Valley, Peru, using an isotopic approach. Doctoral Dissertation, Department of Archaeology and Anthropology, University of Cambridge.
475	South Coast	Cemetery 1001, Samaca	Samaca - LF (100 BCE - 100 CE)	Late Formative (400-1 BCE)	54	und	Middle Adult			Bone	9.5			3.5	-17.5	9.2		Model 2 Proxies	Cadwallader, L. (2013). Investigating 1500 years of dietary change in the Lower Ica Valley, Peru, using an isotopic approach. Doctoral Dissertation, Department of Archaeology and Anthropology, University of Cambridge.
476	South Coast	Cemetery 1001, Samaca	Samaca - LF (100 BCE - 100 CE)	Late Formative (400-1 BCE)	55	F	Young Adult			Bone	16.7			3.5	-16.9	11.7		Model 2 Proxies	Cadwallader, L. (2013). Investigating 1500 years of dietary change in the Lower Ica Valley, Peru, using an isotopic approach. Doctoral Dissertation, Department of Archaeology and Anthropology, University of Cambridge.
477	South Coast	Cemetery 1001, Samaca	Samaca - LF (100 BCE - 100 CE)	Late Formative (400-1 BCE)	55	F	Young Adult			Tooth	16.7			3.3	-16.5	11.8		Model 2 Proxies	Cadwallader, L. (2013). Investigating 1500 years of dietary change in the Lower Ica Valley, Peru, using an isotopic approach. Doctoral Dissertation, Department of Archaeology and Anthropology, University of Cambridge.
478	South Coast	Cemetery 1001, Samaca	Samaca - LF (100 BCE - 100 CE)	Late Formative (400-1 BCE)	57	M	Middle Adult			Bone	12.8			3.5	-17.3	9.4		Model 2 Proxies	Cadwallader, L. (2013). Investigating 1500 years of dietary change in the Lower Ica Valley, Peru, using an isotopic approach. Doctoral Dissertation, Department of Archaeology and Anthropology, University of Cambridge.
479	South Coast	Cemetery 1002, Samaca	Samaca - LF (100 BCE - 100 CE)	Late Formative (400-1 BCE)	111	F	Adult			Bone	22.1			3.2	-17	6.8		Model 2 Proxies	Cadwallader, L. (2013). Investigating 1500 years of dietary change in the Lower Ica Valley, Peru, using an isotopic approach. Doctoral Dissertation, Department of Archaeology and Anthropology, University of Cambridge.
480	South Coast	Cemetery 1002, Samaca	Samaca - LF (100 BCE - 100 CE)	Late Formative (400-1 BCE)	116	und	Adult			Bone	10.4			3.2	-16.2	10.3		Model 2 Proxies	Cadwallader, L. (2013). Investigating 1500 years of dietary change in the Lower Ica Valley, Peru, using an isotopic approach. Doctoral Dissertation, Department of Archaeology and Anthropology, University of Cambridge.
481	South Coast	Cemetery 1002, Samaca	Samaca - LF (100 BCE - 100 CE)	Late Formative (400-1 BCE)	117	F	Middle Adult			Bone	20.9			3.2	-16.5	8.3		Model 2 Proxies	Cadwallader, L. (2013). Investigating 1500 years of dietary change in the Lower Ica Valley, Peru, using an isotopic approach. Doctoral Dissertation, Department of Archaeology and Anthropology, University of Cambridge.
482	South Coast	Cemetery 1002, Samaca	Samaca - LF (100 BCE - 100 CE)	Late Formative (400-1 BCE)	118	M	Middle Adult			Bone	19.7			3.3	-13.7	10.7		Model 2 Proxies	Cadwallader, L. (2013). Investigating 1500 years of dietary change in the Lower Ica Valley, Peru, using an isotopic approach. Doctoral Dissertation, Department of Archaeology and Anthropology, University of Cambridge.
483	South Coast	Cemetery 1002, Samaca	Samaca - LF (100 BCE - 100 CE)	Late Formative (400-1 BCE)	118	M	Middle Adult			Tooth	14.4			3.2	-14.7	10.4		Model 2 Proxies	Cadwallader, L. (2013). Investigating 1500 years of dietary change in the Lower Ica Valley, Peru, using an isotopic approach. Doctoral Dissertation, Department of Archaeology and Anthropology, University of Cambridge.
484	South Coast	Cemetery 1004, Samaca	Samaca - LF (100 BCE - 100 CE)	Late Formative (400-1 BCE)	6	und	Young Adult			Bone	15.2			3.3	-16.5	12.8		Model 2 Proxies	Cadwallader, L. (2013). Investigating 1500 years of dietary change in the Lower Ica Valley, Peru, using an isotopic approach. Doctoral Dissertation, Department of Archaeology and Anthropology, University of Cambridge.
485	South Coast	Cemetery 1004, Samaca	Samaca - LF (100 BCE - 100 CE)	Late Formative (400-1 BCE)	61	und	Adult			Bone	20.6			3.5	-16.1	8.3		Model 2 Proxies	Cadwallader, L. (2013). Investigating 1500 years of dietary change in the Lower Ica Valley, Peru, using an isotopic approach. Doctoral Dissertation, Department of Archaeology and Anthropology, University of Cambridge.
486	South Coast	Cemetery 1004, Samaca	Samaca - LF (100 BCE - 100 CE)	Late Formative (400-1 BCE)	62	und	Adult			Bone	15.1			3.6	-16.9	9.6		Model 2 Proxies	Cadwallader, L. (2013). Investigating 1500 years of dietary change in the Lower Ica Valley, Peru, using an isotopic approach. Doctoral Dissertation, Department of Archaeology and Anthropology, University of Cambridge.
487	South Coast	Cemetery 1004, Samaca	Samaca - LF (100 BCE - 100 CE)	Late Formative (400-1 BCE)	63	und	Middle Adult			Bone	16.4			3.4	-14.2	10.1		Model 2 Proxies	Cadwallader, L. (2013). Investigating 1500 years of dietary change in the Lower Ica Valley, Peru, using an isotopic approach. Doctoral Dissertation, Department of Archaeology and Anthropology, University of Cambridge.
488	South Coast	Cemetery 1004, Samaca	Samaca - LF (100 BCE - 100 CE)	Late Formative (400-1 BCE)	64	und	Adult			Bone	14.9			3.2	-15.3	10.2		Model 2 Proxies	Cadwallader, L. (2013). Investigating 1500 years of dietary change in the Lower Ica Valley, Peru, using an isotopic approach. Doctoral Dissertation, Department of Archaeology and Anthropology, University of Cambridge.
489	South Coast	Cemetery 1004, Samaca	Samaca - LF (100 BCE - 100 CE)	Late Formative (400-1 BCE)	66	F	Middle Adult			Bone	23.1			3.4	-15.8	8.1		Model 2 Proxies	Cadwallader, L. (2013). Investigating 1500 years of dietary change in the Lower Ica Valley, Peru, using an isotopic approach. Doctoral Dissertation, Department of Archaeology and Anthropology, University of Cambridge.
490	South Coast	Cemetery 1004, Samaca	Samaca - LF (100 BCE - 100 CE)	Late Formative (400-1 BCE)	66	F	Middle Adult			Tooth	18.1			3.4	-16.2	8.7		Model 2 Proxies	Cadwallader, L. (2013). Investigating 1500 years of dietary change in the Lower Ica Valley, Peru, using an isotopic approach. Doctoral Dissertation, Department of Archaeology and Anthropology, University of Cambridge.
491	South Coast	Cemetery 1004, Samaca	Samaca - LF (100 BCE - 100 CE)	Late Formative (400-1 BCE)	68	M	Middle Adult			Bone	16.5			3.4	-16.5	10.7		Model 2 Proxies	Cadwallader, L. (2013). Investigating 1500 years of dietary change in the Lower Ica Valley, Peru, using an isotopic approach. Doctoral Dissertation, Department of Archaeology and Anthropology, University of Cambridge.
492	South Coast	Cemetery 1004, Samaca	Samaca - LF (100 BCE - 100 CE)	Late Formative (400-1 BCE)	68	M	Middle Adult			Tooth	14.9			3.2	-16.4	10.4		Model 2 Proxies	Cadwallader, L. (2013). Investigating 1500 years of dietary change in the Lower Ica Valley, Peru, using an isotopic approach. Doctoral Dissertation, Department of Archaeology and Anthropology, University of Cambridge.
493	South Coast	Cemetery 1004, Samaca	Samaca - LF (100 BCE - 100 CE)	Late Formative (400-1 BCE)	69	M	Young Adult			Bone	21.3			3.3	-15.7	8.5		Model 2 Proxies	Cadwallader, L. (2013). Investigating 1500 years of dietary change in the Lower Ica Valley, Peru, using an isotopic approach. Doctoral Dissertation, Department of Archaeology and Anthropology, University of Cambridge.
494	South Coast	Cemetery 1004, Samaca	Samaca - LF (100 BCE - 100 CE)	Late Formative (400-1 BCE)	69	M	Young Adult			Tooth	17			3.2	-15.5	10.2		Model 2 Proxies	Cadwallader, L. (2013). Investigating 1500 years of dietary change in the Lower Ica Valley, Peru, using an isotopic approach. Doctoral Dissertation, Department of Archaeology and Anthropology, University of Cambridge.
495	South Coast	Cemetery 1004, Samaca	Samaca - LF (100 BCE - 100 CE)	Late Formative (400-1 BCE)	70	F	Middle Adult			Bone	21.4			3.5	-16.8	7.3		Model 2 Proxies	Cadwallader, L. (2013). Investigating 1500 years of dietary change in the Lower Ica Valley, Peru, using an isotopic approach. Doctoral Dissertation, Department of Archaeology and Anthropology, University of Cambridge.
496	South Coast	Karwa	Karwa - MF (700-550 BCE)	Middle Formative (1200-400 BCE)	Kw-AF 0487	F	Young Adult	21	35	Tooth				3.9	-15.3	13.5	-9.6	Not used in FRUITS models	Pezo-Lanfranco, L., Aponte, D., & Eggers, S. (2015). Aproximación a la dieta de las sociedades Formativas Tardías del litoral de Paracas (Costa Sur del Perú): evidencias bioarqueológicas e isotópicas. Ñawpa Pacha: Journal of Andean Archaeology, 35, 1: 23-55.
497	South Coast	Karwa	Karwa - MF (700-550 BCE)	Middle Formative (1200-400 BCE)	Kw-AF 1651	M	Middle Adult	36	50	Tooth				3.8	-17.5	12.2	-11.7	Not used in FRUITS models	Pezo-Lanfranco, L., Aponte, D., & Eggers, S. (2015). Aproximación a la dieta de las sociedades Formativas Tardías del litoral de Paracas (Costa Sur del Perú): evidencias bioarqueológicas e isotópicas. Ñawpa Pacha: Journal of Andean Archaeology, 35, 1: 23-55.
498	South Coast	La Yerba III	La Yerba III - Arch (4260-4190 BCE)	Archaic (7000-3000 BCE)	Burial 1					Tooth	8.4	34.7	13.1	3.1	-15.1	15.3		Model 2 Proxies	Beresford-Jones, D.G., Pomeroy, E., Alday, C., Benfer, R., Quilter, J., O’Connell, T.C., & Lightfoot, E. (2021). Diet and Lifestyle in the First Villages of the Middle Preceramic: Insights from Stable Isotope and Osteological Analyses of Human Remains from Paloma, Chilca I, La Yerba III, and Morro I. Latin American Antiquity, 32(4), 741–759.
499	South Coast	La Yerba III	La Yerba III - Arch (4260-4190 BCE)	Archaic (7000-3000 BCE)	Burial 2					Tooth	3.6	25.1	9.3	3.2	-14.1	16.8		Model 2 Proxies	Beresford-Jones, D.G., Pomeroy, E., Alday, C., Benfer, R., Quilter, J., O’Connell, T.C., & Lightfoot, E. (2021). Diet and Lifestyle in the First Villages of the Middle Preceramic: Insights from Stable Isotope and Osteological Analyses of Human Remains from Paloma, Chilca I, La Yerba III, and Morro I. Latin American Antiquity, 32(4), 741–759.
500	South Coast	Paracas-Cerro Colorado	Paracas Cavernas - LF (550-260 BCE)	Late Formative (400-1 BCE)	CC-AF 35/4	M	Young Adult	21	35	Tooth				3.2	-15.9	14.7	-12.4	Model 3 Proxies	Pezo-Lanfranco, L., Aponte, D., & Eggers, S. (2015). Aproximación a la dieta de las sociedades Formativas Tardías del litoral de Paracas (Costa Sur del Perú): evidencias bioarqueológicas e isotópicas. Ñawpa Pacha: Journal of Andean Archaeology, 35, 1: 23-55.
501	South Coast	Paracas-Cerro Colorado	Paracas Cavernas - LF (550-260 BCE)	Late Formative (400-1 BCE)	CC-AF 7604	M	Young Adult	21	35	Tooth				3.3	-14.8	17	-9.9	Model 3 Proxies	Pezo-Lanfranco, L., Aponte, D., & Eggers, S. (2015). Aproximación a la dieta de las sociedades Formativas Tardías del litoral de Paracas (Costa Sur del Perú): evidencias bioarqueológicas e isotópicas. Ñawpa Pacha: Journal of Andean Archaeology, 35, 1: 23-55.
502	South Coast	Paracas-Cerro Colorado	Paracas Cavernas - LF (550-260 BCE)	Late Formative (400-1 BCE)	CC-AF 7540	M	Adolescent	12	20	Tooth				3.1	-16.9	14.1	-11.8	Model 3 Proxies	Pezo-Lanfranco, L., Aponte, D., & Eggers, S. (2015). Aproximación a la dieta de las sociedades Formativas Tardías del litoral de Paracas (Costa Sur del Perú): evidencias bioarqueológicas e isotópicas. Ñawpa Pacha: Journal of Andean Archaeology, 35, 1: 23-55.
503	South Coast	Paracas-Cerro Colorado	Paracas Cavernas - LF (550-260 BCE)	Late Formative (400-1 BCE)	CC-AF 6920	F	Young Adult	21	35	Tooth				3	-13.3	11.9	-7.5	Model 3 Proxies	Pezo-Lanfranco, L., Aponte, D., & Eggers, S. (2015). Aproximación a la dieta de las sociedades Formativas Tardías del litoral de Paracas (Costa Sur del Perú): evidencias bioarqueológicas e isotópicas. Ñawpa Pacha: Journal of Andean Archaeology, 35, 1: 23-55.
504	South Coast	Paracas-Warikayan	Paracas Necrópolis - LF (260-100 BCE)	Late Formative (400-1 BCE)	WK-30	F	Middle Adult	36	50	Tooth				3.4	-15.4	12.6	-10.7	Model 3 Proxies	Pezo-Lanfranco, L., Aponte, D., & Eggers, S. (2015). Aproximación a la dieta de las sociedades Formativas Tardías del litoral de Paracas (Costa Sur del Perú): evidencias bioarqueológicas e isotópicas. Ñawpa Pacha: Journal of Andean Archaeology, 35, 1: 23-55.
505	South Coast	Paracas-Warikayan	Paracas Necrópolis - LF (260-100 BCE)	Late Formative (400-1 BCE)	WK-451	M	Middle Adult	36	50	Tooth				3.2	-13.8	16.9	-10.7	Model 3 Proxies	Pezo-Lanfranco, L., Aponte, D., & Eggers, S. (2015). Aproximación a la dieta de las sociedades Formativas Tardías del litoral de Paracas (Costa Sur del Perú): evidencias bioarqueológicas e isotópicas. Ñawpa Pacha: Journal of Andean Archaeology, 35, 1: 23-55.
506	South Coast	Paracas-Warikayan	Paracas Necrópolis - LF (260-100 BCE)	Late Formative (400-1 BCE)	WK-420	M	Old Adult	50		Tooth				3.4	-15.5	16	-10.8	Model 3 Proxies	Pezo-Lanfranco, L., Aponte, D., & Eggers, S. (2015). Aproximación a la dieta de las sociedades Formativas Tardías del litoral de Paracas (Costa Sur del Perú): evidencias bioarqueológicas e isotópicas. Ñawpa Pacha: Journal of Andean Archaeology, 35, 1: 23-55.
507	South Coast	Paracas-Warikayan	Paracas Necrópolis - LF (260-100 BCE)	Late Formative (400-1 BCE)	WK-70	F	Young Adult	21	35	Tooth				3.4	-16	16.4	-11.3	Model 3 Proxies	Pezo-Lanfranco, L., Aponte, D., & Eggers, S. (2015). Aproximación a la dieta de las sociedades Formativas Tardías del litoral de Paracas (Costa Sur del Perú): evidencias bioarqueológicas e isotópicas. Ñawpa Pacha: Journal of Andean Archaeology, 35, 1: 23-55.
508	South Coast	Paracas-Warikayan	Paracas Necrópolis - LF (260-100 BCE)	Late Formative (400-1 BCE)	WK-149	M	Middle Adult	36	50	Tooth				3.3	-14.2	18.4	-10.4	Model 3 Proxies	Pezo-Lanfranco, L., Aponte, D., & Eggers, S. (2015). Aproximación a la dieta de las sociedades Formativas Tardías del litoral de Paracas (Costa Sur del Perú): evidencias bioarqueológicas e isotópicas. Ñawpa Pacha: Journal of Andean Archaeology, 35, 1: 23-55.
509	South Coast	Paracas-Warikayan	Paracas Necrópolis - LF (260-100 BCE)	Late Formative (400-1 BCE)	WK-319	M	Middle Adult	36	50	Tooth				3.4	-14.9	16.8	-11.1	Model 3 Proxies	Pezo-Lanfranco, L., Aponte, D., & Eggers, S. (2015). Aproximación a la dieta de las sociedades Formativas Tardías del litoral de Paracas (Costa Sur del Perú): evidencias bioarqueológicas e isotópicas. Ñawpa Pacha: Journal of Andean Archaeology, 35, 1: 23-55.
510	South Coast	Paracas-Warikayan	Paracas Necrópolis - LF (260-100 BCE)	Late Formative (400-1 BCE)	WK-347	F	Middle Adult	36	50	Tooth				3.3	-14.8	15.2	-9.7	Model 3 Proxies	Pezo-Lanfranco, L., Aponte, D., & Eggers, S. (2015). Aproximación a la dieta de las sociedades Formativas Tardías del litoral de Paracas (Costa Sur del Perú): evidencias bioarqueológicas e isotópicas. Ñawpa Pacha: Journal of Andean Archaeology, 35, 1: 23-55.
511	South Coast	Roca Verde	Roca Verde - LF (500-200 BCE)	Late Formative (400-1 BCE)	1					Bone					-10.4	18	-7.3	Model 3 Proxies	Tomckzac, P.D. (2001). Prehistoric socio-economic relations and population organization in the Osmore Valley of southern Peru. Doctoral Dissertation, University of New Mexico, Albuquerque.
512	South Coast	Roca Verde	Roca Verde - LF (500-200 BCE)	Late Formative (400-1 BCE)	15					Bone					-12.9	23.8	-10.7	Model 3 Proxies	Tomckzac, P.D. (2001). Prehistoric socio-economic relations and population organization in the Osmore Valley of southern Peru. Doctoral Dissertation, University of New Mexico, Albuquerque.
513	South Coast	Roca Verde	Roca Verde - LF (500-200 BCE)	Late Formative (400-1 BCE)	16					Bone					-11.9	24.3	-9	Model 3 Proxies	Tomckzac, P.D. (2001). Prehistoric socio-economic relations and population organization in the Osmore Valley of southern Peru. Doctoral Dissertation, University of New Mexico, Albuquerque.
514	South Coast	Roca Verde	Roca Verde - LF (500-200 BCE)	Late Formative (400-1 BCE)	18					Bone					-12	23	-9.5	Model 3 Proxies	Tomckzac, P.D. (2001). Prehistoric socio-economic relations and population organization in the Osmore Valley of southern Peru. Doctoral Dissertation, University of New Mexico, Albuquerque.
515	South Coast	Roca Verde	Roca Verde - LF (500-200 BCE)	Late Formative (400-1 BCE)	19					Bone					-11.7	23.9	-9.1	Model 3 Proxies	Tomckzac, P.D. (2001). Prehistoric socio-economic relations and population organization in the Osmore Valley of southern Peru. Doctoral Dissertation, University of New Mexico, Albuquerque.
516	South Coast	Roca Verde	Roca Verde - LF (500-200 BCE)	Late Formative (400-1 BCE)	21,1					Bone					-11.5	23.6	-8.7	Model 3 Proxies	Tomckzac, P.D. (2001). Prehistoric socio-economic relations and population organization in the Osmore Valley of southern Peru. Doctoral Dissertation, University of New Mexico, Albuquerque.
517	South Coast	Roca Verde	Roca Verde - LF (500-200 BCE)	Late Formative (400-1 BCE)	21,2					Bone					-11.4	24.5	-9.3	Model 3 Proxies	Tomckzac, P.D. (2001). Prehistoric socio-economic relations and population organization in the Osmore Valley of southern Peru. Doctoral Dissertation, University of New Mexico, Albuquerque.
518	South Coast	Roca Verde	Roca Verde - LF (500-200 BCE)	Late Formative (400-1 BCE)	22,2					Bone					-12.5	24.9	-9.8	Model 3 Proxies	Tomckzac, P.D. (2001). Prehistoric socio-economic relations and population organization in the Osmore Valley of southern Peru. Doctoral Dissertation, University of New Mexico, Albuquerque.
519	South Coast	Roca Verde	Roca Verde - LF (500-200 BCE)	Late Formative (400-1 BCE)	23					Bone					-11.5	24.3	-9.6	Model 3 Proxies	Tomckzac, P.D. (2001). Prehistoric socio-economic relations and population organization in the Osmore Valley of southern Peru. Doctoral Dissertation, University of New Mexico, Albuquerque.
520	South Coast	Roca Verde	Roca Verde - LF (500-200 BCE)	Late Formative (400-1 BCE)	25					Bone					-12.6	20.3	-10.6	Model 3 Proxies	Tomckzac, P.D. (2001). Prehistoric socio-economic relations and population organization in the Osmore Valley of southern Peru. Doctoral Dissertation, University of New Mexico, Albuquerque.
521	South Coast	Roca Verde	Roca Verde - LF (500-200 BCE)	Late Formative (400-1 BCE)	26					Bone					-12.1	22.2	-9.6	Model 3 Proxies	Tomckzac, P.D. (2001). Prehistoric socio-economic relations and population organization in the Osmore Valley of southern Peru. Doctoral Dissertation, University of New Mexico, Albuquerque.
522	South Coast	Roca Verde	Roca Verde - LF (500-200 BCE)	Late Formative (400-1 BCE)	28					Bone					-11.4	23.3	-9.2	Model 3 Proxies	Tomckzac, P.D. (2001). Prehistoric socio-economic relations and population organization in the Osmore Valley of southern Peru. Doctoral Dissertation, University of New Mexico, Albuquerque.
523	South Coast	Roca Verde	Roca Verde - LF (500-200 BCE)	Late Formative (400-1 BCE)	2B1					Bone					-12.2	23.8	-9.6	Model 3 Proxies	Tomckzac, P.D. (2001). Prehistoric socio-economic relations and population organization in the Osmore Valley of southern Peru. Doctoral Dissertation, University of New Mexico, Albuquerque.
524	South Coast	Roca Verde	Roca Verde - LF (500-200 BCE)	Late Formative (400-1 BCE)	6					Bone					-12.1	24.9	-9.9	Model 3 Proxies	Tomckzac, P.D. (2001). Prehistoric socio-economic relations and population organization in the Osmore Valley of southern Peru. Doctoral Dissertation, University of New Mexico, Albuquerque.
525	South Coast	Roca Verde	Roca Verde - LF (500-200 BCE)	Late Formative (400-1 BCE)	8					Bone					-12.2	23.6	-9.8	Model 3 Proxies	Tomckzac, P.D. (2001). Prehistoric socio-economic relations and population organization in the Osmore Valley of southern Peru. Doctoral Dissertation, University of New Mexico, Albuquerque.
526	Southern highlands	Kasapata	Kasapata - Arch (4400-3100 BCE)	Archaic (7000-3000 BCE)	1					Bone		32.2	11.2	3.4	-19.1	8.8	-11.5	Model 3 Proxies	Turner, B.L., Bélisle, V., Davis, A.R., Skidmored, M., Juengst, S.L., Schaefer, B.J., Covey, A.R., & Bauer, B.S. (2018). Diet and foodways across five millennia in the Cusco region of Peru. Journal of Archaeological Science, 98, 137–148.
527	Southern highlands	Kasapata	Kasapata - Arch (4400-3100 BCE)	Archaic (7000-3000 BCE)	3					Bone	13.1	26.5	9.7	3.2	-19.6	7.3	-11.4	Model 3 Proxies	Turner, B.L., Bélisle, V., Davis, A.R., Skidmored, M., Juengst, S.L., Schaefer, B.J., Covey, A.R., & Bauer, B.S. (2018). Diet and foodways across five millennia in the Cusco region of Peru. Journal of Archaeological Science, 98, 137–148.
528	Southern highlands	Kasapata	Kasapata - Arch (4400-3100 BCE)	Archaic (7000-3000 BCE)	3					Bone	7.9	4.6	1.4	3.9	-21.2	9.1	-11.7	Not used in FRUITS models	Turner, B.L., Bélisle, V., Davis, A.R., Skidmored, M., Juengst, S.L., Schaefer, B.J., Covey, A.R., & Bauer, B.S. (2018). Diet and foodways across five millennia in the Cusco region of Peru. Journal of Archaeological Science, 98, 137–148.
529	Southern highlands	Kasapata	Kasapata - Arch (4400-3100 BCE)	Archaic (7000-3000 BCE)	4					Bone	30.6	22.1	8	3.2	-19.7	9.5	-13.2	Model 3 Proxies	Turner, B.L., Bélisle, V., Davis, A.R., Skidmored, M., Juengst, S.L., Schaefer, B.J., Covey, A.R., & Bauer, B.S. (2018). Diet and foodways across five millennia in the Cusco region of Peru. Journal of Archaeological Science, 98, 137–148.
530	Southern highlands	Kasapata	Kasapata - Arch (4400-3100 BCE)	Archaic (7000-3000 BCE)	6					Bone	14.7	39.9	14.1	3.3	-19.6	8.4		Model 2 Proxies	Turner, B.L., Bélisle, V., Davis, A.R., Skidmored, M., Juengst, S.L., Schaefer, B.J., Covey, A.R., & Bauer, B.S. (2018). Diet and foodways across five millennia in the Cusco region of Peru. Journal of Archaeological Science, 98, 137–148.
531	Southern highlands	Kasapata	Kasapata - Arch (4400-3100 BCE)	Archaic (7000-3000 BCE)	7					Bone	11.9	41.9	14.9	3.3	-18.6	9.7	-11.6	Model 3 Proxies	Turner, B.L., Bélisle, V., Davis, A.R., Skidmored, M., Juengst, S.L., Schaefer, B.J., Covey, A.R., & Bauer, B.S. (2018). Diet and foodways across five millennia in the Cusco region of Peru. Journal of Archaeological Science, 98, 137–148.
532	Southern highlands	Kasapata	Kasapata - Arch (4400-3100 BCE)	Archaic (7000-3000 BCE)	9					Bone	15.6	41.9	15	3.3	-18.8	10.3		Model 2 Proxies	Turner, B.L., Bélisle, V., Davis, A.R., Skidmored, M., Juengst, S.L., Schaefer, B.J., Covey, A.R., & Bauer, B.S. (2018). Diet and foodways across five millennia in the Cusco region of Peru. Journal of Archaeological Science, 98, 137–148.
533	Southern highlands	Kasapata	Kasapata - Arch (4400-3100 BCE)	Archaic (7000-3000 BCE)	8					Bone	1.2	7.9	1.4	6.5	-15.4	11.1	-11.4	Not used in FRUITS models	Turner, B.L., Bélisle, V., Davis, A.R., Skidmored, M., Juengst, S.L., Schaefer, B.J., Covey, A.R., & Bauer, B.S. (2018). Diet and foodways across five millennia in the Cusco region of Peru. Journal of Archaeological Science, 98, 137–148.
534	Southern highlands	Kasapata	Kasapata - Arch (4400-3100 BCE)	Archaic (7000-3000 BCE)	8					Tooth							-12.6	Not used in FRUITS models	Turner, B.L., Bélisle, V., Davis, A.R., Skidmored, M., Juengst, S.L., Schaefer, B.J., Covey, A.R., & Bauer, B.S. (2018). Diet and foodways across five millennia in the Cusco region of Peru. Journal of Archaeological Science, 98, 137–148.
535	Southern highlands	Kasapata	Kasapata - Arch (4400-3100 BCE)	Archaic (7000-3000 BCE)	5					Tooth							-12.4	Not used in FRUITS models	Turner, B.L., Bélisle, V., Davis, A.R., Skidmored, M., Juengst, S.L., Schaefer, B.J., Covey, A.R., & Bauer, B.S. (2018). Diet and foodways across five millennia in the Cusco region of Peru. Journal of Archaeological Science, 98, 137–148.
536	Southern highlands	Soro Mik’aya Patjxa	Soro Mik’aya Patjxa - Middle Arch (7000-4000 BCE)	Archaic (7000-3000 BCE)	1	und	Child	4	6	Bone							-12.4	Not used in FRUITS models	Haas, R., Stefanescu, I.C., Garcia-Putnam, A., Aldenderfer M.S., Clementz, M.T., Murphy, M.S., Viviano, C., & Watson, J.T. (2017). Humans permanently occupied the Andean highlands by at least 7 ka. Royal Society Open Science, 4, 170331
537	Southern highlands	Soro Mik’aya Patjxa	Soro Mik’aya Patjxa - Middle Arch (7000-4000 BCE)	Archaic (7000-3000 BCE)	2	M	Middle Adult	30	40	Bone							-14	Not used in FRUITS models	Haas, R., Stefanescu, I.C., Garcia-Putnam, A., Aldenderfer M.S., Clementz, M.T., Murphy, M.S., Viviano, C., & Watson, J.T. (2017). Humans permanently occupied the Andean highlands by at least 7 ka. Royal Society Open Science, 4, 170332
538	Southern highlands	Soro Mik’aya Patjxa	Soro Mik’aya Patjxa - Middle Arch (7000-4000 BCE)	Archaic (7000-3000 BCE)	3	M	Adolescent-2	18	20	Bone							-10.1	Not used in FRUITS models	Haas, R., Stefanescu, I.C., Garcia-Putnam, A., Aldenderfer M.S., Clementz, M.T., Murphy, M.S., Viviano, C., & Watson, J.T. (2017). Humans permanently occupied the Andean highlands by at least 7 ka. Royal Society Open Science, 4, 170333
539	Southern highlands	Soro Mik’aya Patjxa	Soro Mik’aya Patjxa - Middle Arch (7000-4000 BCE)	Archaic (7000-3000 BCE)	4	und	Adolescent-1	12	15	Bone							-11.2	Not used in FRUITS models	Haas, R., Stefanescu, I.C., Garcia-Putnam, A., Aldenderfer M.S., Clementz, M.T., Murphy, M.S., Viviano, C., & Watson, J.T. (2017). Humans permanently occupied the Andean highlands by at least 7 ka. Royal Society Open Science, 4, 170334
540	Southern highlands	Soro Mik’aya Patjxa	Soro Mik’aya Patjxa - Middle Arch (7000-4000 BCE)	Archaic (7000-3000 BCE)	5	M	Old Adult	50		Bone							-12.5	Not used in FRUITS models	Haas, R., Stefanescu, I.C., Garcia-Putnam, A., Aldenderfer M.S., Clementz, M.T., Murphy, M.S., Viviano, C., & Watson, J.T. (2017). Humans permanently occupied the Andean highlands by at least 7 ka. Royal Society Open Science, 4, 170335
541	Southern highlands	Soro Mik’aya Patjxa	Soro Mik’aya Patjxa - Middle Arch (7000-4000 BCE)	Archaic (7000-3000 BCE)	6	F	Middle Adult	35	45	Bone							-11.7	Not used in FRUITS models	Haas, R., Stefanescu, I.C., Garcia-Putnam, A., Aldenderfer M.S., Clementz, M.T., Murphy, M.S., Viviano, C., & Watson, J.T. (2017). Humans permanently occupied the Andean highlands by at least 7 ka. Royal Society Open Science, 4, 170336
542	Southern highlands	Soro Mik’aya Patjxa	Soro Mik’aya Patjxa - Middle Arch (7000-4000 BCE)	Archaic (7000-3000 BCE)	7	F	Adolescent	18	20	Bone							-11.1	Not used in FRUITS models	Haas, R., Stefanescu, I.C., Garcia-Putnam, A., Aldenderfer M.S., Clementz, M.T., Murphy, M.S., Viviano, C., & Watson, J.T. (2017). Humans permanently occupied the Andean highlands by at least 7 ka. Royal Society Open Science, 4, 170337
543	Southern highlands	Soro Mik’aya Patjxa	Soro Mik’aya Patjxa - Middle Arch (7000-4000 BCE)	Archaic (7000-3000 BCE)	8	F	Middle Adult	30	40	Bone							-10.7	Not used in FRUITS models	Haas, R., Stefanescu, I.C., Garcia-Putnam, A., Aldenderfer M.S., Clementz, M.T., Murphy, M.S., Viviano, C., & Watson, J.T. (2017). Humans permanently occupied the Andean highlands by at least 7 ka. Royal Society Open Science, 4, 170338
544	Southern highlands	Soro Mik’aya Patjxa	Soro Mik’aya Patjxa - Middle Arch (7000-4000 BCE)	Archaic (7000-3000 BCE)	9	M	Young Adult	20	30	Bone							-11.3	Not used in FRUITS models	Haas, R., Stefanescu, I.C., Garcia-Putnam, A., Aldenderfer M.S., Clementz, M.T., Murphy, M.S., Viviano, C., & Watson, J.T. (2017). Humans permanently occupied the Andean highlands by at least 7 ka. Royal Society Open Science, 4, 170339
545	Southern highlands	Soro Mik’aya Patjxa	Soro Mik’aya Patjxa - Middle Arch (7000-4000 BCE)	Archaic (7000-3000 BCE)	10	F	Young Adult	20	25	Bone							-11.8	Not used in FRUITS models	Haas, R., Stefanescu, I.C., Garcia-Putnam, A., Aldenderfer M.S., Clementz, M.T., Murphy, M.S., Viviano, C., & Watson, J.T. (2017). Humans permanently occupied the Andean highlands by at least 7 ka. Royal Society Open Science, 4, 170340
546	Southern highlands	Soro Mik’aya Patjxa	Soro Mik’aya Patjxa - Middle Arch (7000-4000 BCE)	Archaic (7000-3000 BCE)	11	F	Young Adult	25	35	Bone							-12.5	Not used in FRUITS models	Haas, R., Stefanescu, I.C., Garcia-Putnam, A., Aldenderfer M.S., Clementz, M.T., Murphy, M.S., Viviano, C., & Watson, J.T. (2017). Humans permanently occupied the Andean highlands by at least 7 ka. Royal Society Open Science, 4, 170341
547	Southern highlands	Soro Mik’aya Patjxa	Soro Mik’aya Patjxa - Middle Arch (7000-4000 BCE)	Archaic (7000-3000 BCE)	12	M	Middle Adult	35	45	Bone							-11.6	Not used in FRUITS models	Haas, R., Stefanescu, I.C., Garcia-Putnam, A., Aldenderfer M.S., Clementz, M.T., Murphy, M.S., Viviano, C., & Watson, J.T. (2017). Humans permanently occupied the Andean highlands by at least 7 ka. Royal Society Open Science, 4, 170342
548	Southern highlands	Soro Mik’aya Patjxa	Soro Mik’aya Patjxa - Middle Arch (7000-4000 BCE)	Archaic (7000-3000 BCE)	13	und	Infant-2	4	6	Bone							-13.7	Not used in FRUITS models	Haas, R., Stefanescu, I.C., Garcia-Putnam, A., Aldenderfer M.S., Clementz, M.T., Murphy, M.S., Viviano, C., & Watson, J.T. (2017). Humans permanently occupied the Andean highlands by at least 7 ka. Royal Society Open Science, 4, 170343
549	Southern highlands	Soro Mik’aya Patjxa	Soro Mik’aya Patjxa - Middle Arch (7000-4000 BCE)	Archaic (7000-3000 BCE)	14	F	Middle Adult	30	40	Bone							-12.8	Not used in FRUITS models	Haas, R., Stefanescu, I.C., Garcia-Putnam, A., Aldenderfer M.S., Clementz, M.T., Murphy, M.S., Viviano, C., & Watson, J.T. (2017). Humans permanently occupied the Andean highlands by at least 7 ka. Royal Society Open Science, 4, 170344
550	Southern highlands	Soro Mik’aya Patjxa	Soro Mik’aya Patjxa - Middle Arch (7000-4000 BCE)	Archaic (7000-3000 BCE)	15	F	Middle Adult	35	45	Bone							-13.5	Not used in FRUITS models	Haas, R., Stefanescu, I.C., Garcia-Putnam, A., Aldenderfer M.S., Clementz, M.T., Murphy, M.S., Viviano, C., & Watson, J.T. (2017). Humans permanently occupied the Andean highlands by at least 7 ka. Royal Society Open Science, 4, 170345
551	Southern highlands	Soro Mik’aya Patjxa	Soro Mik’aya Patjxa - Middle Arch (7000-4000 BCE)	Archaic (7000-3000 BCE)	16	M	Middle Adult	35	45	Bone							-12.5	Not used in FRUITS models	Haas, R., Stefanescu, I.C., Garcia-Putnam, A., Aldenderfer M.S., Clementz, M.T., Murphy, M.S., Viviano, C., & Watson, J.T. (2017). Humans permanently occupied the Andean highlands by at least 7 ka. Royal Society Open Science, 4, 170346
552	Southern highlands	Soro Mik’aya Patjxa	Soro Mik’aya Patjxa - Middle Arch (7000-4000 BCE)	Archaic (7000-3000 BCE)	WMP1	M	Young Adult	25	35	Bone							-12.1	Not used in FRUITS models	Haas, R., Watson, J., Buonasera, T., Southon, J., C. Chen, J.C., Noe, S., Smith, K., Llave, C. V., Eerkens, J., Parker, G. (2020). Female hunters of the early Americas. Science Advances, 6, eabd0310.
553	Southern highlands	Wilamaya Patjxa	Wilamaya Patjxa - Middle Arch (7100-6500 BCE)	Archaic (7000-3000 BCE)	WMP6	F	Adolescent-2	17	19	Bone	6.5	43.4	15.7	3.3	-18.9	8.1	-12.8	Model 3 Proxies	Haas, R., Watson, J., Buonasera, T., Southon, J., C. Chen, J.C., Noe, S., Smith, K., Llave, C. V., Eerkens, J., Parker, G. (2020). Female hunters of the early Americas. Science Advances, 6, eabd0310.
554	Southern highlands	Yuthu	Yuthu - LF (400-100 BCE)	Late Formative (400-1 BCE)	18	F	Adult			Bone		45.4	15.8	3.4	-19	10		Model 2 Proxies	Turner, B.L., Bélisle, V., Davis, A.R., Skidmored, M., Juengst, S.L., Schaefer, B.J., Covey, A.R., & Bauer, B.S. (2018). Diet and foodways across five millennia in the Cusco region of Peru. Journal of Archaeological Science, 98, 137–148.
555	Southern highlands	Yuthu	Yuthu - LF (400-100 BCE)	Late Formative (400-1 BCE)	2	M	Young Adult	26	35	Bone		39.5	14.6	3.1	-14	9.5		Model 2 Proxies	Turner, B.L., Bélisle, V., Davis, A.R., Skidmored, M., Juengst, S.L., Schaefer, B.J., Covey, A.R., & Bauer, B.S. (2018). Diet and foodways across five millennia in the Cusco region of Peru. Journal of Archaeological Science, 98, 137–148.
556	Southern highlands	Yuthu	Yuthu - LF (400-100 BCE)	Late Formative (400-1 BCE)	17	F	Adolescent	16	17	Bone		41.6	15.3	3.2	-18	10.5		Model 2 Proxies	Turner, B.L., Bélisle, V., Davis, A.R., Skidmored, M., Juengst, S.L., Schaefer, B.J., Covey, A.R., & Bauer, B.S. (2018). Diet and foodways across five millennia in the Cusco region of Peru. Journal of Archaeological Science, 98, 137–148.
557	Southern highlands	Yuthu	Yuthu - LF (400-100 BCE)	Late Formative (400-1 BCE)	19	und	Child-2	11	12	Bone		40	14.8	3.2	-19.3	9.4		Model 2 Proxies	Turner, B.L., Bélisle, V., Davis, A.R., Skidmored, M., Juengst, S.L., Schaefer, B.J., Covey, A.R., & Bauer, B.S. (2018). Diet and foodways across five millennia in the Cusco region of Peru. Journal of Archaeological Science, 98, 137–148.
558	Southern highlands	Yuthu	Yuthu - LF (400-100 BCE)	Late Formative (400-1 BCE)	20-A	F	Young Adult	26	35	Bone	6.6	41.4	14.4	3.3	-18.2	9.8	-8.4	Model 3 Proxies	Turner, B.L., Bélisle, V., Davis, A.R., Skidmored, M., Juengst, S.L., Schaefer, B.J., Covey, A.R., & Bauer, B.S. (2018). Diet and foodways across five millennia in the Cusco region of Peru. Journal of Archaeological Science, 98, 137–148.
559	Southern highlands	Yuthu	Yuthu - LF (400-100 BCE)	Late Formative (400-1 BCE)	20-A	F	Young Adult	26	35	Tooth							-7.9	Not used in FRUITS models	Turner, B.L., Bélisle, V., Davis, A.R., Skidmored, M., Juengst, S.L., Schaefer, B.J., Covey, A.R., & Bauer, B.S. (2018). Diet and foodways across five millennia in the Cusco region of Peru. Journal of Archaeological Science, 98, 137–148.
560	Southern highlands	Yuthu	Yuthu - LF (400-100 BCE)	Late Formative (400-1 BCE)	10	F	Young Adult	18	25	Bone	6.8	9.4	3.3	3.3	-19.8	9.5		Model 2 Proxies	Turner, B.L., Bélisle, V., Davis, A.R., Skidmored, M., Juengst, S.L., Schaefer, B.J., Covey, A.R., & Bauer, B.S. (2018). Diet and foodways across five millennia in the Cusco region of Peru. Journal of Archaeological Science, 98, 137–148.
561	Southern highlands	Yuthu	Yuthu - LF (400-100 BCE)	Late Formative (400-1 BCE)	4	M	Young Adult	18	25	Bone	14.4	16.4	5.7	3.3	-18.6	9.8	-10.6	Model 3 Proxies	Turner, B.L., Bélisle, V., Davis, A.R., Skidmored, M., Juengst, S.L., Schaefer, B.J., Covey, A.R., & Bauer, B.S. (2018). Diet and foodways across five millennia in the Cusco region of Peru. Journal of Archaeological Science, 98, 137–148.
562	Southern highlands	Yuthu	Yuthu - LF (400-100 BCE)	Late Formative (400-1 BCE)	16	M	Young Adult	26	35	Bone	4.9	13.3	4.6	3.3	-16.4	8.8		Model 2 Proxies	Turner, B.L., Bélisle, V., Davis, A.R., Skidmored, M., Juengst, S.L., Schaefer, B.J., Covey, A.R., & Bauer, B.S. (2018). Diet and foodways across five millennia in the Cusco region of Peru. Journal of Archaeological Science, 98, 137–148.
563	Southern highlands	Yuthu	Yuthu - LF (400-100 BCE)	Late Formative (400-1 BCE)	5	F	Old Adult	46		Bone	6.2	41.1	15	3.2	-19.1	9.5	-13.5	Model 3 Proxies	Turner, B.L., Bélisle, V., Davis, A.R., Skidmored, M., Juengst, S.L., Schaefer, B.J., Covey, A.R., & Bauer, B.S. (2018). Diet and foodways across five millennia in the Cusco region of Peru. Journal of Archaeological Science, 98, 137–148.
564	Southern highlands	Yuthu	Yuthu - LF (400-100 BCE)	Late Formative (400-1 BCE)	8	F	Middle Adult	36	45	Bone	26.9	40.9	15.2	3.1	-18.9	7.8		Model 2 Proxies	Turner, B.L., Bélisle, V., Davis, A.R., Skidmored, M., Juengst, S.L., Schaefer, B.J., Covey, A.R., & Bauer, B.S. (2018). Diet and foodways across five millennia in the Cusco region of Peru. Journal of Archaeological Science, 98, 137–148.
565	Southern highlands	Yuthu	Yuthu - LF (400-100 BCE)	Late Formative (400-1 BCE)	1	und	Adolescent-1	12	13	Bone	8.1	19.1	7.8	2.9	-17.3	8.9	-9.9	Model 3 Proxies	Turner, B.L., Bélisle, V., Davis, A.R., Skidmored, M., Juengst, S.L., Schaefer, B.J., Covey, A.R., & Bauer, B.S. (2018). Diet and foodways across five millennia in the Cusco region of Peru. Journal of Archaeological Science, 98, 137–148.
566	Southern highlands	Yuthu	Yuthu - LF (400-100 BCE)	Late Formative (400-1 BCE)	1	und	Adolescent-1	12	13	Bone		37.1	13.8	3.1	-17.6	8.8	-9.8	Model 3 Proxies	Turner, B.L., Bélisle, V., Davis, A.R., Skidmored, M., Juengst, S.L., Schaefer, B.J., Covey, A.R., & Bauer, B.S. (2018). Diet and foodways across five millennia in the Cusco region of Peru. Journal of Archaeological Science, 98, 137–148.
567	Southern highlands	Yuthu	Yuthu - LF (400-100 BCE)	Late Formative (400-1 BCE)	15	F	Middle Adult	36	45	Bone		28.7	10.2	3.3	-17	9	-10.1	Model 3 Proxies	Turner, B.L., Bélisle, V., Davis, A.R., Skidmored, M., Juengst, S.L., Schaefer, B.J., Covey, A.R., & Bauer, B.S. (2018). Diet and foodways across five millennia in the Cusco region of Peru. Journal of Archaeological Science, 98, 137–148.
568	Southern highlands	Yuthu	Yuthu - LF (400-100 BCE)	Late Formative (400-1 BCE)	6	und	Child-2	11	12	Bone		38.2	14.1	3.2	-18.9	8.2	-9.8	Model 3 Proxies	Turner, B.L., Bélisle, V., Davis, A.R., Skidmored, M., Juengst, S.L., Schaefer, B.J., Covey, A.R., & Bauer, B.S. (2018). Diet and foodways across five millennia in the Cusco region of Peru. Journal of Archaeological Science, 98, 137–148.
569	Southern highlands	Yuthu	Yuthu - LF (400-100 BCE)	Late Formative (400-1 BCE)	13	F	Young Adult	26	45	Bone		38.4	14	3.2	-19	10.7	-9.7	Model 3 Proxies	Turner, B.L., Bélisle, V., Davis, A.R., Skidmored, M., Juengst, S.L., Schaefer, B.J., Covey, A.R., & Bauer, B.S. (2018). Diet and foodways across five millennia in the Cusco region of Peru. Journal of Archaeological Science, 98, 137–148.
570	Southern highlands	Yuthu	Yuthu - LF (400-100 BCE)	Late Formative (400-1 BCE)	12	M	Middle Adult	36	45	Bone		35.2	12.9	3.2	-18.3	9	-12	Model 3 Proxies	Turner, B.L., Bélisle, V., Davis, A.R., Skidmored, M., Juengst, S.L., Schaefer, B.J., Covey, A.R., & Bauer, B.S. (2018). Diet and foodways across five millennia in the Cusco region of Peru. Journal of Archaeological Science, 98, 137–148.
571	Southern highlands	Yuthu	Yuthu - LF (400-100 BCE)	Late Formative (400-1 BCE)	12	M	Middle Adult	36	45	Bone		37.1	13.5	3.2	-18.3	8.5	-12	Model 3 Proxies	Turner, B.L., Bélisle, V., Davis, A.R., Skidmored, M., Juengst, S.L., Schaefer, B.J., Covey, A.R., & Bauer, B.S. (2018). Diet and foodways across five millennia in the Cusco region of Peru. Journal of Archaeological Science, 98, 137–148.
572	Southern highlands	Yuthu	Yuthu - LF (400-100 BCE)	Late Formative (400-1 BCE)	3	und	Child-1	7	8	Bone		36.6	13.1	3.3	-19.4	10.2	-9	Model 3 Proxies	Turner, B.L., Bélisle, V., Davis, A.R., Skidmored, M., Juengst, S.L., Schaefer, B.J., Covey, A.R., & Bauer, B.S. (2018). Diet and foodways across five millennia in the Cusco region of Peru. Journal of Archaeological Science, 98, 137–148.

## Sheet: SI1 T3 Mean values Populations
SI1 T3: Mean isotope values (δ13Ccoll, δ15N, and δ13Cap) of the studied sites and phases classified by region
Site Information		Isotope Values
Region	Site/phase (Chronological range)	Isotope	n	Min.	Max.	Mean	SD
North Coast	Cerro Oreja Guañape - MF (800-400 BCE)	δ13Ccoll	0
		δ15Ncoll	0
		δ13Cap	7	-12.2	-8.6	-10.9	1.2
North Coast	Cerro Oreja Salinar - LF (400-1 BCE)	δ13Ccoll	0			-20.9
		δ15Ncoll	0
		δ13Cap	12	-11.8	-6.4	-9.9	1.6
North Coast	Cerro Oreja Gallinazo - EIP (1-200 CE)	δ13Ccoll	0			-17.3
		δ15Ncoll	0
		δ13Cap	46	-12.1	-5	-7.3	1.4
North Coast	Huaca Santa Clara - LF/EIP (200 BCE - 600 CE)	δ13Ccoll	5	-13.4	-11	-12.2	0.9
		δ15Ncoll	5	9	10.8	9.7	0.7
		δ13Cap	0
North Coast	Huaca Prieta III - Arch (4500-3400 BCE)	δ13Ccoll	5	-17.6	-15.4	-16.3	1
		δ15Ncoll	5	13	15.8	14.7	1
		δ13Cap	10	-13	-10.8	-12.2	0.8
North Coast	Huaca Prieta IV - Arch (3400-2100 BCE)	δ13Ccoll	6	-18.1	-15.6	-16.5	0.9
		δ15Ncoll	6	13.1	16.5	14.7	1.3
		δ13Cap	11	-14	-11.4	-12.5	0.7
North Coast	Paredones III - Arch (4600-3300 BCE)	δ13Ccoll	3	-10.9	-10	-10.6	0.5
		δ15Ncoll	3	11.2	14.6	12.4	1.9
		δ13Cap	4	-7	-4	-5.1	1.3
North Coast	Paredones IV - Arch (3300-2100 BCE)	δ13Ccoll	2	-12.6	-10.4	-11.5	1.6
		δ15Ncoll	2	10.2	14.5	12.4	3.1
		δ13Cap	4	-5.8	-3	-3.8	1.3
North Coast	Paredones V - Arch (2100-1500 BCE)	δ13Ccoll	1			-10.1
		δ15Ncoll	1			15
		δ13Cap	1			-3.3
North Coast	Puémape Early - IF (2400-2000 BCE)	δ13Ccoll	3	-17.5	-15.5	-16.4	1
		δ15Ncoll	3	12.2	16.3	14.7	2.2
		δ13Cap	8	-13.3	-11.3	-12.2	0.7
North Coast	Puémape Middle - EF (1800-1200 BCE)	δ13Ccoll	0
		δ15Ncoll	0
		δ13Cap	2	-11.4	-11.1	-11.3	0.2
North Coast	Puémape Salinar - LF (400-350 BCE)	δ13Ccoll	4	-17.4	-15.6	-16.4	0.8
		δ15Ncoll	4	11.1	16.8	14.3	2.8
		δ13Cap	5	-12.1	-11	-11.5	0.4
North Coast	Ventarrón EH - EF/LF (1500-1 BCE)	δ13Ccoll	1			-12
		δ15Ncoll	1			13.2
		δ13Cap	5	-12.7	-11.3	-11.8	0.6
North Coast	Huaca Zarpán EH - EF/LF (1500-1 BCE)	δ13Ccoll	2	-17.1	-12	-14.6	3.6
		δ15Ncoll	2	9.6	10.2	9.9	0.4
		δ13Cap	5	-13.6	-6.8	-10.3	2.8
North Coast	Virú 218 Puerto Moorin - LF (400-200 BCE)	δ13Ccoll	8	-19.9	-14	-17.3	2.2
		δ15Ncoll	0
		δ13Cap	3	-15.7	-10	-13.6	3.2
North Coast	Virú Mayazgo Puerto Moorin - LF (200 BCE - 100 CE)	δ13Ccoll	2	-16.6	-15.5	-16.5	0.8
		δ15Ncoll	0
		δ13Cap	2	-10.3	-9.8	-10.1	0.4
North Coast	Virú 11 Gallinazo - LF/EIP (200 BCE - 500 CE)	δ13Ccoll	6	-16	-9.2	-12.7	3
		δ15Ncoll	2	13	13.2	13.1	0.1
		δ13Cap	6	-8.5	-3.7	-6.3	2
North Coast	Virú 59-H. Gallinazo - LF/EIP (200 BCE - 500 CE)	δ13Ccoll	5	-14.6	-10.6	-11.8	1.6
		δ15Ncoll	4	8.7	11.5	10.3	1.2
		δ13Cap	4	-7.3	-5.6	-6.3	0.8
North Highlands	Chavín Urabarriu - MF (850-450 BCE)	δ13Ccoll	3	-19	-18.7	-18.8	0.2
		δ15Ncoll	0
		δ13Cap	0
North Highlands	Huacaloma Early - EF (1500-1000 BCE)	δ13Ccoll	5	-23.8	-23.1	-23.4	0.3
		δ15Ncoll	5	4.2	5.4	4.8	0.4
		δ13Cap	0
North Highlands	Huacaloma Late - MF (1000-500 BCE)	δ13Ccoll	6	-23.4	-22.9	-23.2	0.2
		δ15Ncoll	6	3.8	5.8	5	0.7
		δ13Cap	0
North Highlands	Huaricoto Chaukayan - IF (2200-1800 BCE)	δ13Ccoll	1			-18.9
		δ15Ncoll	0
		δ13Cap	0
North Highlands	Huaricoto La Capilla - LF (460-200 BCE)	δ13Ccoll	2	-18.7	-18.2	-18.5	0.4
		δ15Ncoll	0
		δ13Cap	0
North Highlands	Kuntur Wasi KW - MF (800-500 BCE)	δ13Ccoll	8	-22.5	-18.7	-21.3	1.4
		δ15Ncoll	8	3.1	5.6	4.4	0.9
		δ13Cap	0
North Highlands	Kuntur Wasi Copa - LF (500-250 BCE)	δ13Ccoll	13	-22.6	-16.9	-20.4	1.6
		δ15Ncoll	13	2.8	5.6	4	0.8
		δ13Cap	0
North Highlands	Kuntur Wasi Sotera - LF (250-50 BCE)	δ13Ccoll	2	-19.7	-18.9	-19.3	0.6
		δ15Ncoll	2	4.2	5.2	4.7	0.7
		δ13Cap	0
North Highlands	La Galgada PC - IF (2300-1900 BCE)	δ13Ccoll	18	-22.2	-13.4	-18.9	1.6
		δ15Ncoll	19	5.8	11.3	8.1	1.8
		δ13Cap	0
North Highlands	La Galgada IP - EF (1500-1300 BCE)	δ13Ccoll	7	-20.7	-18.3	-19.5	0.8
		δ15Ncoll	7	5.9	10.5	7.2	1.7
		δ13Cap	0
North Highlands	Lauricocha - Arch (10000-5000 BCE)	δ13Ccoll	1			-27
		δ15Ncoll	0
		δ13Cap	0
North Highlands	Lauricocha - Arch (4000-3800 BCE)	δ13Ccoll	1			-27
		δ15Ncoll	0
		δ13Cap	0
North Highlands	Lauricocha - Formative (1700-1500 BCE)	δ13Ccoll	1			-22
		δ15Ncoll	0
		δ13Cap	0
North Highlands	Pacopampa I - MF (1000-700 BCE)	δ13Ccoll	19	-19.8	-18.4	-19.3	0.4
		δ15Ncoll	19	5.7	9.9	7.5	1.1
		δ13Cap	9	-13.1	-9	-10.5	1.2
North Highlands	Pacopampa II - LF (700-400 BCE)	δ13Ccoll	33	-19.5	-15.1	-17.2	1.1
		δ15Ncoll	33	6.6	9.3	7.5	0.6
		δ13Cap	8	-12.4	-8.8	-11	1.3
North Highlands	Pacopampa EC - EIP (50 BCE-200 BCE)	δ13Ccoll	3	-20.4	-17.1	-18.4	1.8
		δ15Ncoll	3	8.9	10	9.4	0.6
		δ13Cap	0
Central Coast	Áspero IF1 - IF (3000-2700 BCE)	δ13Ccoll	4	-15.4	-14.7	-15.1	0.4
		δ15Ncoll	4	15.4	19.6	17.5	1.7
		δ13Cap	6	-12.7	-9.9	-11.5	0.9
Central Coast	Áspero IF2 - IF (2700-2300 BCE)	δ13Ccoll	1			-16.1
		δ15Ncoll	1			15
		δ13Cap	8	-13.5	-11.3	-12.5	0.9
Central Coast	Áspero IF3 - IF (2000-1800 BCE)	δ13Ccoll	0
		δ15Ncoll	0
		δ13Cap	8	-14.4	-9.9	-12.3	1.4
Central Coast	Bandurria - IF (3000-1800 BCE)	δ13Ccoll	8	-17.5	-13.6	-15.6	1.1
		δ15Ncoll	8	12.4	17.9	15.5	1.6
		δ13Cap	17	-13.2	-7.4	-11.2	1.8
Central Coast	Caral IF2 - IF (2600-2200 BCE)	δ13Ccoll	1			-16.9
		δ15Ncoll	1			14.5
		δ13Cap	1			-13.5
Central Coast	Caral IF3 - IF (2200-2000 BCE)	δ13Ccoll	1			-17.1
		δ15Ncoll	1			11.9
		δ13Cap	6	-14.4	-12.1	-12.9	0.9
Central Coast	Caral EF - EF (1800-1200 BCE)	δ13Ccoll	8	-19.3	-18.8	-19.1	0.2
		δ15Ncoll	8	7.5	12.1	8.8	1.4
		δ13Cap	13	-14.9	-11.3	-13.4	1.1
Central Coast	Caral MF - MF (1200-600 BCE)	δ13Ccoll	0
		δ15Ncoll	0
		δ13Cap	7	-13.6	-12.4	-13	0.5
Central Coast	Caral LF - LF (600-400 BCE)	δ13Ccoll	18	-18.3	-15.1	-16.8	0.9
		δ15Ncoll	18	6.1	10.4	7.9	1.3
		δ13Cap	18	-12.6	-7.9	-10.9	1.2
Central Coast	Cardal - EF (1400-1200 BCE)	δ13Ccoll	0
		δ15Ncoll	0
		δ13Cap	10	-14.1	-9.1	-12.8	1.5
Central Coast	Chilca I - Arch (4500-3000 BCE)	δ13Ccoll	1			-13.3
		δ15Ncoll	1			16.8
		δ13Cap	0
Central Coast	La Paloma - Arch1 (4960-4250 BCE)	δ13Ccoll	1			-13
		δ15Ncoll	1			17.5
		δ13Cap	0
Central Coast	La Paloma - Arch2 (4120-3530 BCE)	δ13Ccoll	6	-17.6	-12.6	-14.3	1.9
		δ15Ncoll	6	9.9	17.9	15.6	3
		δ13Cap	0
Central Coast	Tablada de Lurín 1 - LF (200-1 BCE)	δ13Ccoll	12	-13.7	-9.1	-11.4	1.6
		δ15Ncoll	12	13.2	15.7	14.7	0.9
		δ13Cap	61	-10.2	-2.4	-5.8	1.5
Central Coast	Tablada de Lurín 2 - EIP (1-200 CE)	δ13Ccoll	2	-12.4	-10.3	-11.4	1.5
		δ15Ncoll	2	14.6	14.7	14.7	0.1
		δ13Cap	25	-8.8	-3.2	-5.6	1.3
Central Highlands	Pikimachay FU - LF (450-250 BCE)	δ13Ccoll	2	-10.9	-8.3	-9.6	1.8
		δ15Ncoll	2	8	9.6	8.8	1.1
		δ13Cap	0
Central Highlands	Rosamachay - LF (450-250 BCE)	δ13Ccoll	1			-9.5
		δ15Ncoll	1			9.4
		δ13Cap	0
South Coast	Karwa - MF (700-550 BCE)	δ13Ccoll	0
		δ15Ncoll	0
		δ13Cap	2	-11.7	-9.6	-10.7	1.5
South Coast	La Yerba III - Arch (4260-4190 BCE)	δ13Ccoll	2	-15.1	-14.1	-14.6	0.7
		δ15Ncoll	2	15.3	16.8	16.1	1.1
		δ13Cap	0
South Coast	Paracas Cavernas - LF (550-260 BCE)	δ13Ccoll	4	-16.9	-13.3	-15.2	1.5
		δ15Ncoll	4	11.9	17	14.4	2.1
		δ13Cap	4	-12.4	-7.5	-10.4	2.2
South Coast	Paracas Necrópolis - LF (260-100 BCE)	δ13Ccoll	7	-16	-13.8	-14.9	0.8
		δ15Ncoll	7	12.6	18.4	16	1.8
		δ13Cap	7	-11.3	-9.7	-10.7	0.5
South Coast	Roca Verde - LF (500-200 BCE)	δ13Ccoll	15	-12.9	-10.4	-11.9	0.6
		δ15Ncoll	15	18	24.9	23.2	1.8
		δ13Cap	15	-10.7	-7.3	-9.5	0.8
South Coast	Samaca - LF (100 BCE - 100 CE)	δ13Ccoll	22	-17.5	-13.7	-16.2	1
		δ15Ncoll	22	6.8	12.8	9.8	1.6
		δ13Cap	0
South Highlands	Kasapata - Arch (4400-3100 BCE)	δ13Ccoll	6	-19.7	-18.6	-19.2	0.5
		δ15Ncoll	6	7.3	10.3	9	1.1
		δ13Cap	8	-13.2	-11.4	-12	0.7
South Highlands	Soro Mik’aya Patjxa - Middle Arch (7000-4000 BCE)	δ13Ccoll	0
		δ15Ncoll	0
		δ13Cap	17	-14	-10.1	-12.1	1.1
South Highlands	Wilamaya Patjxa - Middle Arch (7100-6500 BCE)	δ13Ccoll	1			-18.9
		δ15Ncoll	1			8.1
		δ13Cap	1			-12.8
South Highlands	Yuthu - LF (400-100 BCE)	δ13Ccoll	18	-19.8	-14	-18.2	1.4
		δ15Ncoll	18	7.8	10.7	9.3	0.8
		δ13Cap	12	-13.5	-7.9	-10.2	1.6

## Sheet: SI1 T4 Statistics among groups
SI1 T4: Descriptive statistics and comparisons among groups
Kolmogorov-Smirnov test
			δ13Ccoll	δ15Ncoll	δ13Cap
N			337	313	398
Normal parametersa,b	Mean		-16.9196	10.6722	-9.48166
	Standard deviation		3.28277	4.96851	3.05766
Extream differences	Absolute		0.0721742	0.132107	0.116266
	Positive		0.0665262	0.132107	0.116266
	Negative		-0.0721742	-0.0663445	-0.0739493
Test statistics			0.0721742	0.132107	0.116266
Sig. asin. (bilateral)c			0.000229143	2.14468e-14	4.29014e-14
Sig. Monte Carlo (bilateral)d	Sig.		0.0002	0	0
	CI 99%	Lower limit	0	0	0
		Upper limit	0.000564241	0	0
a. The distribution of the test is normal.
b. Calculated from the data
c. Lilliefors' correction.
d. Lilliefors method based on 10000 Monte Carlo samples.
Isotope values by period according to Region: Descriptive Statistics
Region			N	Min	Max	Mean	Standard Deviation
North Coast	Archaic (7000-3000 BCE)	δ13Ccoll	11	-17.6	-10	-13.3182	3.03639
		δ15Ncoll	11	10.2	15.8	13.6727	1.88578
		δ13Cap	11	-12.9	-3	-8.04545	4.0996
	Initial Formative (3000-1800 BCE)	δ13Ccoll	9	-18.1	-15.5	-16.4778	0.888507
		δ15Ncoll	9	12.2	16.5	14.6889	1.50037
		δ13Cap	9	-12.8	-11.3	-12.0556	0.500278
	Late Formative (400-1 BCE)	δ13Ccoll	4	-17.4	-15.6	-16.35	0.772442
		δ15Ncoll	4	11.1	16.8	14.25	2.84077
		δ13Cap	4	-12.1	-11	-11.425	0.478714
North Highlands	Archaic (7000-3000 BCE)	δ13Ccoll	9	-27	-12.6	-16.9889	5.88652
		δ15Ncoll	7	9.9	17.9	15.8857	2.79966
		δ13Cap	0
	Initial Formative (3000-1800 BCE)	δ13Ccoll	20	-22.2	-13.4	-18.885	1.52325
		δ15Ncoll	20	5.8	11.3	8.07	1.75442
		δ13Cap	0
	Early Formative (1800-1200 BCE)	δ13Ccoll	12	-23.8	-18.3	-21.2917	2.03267
		δ15Ncoll	11	4.2	10.5	6.11818	1.7566
		δ13Cap	0
	Middle Formative (1200-400 BCE)	δ13Ccoll	66	-23.4	-15.1	-18.8182	2.17814
		δ15Ncoll	66	3.1	9.9	6.90606	1.42935
		δ13Cap	17	-13.1	-8.8	-10.7176	1.2436
	Late Formative (400-1 BCE)	δ13Ccoll	21	-22.6	-16.9	-19.8667	1.48234
		δ15Ncoll	16	2.8	5.6	4.0625	0.769307
		δ13Cap	0
North Inland	Middle Formative (1200-400 BCE)	δ13Ccoll	3	-17.1	-12	-13.7	2.94449
		δ15Ncoll	3	9.6	13.2	11	1.92873
		δ13Cap	2	-11.7	-8.1	-9.9	2.54558
	Late Formative (400-1 BCE)	δ13Ccoll	9	-20.9	-14	-17.6667	2.37539
		δ15Ncoll	0
		δ13Cap	3	-15.7	-10	-13.6333	3.15647
	Early Intermediate Period (1-600 CE)	δ13Ccoll	17	-17.3	-9.2	-12.5588	2.29158
		δ15Ncoll	11	8.7	13.2	10.5364	1.52792
		δ13Cap	10	-8.5	-3.7	-6.25	1.54578
Central Coast	Initial Formative (3000-1800 BCE)	δ13Ccoll	13	-17.5	-13.6	-15.4692	0.931294
		δ15Ncoll	13	12.4	19.6	16.0462	1.78401
		δ13Cap	12	-13.2	-9.9	-12.3	0.945804
Central Inland	Archaic (7000-3000 BCE)	δ13Ccoll	1	-13.3	-13.3	-13.3
		δ15Ncoll	1	16.8	16.8	16.8
		δ13Cap	0
	Initial Formative (3000-1800 BCE)	δ13Ccoll	2	-17.1	-16.9	-17	0.141421
		δ15Ncoll	2	11.9	14.5	13.2	1.83848
		δ13Cap	2	-13.5	-12.6	-13.05	0.636396
	Early Formative (1800-1200 BCE)	δ13Ccoll	8	-19.3	-18.8	-19.1375	0.192261
		δ15Ncoll	8	7.5	12.1	8.775	1.41194
		δ13Cap	6	-14.1	-11.3	-12.6167	0.913053
	Late Formative (400-1 BCE)	δ13Ccoll	30	-18.3	-9.1	-14.62	2.95067
		δ15Ncoll	30	6.1	15.7	10.63	3.56643
		δ13Cap	30	-12.6	-4.3	-9.01	2.7197
	Early Intermediate Period (1-600 CE)	δ13Ccoll	2	-12.4	-10.3	-11.35	1.48492
		δ15Ncoll	2	14.6	14.7	14.65	0.0707107
		δ13Cap	1	-5	-5	-5
Central Highlands	Late Formative (400-1 BCE)	δ13Ccoll	3	-10.9	-8.3	-9.56667	1.30128
		δ15Ncoll	3	8	9.6	9	0.87178
		δ13Cap	0
South Coast	Archaic (7000-3000 BCE)	δ13Ccoll	2	-15.1	-14.1	-14.6	0.707107
		δ15Ncoll	2	15.3	16.8	16.05	1.06066
		δ13Cap	0
	Late Formative (400-1 BCE)	δ13Ccoll	26	-16.9	-10.4	-13.2269	1.77934
		δ15Ncoll	26	11.9	24.9	19.9385	4.33895
		δ13Cap	26	-12.4	-7.3	-9.92308	1.157
South Inland	Late Formative (400-1 BCE)	δ13Ccoll	22	-17.5	-13.7	-16.15	0.977241
		δ15Ncoll	22	6.8	12.8	9.83182	1.57341
		δ13Cap	0
South Highlands	Archaic (7000-3000 BCE)	δ13Ccoll	7	-19.7	-18.6	-19.1857	0.445079
		δ15Ncoll	7	7.3	10.3	8.87143	1.03395
		δ13Cap	5	-13.2	-11.4	-12.1	0.83666
	Late Formative (400-1 BCE)	δ13Ccoll	18	-19.8	-14	-18.1722	1.37148
		δ15Ncoll	18	7.8	10.7	9.32778	0.776724
		δ13Cap	11	-13.5	-8.4	-10.4364	1.49216
Kruskal-Wallis tests Comparisons by Period						Mann-Whitney Test (Results) Comparisons by Period
							North Region						Central Region						South Region
Ranges							δ13Ccoll		δ15N		δ13Cap		δ13Ccoll		δ15N		δ13Cap		δ13Ccoll		δ15N		δ13Cap
Period			N	Mean range		Populations	Mann-Whitney U	Sig. asin. (bilateral)	Mann-Whitney U	Sig. asin. (bilateral)	Mann-Whitney U	Sig. asin. (bilateral)	Mann-Whitney U	Sig. asin. (bilateral)	Mann-Whitney U	Sig. asin. (bilateral)	Mann-Whitney U	Sig. asin. (bilateral)	Mann-Whitney U	Sig. asin. (bilateral)	Mann-Whitney U	Sig. asin. (bilateral)	Mann-Whitney U	Sig. asin. (bilateral)
North	δ13Ccoll	Archaic (7000-3000 BCE)	28	135.429		Archaic vs. Initial Formative	294	0.00446269	347	0.0842695	139	0.00871531	0	0.102725	4	0.447365
		Initial Formative (3000-1800 BCE)	36	97.4028		Archaic vs. Early Formative	54	0.000150071	61	0.00128921	23	0.730487	0	0.113532	0	0.119782
		Early Formative (1800-1200 BCE)	14	36.5714		Archaic vs. Middle Formative	580.5	0.00167236	74	5.35983e-12	359.5	0.931045
		Middle Formative (1200-400 BCE)	70	94.8857		Archaic vs. Late Formative	308.5	0.00252632	78.5	1.75039e-05	359.5	0.466859	12.5	0.683321	0	0.0922581			101	0.943818	102	0.966276	72	1.27101e-06
		Late Formative (400-1 BCE)	39	92.2436		Archaic vs. Early Intermediate	171	0.0393718	96	0.0147056	469.5	0.0070503	0	0.220671	0	0.220671
		Early Intermediate Period (1-600 CE)	19	172.158		Initial Formative vs. Early Formative	55.5	2.15119e-05	106.5	0.00387011			0	0.000103762	1	0.000138789	262.5	0.000138789
		Total	206			Initial Formative vs. Middle Formative	1236	0.87274	567.5	3.80366e-06	91	0.000219776					81.5	0.036579
	δ15N	Archaic (7000-3000 BCE)	26	143.25		Initial Formative vs. Late Formative	658.5	0.644428	138.5	3.66844e-05	68.5	8.75287e-06	213.5	0.449237	56.5	1.65522e-05	236.5	5.82074e-16
		Initial Formative (3000-1800 BCE)	36	117.875		Initial Formative vs. Early Intermediate	68.5	1.28122e-06	241	0.812085	7.5	1.83199e-10	0	0.0249893	6.5	0.204562	2.5	5.42901e-12
		Early Formative (1800-1200 BCE)	13	65		Early Formative vs. Middle Formative	179.5	0.000192636	346	0.171757	25.5	0.897191					63.5	0.403156
		Middle Formative (1200-400 BCE)	70	68.8143		Early Formative vs. Late Formative	112	0.00115823	82.5	0.0387998	20	0.435517	0	1.39553e-05	110	0.404724	20	2.61454e-12
		Late Formative (400-1 BCE)	22	48.9773		Early Formative vs. Early Intermediate	6	3.68482e-06	37	0.00877205	2.5	0.0226923	0	0.0338949	0	0.0361451	0	2.90839e-09
		Early Intermediate Period (1-600 CE)	14	125.964		Middle Formative vs. Late Formative	1340	0.87439	463	0.00492978	360.5	0.476679	1.5	1.39029e-05
		Total	181			Middle Formative vs. Early Intermediate	150	2.49532e-07	49.5	1.22117e-07	86.5	9.49321e-11					0	6.58466e-05
	δ13Cap	Archaic (7000-3000 BCE)	27	72.7222		Late Formative vs. Early Intermediate	76.5	1.10669e-06	62	0.00282499	170	1.68796e-09	17	0.255309	14.5	0.177966	722.5	0.0437099
		Initial Formative (3000-1800 BCE)	19	26.1842
		Early Formative (1800-1200 BCE)	2	59.25
		Middle Formative (1200-400 BCE)	27	60.9259
		Late Formative (400-1 BCE)	30	69.2167
		Early Intermediate Period (1-600 CE)	55	119.618
		Total	160
Central	δ13Ccoll	Archaic (7000-3000 BCE)	1	44.5
		Initial Formative (3000-1800 BCE)	15	30.2333
		Early Formative (1800-1200 BCE)	8	4.5
		Late Formative (400-1 BCE)	33	34.4242
		Early Intermediate Period (1-600 CE)	2	50
		Total	59
	δ15N	Archaic (7000-3000 BCE)	1	56
		Initial Formative (3000-1800 BCE)	15	48
		Early Formative (1800-1200 BCE)	8	18.375
		Late Formative (400-1 BCE)	34	24.3529
		Early Intermediate Period (1-600 CE)	2	39.5
		Total	60
	δ13Cap	Initial Formative (3000-1800 BCE)	46	51.2174
		Early Formative (1800-1200 BCE)	23	27.6957
		Middle Formative (1200-400 BCE)	7	29.7857
		Late Formative (400-1 BCE)	79	121.69
		Early Intermediate Period (1-600 CE)	25	139
		Total	180
South	δ13Ccoll	Archaic (7000-3000 BCE)	3	35.6667
		Late Formative (400-1 BCE)	69	36.5362
		Total	72
	δ15N	Archaic (7000-3000 BCE)	3	36
		Late Formative (400-1 BCE)	69	36.5217
		Total	72
	δ13Cap	Archaic (7000-3000 BCE)	18	13.5
		Late Formative (400-1 BCE)	40	36.7
		Total	58
Statistics of the test a,b
Latitude		δ13Ccoll	δ15Ncoll	δ13Cap
North	Kruskal-Wallis H	54.135	71.4867	73.1249
	fd	5	5	5
	Asin. Sig.	1.96612e-10	5.02476e-14	2.28954e-14
Central	Kruskal-Wallis H	23.2692	25.8066	119.073
	fd	4	4	4
	Asin. Sig.	0.00011187	3.46166e-05	8.42627e-25
South	Kruskal-Wallis H	0.00496639	0.00178753	23.4666
	fd	1	1	1
	Asin. Sig.	0.943818	0.966276	1.27101e-06
a. Kruskal Wallis test
b. Variable of agrupation: site location
δ15Ncoll vs. distance to the sea: Correlations
			distance to the sea	δ15Ncoll
Rho de Spearman	distance to the sea	Coeficient of correlation	1	-0.693
		Sig. (bilateral)		4.50612e-43
		N	316	292
	δ15Ncoll	Coeficient of correlation	-0.693	1
		Sig. (bilateral)	4.50612e-43
		N	292	292
**Significant at the level 0.01 (bilateral).
Isotope values by site location: Descriptive Statistics
Site Location		N	Min	Max	Mean	Standard Deviation
littoral	δ13Ccoll	67	-18.1	-9.5	-14.2866	2.24411
	δ15Ncoll	67	9.4	24.9	16.7896	4.04674
	δ13Cap	62	-13.2	-3	-10.4565	2.40543
inland	δ13Ccoll	125	-22.2	-9.1	-15.9336	3.06549
	δ15Ncoll	111	5.8	17.9	10.1441	3.07948
	δ13Cap	54	-15.7	-3.7	-9.26481	3.16866
highlands	δ13Ccoll	123	-27	-8.3	-19.1179	2.60321
	δ15Ncoll	114	2.8	10.7	6.95	1.99992
	δ13Cap	33	-13.5	-8.4	-10.8333	1.36695
Isotope values by site location: Kruskal-Wallis Test					Isotope values by site location: Mann-Whitney Test (Results)
Ranges						δ13Ccoll		δ15N		δ13Cap
Site Location		N	Mean Range			Mann-Whitney U	Sig. asin. (bilateral)	Mann-Whitney U	Sig. asin. (bilateral)	Mann-Whitney U	Sig. asin. (bilateral)
δ13Ccoll	littoral	67	235.993		Littoral vs. Inland	2632.5	2.25892e-05	682.5	7.77448e-20	1294.5	0.0356512
	inland	125	180.06		Littoral vs. Highlands	450	3.80278e-24	18	5.78486e-29	1018	0.968811
	highlands	123	93.0976		Inland vs. Highlands	3375	2.23178e-14	2687	8.8129e-14	645.5	0.0317092
	Total	315
δ15Ncoll	littoral	67	248.545
	inland	111	151.941
	highlands	114	81.2281
	Total	292
δ13Cap	littoral	62	68.7984
	inland	54	86.5741
	highlands	33	67.7121
	Total	149
Test's Statistics
	δ13Ccoll	δ15Ncoll	δ13Cap
H of Kruskal-Wallis	118.956	166.469	6.10784
df	2	2	2
Sig. asin.	1.47592e-26	7.10815e-37	0.0471736
a. Kruskal Wallis Test
