# Supplementary material for: The role of farming and fishing in the rise of social complexity in the Central Andes: a stable isotope perspective
Source: Sci Rep. 2024 Feb 25;14:4582. doi: 10.1038/s41598-024-55436-4 (PMC10894859; doi:10.1038/s41598-024-55436-4)
Supplement: Supplementary file 2 — Supplementary Information 2. [file 41598_2024_55436_MOESM2_ESM.xlsx]

## Sheet: SI2 T1 species North Coast
SI2 T1: Isotope values from edible species and mean values of each food group from North Coast
Noth Coast
Food category	Species	δ13C (‰)	δ15N (‰)	Reference	Mean δ13C	σ	Mean δ15N	σ	Model 1	Model 1 (test)	Model 2	Site/area	Period
C4 plants
	Zea mays	-11.51	2.04	Szpak et al. (2012)					X		X	Huancaco	Modern
	Zea mays	-11.16	3.11	Szpak et al. (2012)					X		X	Huancaco	Modern
	Zea mays	-11.53	2.32	Szpak et al. (2012)					X		X	Huancaco	Modern
	Zea mays	-11.41	2.37	Szpak et al. (2012)					X		X	Huancaco	Modern
	Zea mays	-11.41	3.63	Szpak et al. (2012)					X		X	Huancaco	Modern
	Zea mays	-13.55	2.17	Szpak et al. (2012)					X		X	Huancaco	Modern
	Zea mays	-13.66	3.03	Szpak et al. (2012)					X		X	Huancaco	Modern
	Zea mays	-13.44	2.2	Szpak et al. (2012)					X		X	Huancaco	Modern
	Zea mays	-13.9	2.97	Szpak et al. (2012)					X		X	Huancaco	Modern
	Amaranthus celosiodes	-10.7	8.6	Szpak et al. (2013)					X		X	La Carbonera	Modern
				C4 PLANTS	-12.227	1.24183	3.244	1.95179
Marine Algae
	Ulva lactuca	-12.8	6.4	Szpak et al. (2013)						X		Las Delicias	Modern
	Gymnogongrus furcellatus	-17.2	2.5	Szpak et al. (2013)						X		Las Delicias	Modern
	Grateloupia doryphora	-12.7	6.8	Szpak et al. (2013)						X		Las Delicias	Modern
	Gigartina chamissoi	-15.2	5.4	Szpak et al. (2013)						X		Las Delicias	Modern
	Cryptopleura cryptoneuron	-16.9	7.8	Szpak et al. (2013)						X		Las Delicias	Modern
				MARINE ALGAE	-14.96	2.15708	5.78	2.02534		X
				C4 + MARINE ALGAE	-13.138	2.02465	4.08933	2.26985
C3 plants
tubers and annuals	Annona cherimola	-24.4	7.9	Marsteller (2015 p. 402)					X	X	X	Lurin Valley	Modern
	Bunchosia armeniaca	-23.2	1.9	Marsteller (2015 p. 402)					X	X	X	Lurin Valley	Modern
	Capiscum sp.	-26.4	15.1	Marsteller (2015 p. 402)					X	X	X	Lurin Valley	Modern
	Capiscum sp.	-24.5	7.5	Marsteller (2015 p. 402)					X	X	X	Lurin Valley	Modern
	Capiscum sp.	-25.2	8	Marsteller (2015 p. 402)					X	X	X	Lurin Valley	Modern
	Capiscum sp.	-27.4	7.2	Marsteller (2015 p. 402)					X	X	X	Lurin Valley	Modern
	Capiscum sp.	-26.1	7.9	Marsteller (2015 p. 402)					X	X	X	Lurin Valley	Modern
	Capiscum sp.	-26.8	11.9	Marsteller (2015 p. 402)					X	X	X	Lurin Valley	Modern
	Capiscum sp.	-26.1	8.4	Marsteller (2015 p. 402)					X	X	X	Lurin Valley	Modern
	Capiscum sp.	-24.6	4.8	Williams and Murphy (2013 Sf1)					X	X	X	Rimac Valley	Modern
	Chenopodium pallidicaule	-25.4	8	Marsteller (2015 p. 402)					X	X	X	Lurin Valley	Modern
	Chenopodium quinoa	-24.1	4	Marsteller (2015 p. 402)					X	X	X	Lurin Valley	Modern
	Chenopodium quinoa	-26.2	2.1	Williams and Murphy (2013 Sf1)					X	X	X	Rimac Valley	Modern
	Cucurbita sp.	-21.9	1	Marsteller (2015 p. 402)					X	X	X	Lurin Valley	Modern
	Ipomoea batatas	-23.7	6.5	Marsteller (2015 p. 402)					X	X	X	Lurin Valley	Modern
	Lucuma bifera	-28.5	4.3	Marsteller (2015 p. 402)					X	X	X	Lurin Valley	Modern
	Lucuma bifera	-25.4	5.2	Marsteller (2015 p. 402)					X	X	X	Lurin Valley	Modern
	Manihot esculenta	-23	5.1	Marsteller (2015 p. 402)					X	X	X	Lurin Valley	Modern
	Passiflora edulis	-25.6	6.9	Marsteller (2015 p. 402)					X	X	X	Lurin Valley	Modern
	Passiflora ligularis	-24.2	3.6	Marsteller (2015 p. 402)					X	X	X	Lurin Valley	Modern
	Persea americana	-29.7	3.4	Marsteller (2015 p. 402)					X	X	X	Lurin Valley	Modern
	Physalis peruviana	-26.4	6	Gerdau-Radonic et al. (2015 T3)					X	X	X	Lurin Valley	Modern
	Schinus molle	-25.4	7.1	Marsteller (2015 p. 402)					X	X	X	Lurin Valley	Modern
	Solanum lycopersicum	-29.1		Gerdau-Radonic et al. (2015 T3)					X	X	X	Lurin Valley	Modern
	Solanum muricatum	-21	4.8	Marsteller (2015 p. 402)					X	X	X	Lurin Valley	Modern
	Solanum sp.	-27.2	4.7	Marsteller (2015 p. 402)					X	X	X	Lurin Valley	Modern
	Solanum sp.	-26.2	5.1	Marsteller (2015 p. 402)	-25.4704	2.01796	6.09231	3.01727	X	X	X	Lurin Valley	Modern
leguminosae	Acacia huarango	-29.5	3.5	Szpak et al. (2013)					X	X	X	Río Moche	Modern
	Acacia macracantha	-27.4	5.1	Szpak et al. (2013)					X	X	X	Ciudad Universitaria	Modern
	Prosopis pallida	-26.4	4	Szpak et al. (2013)					X	X	X	Ciudad Universitaria	Modern
	Inga feuilleei	-25.6	1.1	Szpak et al. (2013)					X	X	X		Modern
	Arachis hypogaea	-26.4	0.2	Marsteller (2015 p. 402)					X	X	X	Lurin Valley	Modern
	Canavalia sp.	-20.8	-0.3	Marsteller (2015 p. 402)					X	X	X	Lurin Valley	Modern
	Phaseolus sp.	-25.5	5.8	Marsteller (2015 p. 402)					X	X	X	Lurin Valley	Modern
	Phaseolus lunatus	-27.2	0	Williams and Murphy (2013 Sf1)					X	X	X	Rimac Valley	Modern
	Phaseolus lunatus	-26.8		Gerdau-Radonic et al. (2015 T3)					X	X	X	Lurin Valley	Modern
	Phaseolus vulgaris	-27.2	6.1	Gerdau-Radonic et al. (2015 T3)					X	X	X	Lurin Valley	Modern
	Phaseolus vulgaris	-28.7	1.7	Williams and Murphy (2013 Sf1)					X	X	X	Rimac Valley	Modern
	Phaseolus vulgaris	-25.7	6.8	Williams and Murphy (2013 Sf1)	-26.4333	2.14533	3.09091	2.65498	X	X	X	Rimac Valley	Modern
				C3 PLANTS	-25.7667	2.07876	5.2	3.196
Fauna - Marine
fishes	Osteichthyes	-11.9		Verano and De Niro (1993)					X	X	X	Pacatnamu	Middle Horizon/Late Intermediate	600	1400	BCE/CE
	Alphestes fasciatus	-8.5	15	Marsteller (2015 p. 402)					X	X	X	Lurin Valley	Modern
	Anisotremus scapularis T.	-10	13.6	Marsteller (2015 p. 402)					X	X	X	Lurin Valley	Modern
	Brevoortia maculata chilcae	-11.9	12.6	Marsteller (2015 p. 402)					X	X	X	Lurin Valley	Modern
	Cheilodactylus variegatus V.	-9	14.2	Marsteller (2015 p. 402)					X	X	X	Lurin Valley	Modern
	Coryphaena hippurus	-12.3	10.8	Marsteller (2015 p. 402)					X	X	X	Lurin Valley	Modern
	Genypterus maculatus T.	-12.6	17.8	Marsteller (2015 p. 402)					X	X	X	Lurin Valley	Modern
	Labrisomus philippii S.	-9.2	17.4	Marsteller (2015 p. 402)					X	X	X	Lurin Valley	Modern
	Mugil cephalus L.	-11.3	10.7	Marsteller (2015 p. 402)					X	X	X	Lurin Valley	Modern
	Mustelus sp.	-9.9	15.1	Marsteller (2015 p. 402)					X	X	X	Lurin Valley	Modern
	Paralichthys adspersus	-9.8	13.7	Marsteller (2015 p. 402)					X	X	X	Lurin Valley	Modern
	Paralonchurus sp.	-14.7	15.2	Marsteller (2015 p. 402)					X	X	X	Lurin Valley	Modern
	Pseudupeneus grandisquamis	-9.7	15.4	Marsteller (2015 p. 402)					X	X	X	Lurin Valley	Modern
	Rhinobatos planiceps G.	-10	12.5	Marsteller (2015 p. 402)					X	X	X	Lurin Valley	Modern
	Sarda chiliensis	-14.2	18.3	Marsteller (2015 p. 402)					X	X	X	Lurin Valley	Modern
	Sciaena deliciosa	-13	15.4	Marsteller (2015 p. 402)					X	X	X	Lurin Valley	Modern
	Seriolella violacea	-9.4	12.7	Marsteller (2015 p. 402)					X	X	X	Lurin Valley	Modern
	Scomber japonicus	-18.5	11.4	Gerdau-Radonic et al. (2015 T3)	-11.4389	2.53288	14.2235	2.30882	X	X	X	Lurin Valley	Modern
little fishes	Sardinops sagax – in vegetal oil		11.6	Gerdau-Radonic et al. (2015 T3)					X	X	X		Modern
	Engraulis ringens 1	-11.551	10.075	Pezo-Lanfranco et al. (2022 SI3)					X	X	X	Supe Valley	Modern
	Engraulis ringens 2	-12.291	12.027	Pezo-Lanfranco et al. (2022 SI3)					X	X	X	Supe Valley	Modern
	Engraulis ringens 3	-13.009	9.978	Pezo-Lanfranco et al. (2022 SI3)					X	X	X	Supe Valley	Modern
	Engraulis ringens 4	-12.105	8.941	Pezo-Lanfranco et al. (2022 SI3)					X	X	X	Supe Valley	Modern
	Engraulis ringens 5	-12.529	9.879	Pezo-Lanfranco et al. (2022 SI3)	-12.297	0.537165	10.4167	1.16355	X	X	X	Supe Valley	Modern
invertebrates	Concholepas concholepas	-11.4	12.8	Marsteller (2015 p. 402)					X	X	X	Lurin Valley	Modern
	Donax sp.	-15.8	8.9	Marsteller (2015 p. 402)					X	X	X	Lurin Valley	Modern
	Dosidicus gigas	-10.9	10.8	Marsteller (2015 p. 402)					X	X	X	Lurin Valley	Modern
	Fissurella sp.	-11.6	14.3	Marsteller (2015 p. 402)					X	X	X	Lurin Valley	Modern
	Loliga sp.	-12.5	10.8	Marsteller (2015 p. 402)					X	X	X	Lurin Valley	Modern
	Mesoderma donacium	-12.5	8	Marsteller (2015 p. 402)					X	X	X	Lurin Valley	Modern
	Octopus fontanianus	-13.5	11.3	Marsteller (2015 p. 402)					X	X	X	Lurin Valley	Modern
	Thais chocolata	-13.2	12.3	Marsteller (2015 p. 402)	-12.675	1.54527	11.15	2.04311	X	X	X	Lurin Valley	Modern
marine birds	Avis	-12.6	17.6	Cadwallader (2013)					X	X	X	Cemetery 1004	Early Horizon (Late Formative)	-100	100	BCE/CE
	Sulidae	-11.6	15.4	Cadwallader (2013)					X	X	X	Cemetery 1004	Early Horizon (Late Formative)	-100	100	BCE/CE
	Sula variegata	-11.3	15.8	Cadwallader (2013)					X	X	X	Cemetery 1004	Early Horizon (Late Formative)	-100	100	BCE/CE
	Phalacrocorax sp.	-11.69	18.36	Alaica et al. (2022)	-11.7975	0.560379	16.79	1.41812	X	X	X	Quilcapampa	Middle Horizon	600	850	BCE/CE
marine mammals	Otariidae	-11.3	15.8	Verano and De Niro (1993)					X	X	X	Pacatnamu	Middle Horizon/Late Intermediate	600	1400	BCE/CE
	Marine mammal	-11.9	15.5	Sayre et al. (2016)					X	X	X	Chavin de Huantar - La Banda	Late Formative	-900	-400	BCE/CE
	Marine mammal	-11.7	16	Sayre et al. (2016)	-11.6333	0.305505	15.7667	0.251661	X	X	X	Chavin de Huantar - La Banda	Late Formative	-900	-400	BCE/CE
				MARINE FAUNA	-11.8651	1.92908	13.3674	2.82653	X	X	X
Fauna - Terrestrial
mammals	Cervidae	-21.5	5.3	Tung et al. (2021)					X	X	X	Huaca Prieta	Archaeological (No date)
camelids early	Camelidae	-22.2	4.4	Tung et al. (2021)	-21.85	0.494975	4.85	0.636396	X	X	X	Huaca Prieta	Archaeological (No date)
camelids late	Lama sp.	-14.8	8.5	Dufour et al. (2014)							X	El Brujo	Moche III–IV Early Intermediate Period	300	600	BCE/CE
	Lama sp.	-13.6	10	Dufour et al. (2014)							X	El Brujo	Moche III–IV Early Intermediate Period	300	600	BCE/CE
	Lama sp.	-13.2	7.4	Dufour et al. (2014)							X	El Brujo	Moche III–IV Early Intermediate Period	300	600	BCE/CE
	Camelidae	-14.45	7.1	Szpak et al. (2014)							X	Huaca Gallinazo	Early Intermediate Period	-50	250	BCE/CE
	Camelidae	-12.76	7.6	Szpak et al. (2014)							X	Huaca Gallinazo	Early Intermediate Period	-50	250	BCE/CE
	Camelidae	-12.77	8.2	Szpak et al. (2014)							X	Huaca Gallinazo	Early Intermediate Period	-50	250	BCE/CE
	Camelidae	-16.29	7.3	Szpak et al. (2014)							X	Huaca Gallinazo	Early Intermediate Period	-50	250	BCE/CE
	Camelidae	-19.07	5.1	Szpak et al. (2014)							X	Huaca Gallinazo	Early Intermediate Period	-50	250	BCE/CE
	Camelidae	-17.55	6.5	Szpak et al. (2014)							X	Huaca Gallinazo	Early Intermediate Period	-50	250	BCE/CE
	Camelidae	-9.37	9.2	Szpak et al. (2014)							X	Huaca Gallinazo	Early Intermediate Period	-50	250	BCE/CE
	Camelidae	-19.79	6.9	Szpak et al. (2014)							X	Huaca Gallinazo	Early Intermediate Period	-50	250	BCE/CE
	Camelidae	-17.45	7.5	Szpak et al. (2014)							X	Huaca Gallinazo	Early Intermediate Period	-50	250	BCE/CE
	Camelidae	-17.4	7.4	Szpak et al. (2014)							X	Huaca Gallinazo	Early Intermediate Period	-50	250	BCE/CE
	Camelidae	-17.52	7.7	Szpak et al. (2014)							X	Huaca Gallinazo	Early Intermediate Period	-50	250	BCE/CE
	Camelidae	-17.24	7.3	Szpak et al. (2014)							X	Huaca Gallinazo	Early Intermediate Period	-50	250	BCE/CE
	Camelidae	-14.13	5.5	Szpak et al. (2014)							X	Huaca Gallinazo	Early Intermediate Period	-50	250	BCE/CE
				TERRESTRIAL FAUNA	-16.1717	3.32701	7.16111	1.42339
* The d13C values from modern specimens were corrected by +1.5‰ to account for the “fossil fuel effect” (Keeling, 1979; Marino & McElroy, 1991;Schwarcz & Schoeninger, 2011; Marsteller et al. 2017: 307).
REFERENCES
Alaica, A.K., Scaffidi, B.K., Gonzalez La Rosa, L.M., Jennings, J., Knudson, K.J., & Tung, T. Flexible agropastoral strategies during the 1st millennium CE in southern Peru: Examining yunga Arequipa camelid husbandry practices during Wari expansion through stable isotope analysis (δ13C and δ15N) in the Majes and Sihuas Valleys. Quat. Int. 634, 48-64 (2022).
Cadwallader, L. (2013). Investigating 1500 years of dietary change in the Lower Ica Valley, Peru, using an isotopic approach. Doctoral Dissertation, Department of Archaeology and Anthropology, University of Cambridge.
Dufour, E. et al. Pastoralism in Northern Peru during Pre-Hispanic Times: Insights from the Mochica Period (100–800 AD) Based on Stable Isotopic Analysis of Domestic Camelids. PLoS ONE 9(1), e87559 (2014). doi:10.1371/journal.pone.0087560
Gerdau-Radonić, K., Goude, G., Castro de la Mata P., André, G., Schutkowski, H., & Makowski, K. Diet in Peru's pre-Hispanic central coast. J. Archaeol Sci. Rep. 4, 371–386 (2015).
Marsteller, S.J. Community Identity and Social Diversity on the Central Peruvian Coast: A Bioarchaeological Investigation of Ychsma Diet, Mobility, and Mortuary Practices (c. AD 900-1470). Doctoral Dissertation (University of Arizona, Tempe, 2015).
Pezo-Lanfranco, L., Machacuay, M., Novoa, P., Peralta, R., Mayer, E., Eggers, S., & Shady, R. The diet at the onset of the Andean Civilization: New stable isotope data from Caral and Aspero, North-Central Coast of Peru. Am. J. Biol. Anthropol. 177 (3), 402–424 (2022).
Sayre, M.P., Miller, M.J., & Rosenfeld, S.A. Isotopic evidence for the trade and production of exotic marine mammal bone artifacts at Chavín de Huántar, Peru. Archaeol. Anthropol. Sci. 8, 403–417 (2016).
Szpak, P., Longstaffe, F.J., Millaire, J-F., & White, C.D. Stable Isotope Biogeochemistry of Seabird Guano Fertilization: Results from Growth Chamber Studies with Maize (Zea mays). PLoS ONE 7(3), e33741 (2012). doi:10.1371/journal.pone.0033758
Szpak, P., White, C.D., Longstaffe, F.J., Millaire, J-F., & Vásquez Sánchez, V.F. Carbon and Nitrogen Isotopic Survey of Northern Peruvian Plants: Baselines for Paleodietary and Paleoecological Studies. PLoS ONE 8(1), e53763 (2013).
Szpak, P., Millaire, J-F., White, C.D., & Longstafe , F.J. Small scale camelid husbandry on the north coast of Peru (Virú Valley): Insight from stble isotope analysis. J. Anthropol. Archaeol. 36, 110-129 (2014). .
Tung, T.A., Dillehay, T.D., Feranec, R., & DeSantis, L. R. G. (2021). Early specialized maritime and maize economies on the north coast of Peru. Proc. Natl. Acad. Sci. U. S. A. 117 (51), 32308-32319. https://doi.org/10.1073/pnas.2009121120
Verano, J.W., & De Niro, M.J. Locals or Foreigners? Morphological, Biometric and Isotopic Approaches to the Question of Group Affinity in Human Skeletal Remains Recovered From Unusual Archaeological Contex. in Investigations of Ancient Human Tissue: Chemical Analysis in Anthropology (Sandford, M.K. ed.). 361-386 (Langhorne, Pennsylvania: Gordon and Breach, 1993).
Williams, J.S., & Murphy, M. Living and dying as subjects of the Inca Empire: Adult diet and health at Puruchuco-Huaquerones, Peru. J. Anthropol. Archaeol. 32 (2), 165-179 (2013).

## Sheet: SI2 T2 species North Highlands
SI2 T2: Isotope values from edible species and mean values of each food group from North Highlands*
North Highlands
Food category	Species	δ13C (‰)	δ15N (‰)	Reference	Mean δ13C	σ	Mean δ15N	σ	Model 1	Model 2	Site/area	Period
C4 plants
	Zea mays	-10.7648	10.284	Szpak et al. (2013)					X	X	Caraz	Modern
	Zea mays	-10.8643	9.3	Szpak et al. (2013)					X	X	Caraz	Modern
	Zea mays	-10.3561	6.766	Szpak et al. (2013)					X	X	Yungay	Modern
	Zea mays	-10.5466	4.82	Szpak et al. (2013)					X	X	Yungay	Modern
	Zea mays	-10.4664	10.25	Szpak et al. (2013)					X	X	Yungay	Modern
	Zea mays	-10.5877	4.419	Szpak et al. (2013)					X	X	Yungay	Modern
	Zea mays	-10.2647	5.016	Szpak et al. (2013)					X	X	Jesus	Modern
	Zea mays	-10.3035	6.131	Szpak et al. (2013)					X	X	Jesus II	Modern
	Zea mays	-10.6072	6.951	Szpak et al. (2013)					X	X	Jesus II	Modern
	Zea mays	-10.0543	7.575	Szpak et al. (2013)					X	X	Jesus II	Modern
	Zea mays	-10.1824	3.968	Szpak et al. (2013)					X	X	Ampu	Modern
	Zea mays	-10.3243	5.037	Szpak et al. (2013)					X	X	Ampu	Modern
	Zea mays	-9.97204	5.433	Szpak et al. (2013)					X	X	Carhuaz	Modern
	Zea mays	-10.1228	7.279	Szpak et al. (2013)					X	X	Carhuaz	Modern
	Zea mays	-10.0553	7.756	Szpak et al. (2013)					X	X	Carhuaz	Modern
	Zea mays	-9.829	5.518	Szpak et al. (2013)					X	X	Yamobamba	Modern
	Zea mays	-9.77838	3.845	Szpak et al. (2013)					X	X	Yamobamba	Modern
	Zea mays	-10.1953	7.372	Szpak et al. (2013)					X	X	Huamachuco	Modern
	Zea mays	-10.6305	4.941	Szpak et al. (2013)					X	X	Huamachuco	Modern
	Zea mays	-10.5437	3.005	Szpak et al. (2013)					X	X	Curgos	Modern
	Zea mays	-10.0533	6.552	Szpak et al. (2013)					X	X	Curgos	Modern
	Zea mays	-9.46274	3.454	Szpak et al. (2013)					X	X	Poc Poc	Modern
	Zea mays	-10.3739	4.821	Szpak et al. (2013)					X	X	Poc Poc	Modern
	Zea mays	-10.5585	11.136	Szpak et al. (2013)					X	X	Recuay	Modern
	Zea mays	-9.60468	9.932	Szpak et al. (2013)					X	X	Yanac	Modern
	Zea mays	-10.4504	5.606	Szpak et al. (2013)					X	X	Mirador I	Modern
	Zea mays	-10.6494	4.786	Szpak et al. (2013)					X	X	Mirador I	Modern
	Amaranthus caudatus	-12.06		Cadwallader et al. (2012)					X	X	Near Caraz, Huaylas, Depto. Ancash	Modern
				C4 PLANTS	-10.3451	0.481305	6.36863	2.24532
C3 plants
tubers and annuals	Tropaeolum tuberosum	-26.0072	-4.86	Szpak et al. (2013)					X	X	Carhuaz	Modern
	Tropaeolum tuberosum	-24.1815	1.94	Szpak et al. (2013)					X	X	Poc Poc	Modern
	Tropaeolum tuberosum	-22.2194	4.27	Szpak et al. (2013)					X	X	Mirador I	Modern
	Oxalis tuberosa	-24.2526	4.21	Szpak et al. (2013)					X	X	Ampu	Modern
	Oxalis tuberosa	-25.15	4.584	Szpak et al. (2013)					X	X	Poc Poc	Modern
	Oxalis tuberosa	-24.6	6.229	Szpak et al. (2013)					X	X	Poc Poc	Modern
	Oxalis tuberosa	-24.1192	5.68	Szpak et al. (2013)					X	X	Recuay	Modern
	Oxalis tuberosa	-25.071	7.58	Szpak et al. (2013)					X	X	Olleros	Modern
	Oxalis tuberosa	-25.97		Szpak et al. (2013)					X	X	Yanac	Modern
	Ullucus tuberosus	-24.2815	6.83	Szpak et al. (2013)					X	X	Mirador I	Modern
	Ullucus tuberosus	-24.3068	8.18	Szpak et al. (2013)					X	X	Catac	Modern
	Solanum tuberosum	-25.46	7.854	Szpak et al. (2013)					X	X	Carhuaz	Modern
	Solanum tuberosum	-26.3414	0.43	Szpak et al. (2013)					X	X	Yungay	Modern
	Solanum tuberosum	-23.21	8.693	Szpak et al. (2013)					X	X	Jesus II	Modern
	Solanum tuberosum	-23.5573	2.32	Szpak et al. (2013)					X	X	Carhuaz	Modern
	Solanum tuberosum	-26.4757	-3.18	Szpak et al. (2013)					X	X	Carhuaz	Modern
	Solanum tuberosum	-26.75		Szpak et al. (2013)					X	X	Yamobamba	Modern
	Solanum tuberosum	-22.9439	12.57	Szpak et al. (2013)					X	X	Recuay	Modern
	Solanum tuberosum	-24.9341	10.29	Szpak et al. (2013)					X	X	Olleros	Modern
	Solanum tuberosum	-25.5822	-5.1	Szpak et al. (2013)					X	X	Mirador I	Modern
	Solanum tuberosum	-24.1117	4.08	Szpak et al. (2013)					X	X	Conray Chico	Modern
	Solanum tuberosum	-24.4447	1.66	Szpak et al. (2013)					X	X	Conray Chico	Modern
	Solanum tuberosum	-24.279	4.07	Szpak et al. (2013)					X	X	Catac	Modern
	Chenopodium quinoa	-23.3946	6.35	Szpak et al. (2013)					X	X	Yamobamba	Modern
	Chenopodium quinoa	-25.0185	8.861	Szpak et al. (2013)					X	X	Poc Poc	Modern
	Chenopodium quinoa	-23.7573	8.418	Szpak et al. (2013)					X	X	Yanac	Modern
	Capsicum annuum	-28.104	4.15	Szpak et al. (2013)					X	X	Ampu	Modern
	Schinus molle	-23.1	2.3	Szpak et al. (2013)	-24.7008	1.3118	4.55419	4.37351	X	X	Salpo 1	Modern
leguminosae	Lupinus mutabilis	-23.5603	0.62	Szpak et al. (2013)					X	X	Ampu	Modern
	Lupinus mutabilis	-24.5877	-0.31	Szpak et al. (2013)					X	X	Yamobamba	Modern
	Lupinus mutabilis	-26.045	-0.27	Szpak et al. (2013)					X	X	Poc Poc	Modern
	Lupinus mutabilis	-25.9802	0.28	Szpak et al. (2013)					X	X	Hierba Buena	Modern
	Lupinus mutabilis	-22.3474	2.63	Szpak et al. (2013)					X	X	Yanac	Modern
	Phaseolus sp.	-25.2805	-2.34	Szpak et al. (2013)					X	X	Jesus	Modern
	Phaseolus sp.	-22.6228	-0.1	Szpak et al. (2013)					X	X	Yungay	Modern
	Phaseolus sp.	-25.4134	0.21	Szpak et al. (2013)					X	X	Jesus	Modern
	Phaseolus sp.	-26.5941	0.45	Szpak et al. (2013)					X	X	Jesus	Modern
	Phaseolus sp.	-25.5614	3.409	Szpak et al. (2013)					X	X	Jesus II	Modern
	Phaseolus sp.	-25.2447	7.73	Szpak et al. (2013)					X	X	Jesus II	Modern
	Phaseolus sp.	-22.8903	2.93	Szpak et al. (2013)					X	X	Jesus II	Modern
	Phaseolus sp.	-25.2785	0.42	Szpak et al. (2013)					X	X	Jesus II	Modern
	Phaseolus sp.	-23.9177	2.5	Szpak et al. (2013)					X	X	Ampu	Modern
	Phaseolus sp.	-22.7755	-0.01	Szpak et al. (2013)					X	X	Ampu	Modern
	Phaseolus sp.	-25.6457	-0.12	Szpak et al. (2013)					X	X	Shuto	Modern
	Phaseolus sp.	-24.2158	0.94	Szpak et al. (2013)					X	X	Shuto	Modern
	Phaseolus sp.	-24.2148	-1.91	Szpak et al. (2013)					X	X	Carhuaz	Modern
	Phaseolus sp.	-20.8817	0.31	Szpak et al. (2013)					X	X	Carhuaz	Modern
	Phaseolus sp.	-23.1851	0.18	Szpak et al. (2013)					X	X	Poc Poc	Modern
	Phaseolus sp.	-24.5112	-0.21	Szpak et al. (2013)					X	X	Poc Poc	Modern
	Phaseolus sp.	-25.0205	0.01	Szpak et al. (2013)					X	X	Recuay	Modern
	Phaseolus sp.	-26.7413	0.38	Szpak et al. (2013)					X	X	Olleros	Modern
	Phaseolus sp.	-26.1331	0.48	Szpak et al. (2013)					X	X	Mirador II	Modern
	Phaseolus sp.	-22.1593	-0.02	Szpak et al. (2013)					X	X	Mirador I	Modern
	Phaseolus sp.	-22.5268	0.26	Szpak et al. (2013)					X	X	Mirador I	Modern
	Phaseolus sp.	-23.1712	1.16	Szpak et al. (2013)					X	X	Mirador I	Modern
	Phaseolus sp.	-22.0275	0.24	Szpak et al. (2013)					X	X	Mirador I	Modern
	Phaseolus sp.	-25.3159	-1.24	Szpak et al. (2013)					X	X	Catac	Modern
	Phaseolus lunatus	-23.4967	0.049	Szpak et al. (2013)					X	X	Ampu	Modern
	Phaseolus lunatus	-25.5248	-0.47	Szpak et al. (2013)					X	X	Catac	Modern
	Inga feuilleei	-25.6	1.1	Szpak et al. (2013)	-24.3272	1.5254	0.60275	1.77415	X	X	Salpo 1	Modern
				C3 PLANTS	-24.5016	1.43017	2.37409	3.74575
Fauna - Marine	Marine values from the North Coast			MARINE FAUNA	-11.9	1.9	13.4	2.8	X	X
Fauna - Terrestrial
deer	Odocoileus virginianus	-19.4	8.6	Washburn et al. (2020a)					X	X	Canchas Uckro	Early Horizon (Middle Formative)	-1100	-800	BCE/CE
	Odocoileus virginianus	-18.7	8.9	Washburn et al. (2020a)					X	X	Canchas Uckro	Early Horizon (Middle Formative)	-1100	-800	BCE/CE
	Odocoileus virginianus	-18.8	8.7	Washburn et al. (2020a)					X	X	Canchas Uckro	Early Horizon (Middle Formative)	-1100	-800	BCE/CE
	Odocoileus virginianus	-18.7	5.9	Washburn et al. (2020a)					X	X	Canchas Uckro	Early Horizon (Middle Formative)	-1100	-800	BCE/CE
	Odocoileus virginianus	-19.7	5.1	Takigami et al. (2021)					X	X	Pacopampa	PC-I (Middle Formative)	-1200	-700	BCE/CE
	Odocoileus virginianus	-20	4.1	Takigami et al. (2021)					X	X	Pacopampa	PC-I (Middle Formative)	-1200	-700	BCE/CE
	Odocoileus virginianus	-15.4	4.3	Takigami et al. (2021)					X	X	Pacopampa	PC-I (Middle Formative)	-1200	-700	BCE/CE
	Odocoileus virginianus	-18.3	4.8	Takigami et al. (2021)					X	X	Pacopampa	PC-I (Middle Formative)	-1200	-700	BCE/CE
	Odocoileus virginianus	-20.1	5.7	Takigami et al. (2021)					X	X	Pacopampa	PC-I (Middle Formative)	-1200	-700	BCE/CE
	Odocoileus virginianus	-19.3	5	Takigami et al. (2021)					X	X	Pacopampa	PC-I (Middle Formative)	-1200	-700	BCE/CE
	Odocoileus virginianus	-18	4.7	Takigami et al. (2021)					X	X	Pacopampa	PC-I (Middle Formative)	-1200	-700	BCE/CE
	Odocoileus virginianus	-19.9	4.5	Takigami et al. (2021)					X	X	Pacopampa	PC-I (Middle Formative)	-1200	-700	BCE/CE
	Odocoileus virginianus	-17.4	7.5	Takigami et al. (2021)					X	X	Pacopampa	PC-I (Middle Formative)	-1200	-700	BCE/CE
	Odocoileus virginianus	-19	6.4	Takigami et al. (2021)					X	X	Pacopampa	PC-II (Late Formative)	-700	-400	BCE/CE
	Odocoileus virginianus	-16.1	6.8	Takigami et al. (2021)					X	X	Pacopampa	PC-II (Late Formative)	-700	-400	BCE/CE
	Odocoileus virginianus	-19.8	5	Takigami et al. (2021)					X	X	Pacopampa	PC-II (Late Formative)	-700	-400	BCE/CE
	Odocoileus virginianus	-19.1	7.4	Takigami et al. (2021)					X	X	Pacopampa	PC-II (Late Formative)	-700	-400	BCE/CE
	Odocoileus virginianus	-18.1	5.8	Takigami et al. (2021)					X	X	Pacopampa	PC-II (Late Formative)	-700	-400	BCE/CE
	Odocoileus virginianus	-20	6.3	Takigami et al. (2021)					X	X	Pacopampa	PC-II (Late Formative)	-700	-400	BCE/CE
	Odocoileus virginianus	-18.6	5.9	Takigami et al. (2021)					X	X	Pacopampa	PC-II (Late Formative)	-700	-400	BCE/CE
	Odocoileus virginianus	-19.9	5.3	Takigami et al. (2021)					X	X	Pacopampa	PC-II (Late Formative)	-700	-400	BCE/CE
	Odocoileus virginianus	-20.3	4.7	Takigami et al. (2021)					X	X	Pacopampa	PC-II (Late Formative)	-700	-400	BCE/CE
	Odocoileus virginianus	-18.1	6.4	Takigami et al. (2021)	-18.813	1.25274	5.9913	1.42603	X	X	Pacopampa	PC-II (Late Formative)	-700	-400	BCE/CE
camelids-earlier	Camelidae	-18	4.8	Takigami et al. (2021)					X		Pacopampa	PC-I (Middle Formative)	-1200	-700	BCE/CE
	Camelidae	-20.1	5.4	Takigami et al. (2021)					X		Pacopampa	PC-I (Middle Formative)	-1200	-700	BCE/CE
	Camelidae	-19.5	4.9	Takigami et al. (2021)					X		Pacopampa	PC-I (Middle Formative)	-1200	-700	BCE/CE
	Camelidae	-20	4.9	Takigami et al. (2021)					X		Pacopampa	PC-I (Middle Formative)	-1200	-700	BCE/CE
	Camelidae	-20.2	4.9	Takigami et al. (2021)	-18.652	1.98518	5.524	1.00593	X		Pacopampa	PC-I (Middle Formative)	-1200	-700	BCE/CE
camelids-later	Camelidae	-11.4	7.5	Takigami et al. (2021)						X	Pacopampa	PC-II (Late Formative)	-700	-400	BCE/CE
	Camelidae	-10.2	7.1	Takigami et al. (2021)						X	Pacopampa	PC-II (Late Formative)	-700	-400	BCE/CE
	Camelidae	-16.5	7.9	Takigami et al. (2021)						X	Pacopampa	PC-II (Late Formative)	-700	-400	BCE/CE
	Camelidae	-12.4	8.5	Takigami et al. (2021)						X	Pacopampa	PC-II (Late Formative)	-700	-400	BCE/CE
	Camelidae	-12.8	6.6	Takigami et al. (2021)						X	Pacopampa	PC-II (Late Formative)	-700	-400	BCE/CE
	Camelidae	-17.4	10.1	Takigami et al. (2021)						X	Pacopampa	PC-II (Late Formative)	-700	-400	BCE/CE
	Camelidae	-18.1	9.2	Takigami et al. (2021)						X	Pacopampa	PC-II (Late Formative)	-700	-400	BCE/CE
	Camelidae	-15	7.9	Takigami et al. (2021)						X	Pacopampa	PC-II (Late Formative)	-700	-400	BCE/CE
	Camelidae	-19.3	9.4	Takigami et al. (2021)						X	Pacopampa	PC-II (Late Formative)	-700	-400	BCE/CE
	Camelidae	-17.9	8.2	Takigami et al. (2021)						X	Pacopampa	PC-II (Late Formative)	-700	-400	BCE/CE
	Camelidae	-11.5	6.8	Takigami et al. (2021)						X	Pacopampa	PC-II (Late Formative)	-700	-400	BCE/CE
	Camelidae	-10.9	5	Takigami et al. (2021)						X	Pacopampa	PC-II (Late Formative)	-700	-400	BCE/CE
	Camelidae	-10.8	5.7	Takigami et al. (2021)						X	Pacopampa	PC-II (Late Formative)	-700	-400	BCE/CE
	Camelidae	-10	6	Takigami et al. (2021)						X	Pacopampa	PC-II (Late Formative)	-700	-400	BCE/CE
	Camelidae	-16.1	7.2	Takigami et al. (2021)						X	Pacopampa	PC-II (Late Formative)	-700	-400	BCE/CE
	Camelidae	-16.4	8	Takigami et al. (2021)						X	Pacopampa	PC-II (Late Formative)	-700	-400	BCE/CE
	Camelidae	-8.9	4.9	Takigami et al. (2021)						X	Pacopampa	PC-II (Late Formative)	-700	-400	BCE/CE
	Camelidae	-13.6	6.9	Takigami et al. (2021)						X	Pacopampa	PC-II (Late Formative)	-700	-400	BCE/CE
	Camelidae	-15	7.3	Takigami et al. (2021)						X	Pacopampa	PC-II (Late Formative)	-700	-400	BCE/CE
	Camelidae	-12.7		Burger & Van der Merwe (1990)						X	Chavín de Huantar	Urabarriu Phase (Middle Formative)	-850	-460	BCE/CE
	Camelidae	-12.9		Burger & Van der Merwe (1990)						X	Chavín de Huantar	Urabarriu Phase (Middle Formative)	-850	-460	BCE/CE
	Camelidae	-18.7		Burger & Van der Merwe (1990)						X	Chavín de Huantar	Urabarriu Phase (Middle Formative)	-850	-460	BCE/CE
	Camelidae	-19.4		Burger & Van der Merwe (1990)						X	Chavín de Huantar	Urabarriu Phase (Middle Formative)	-850	-460	BCE/CE
	Lama sp.	-18.3	5.5	Sayre et al. (2016)						X	Chavin de Huantar - La Banda	Late Formative	-900	-400	BCE/CE
	Lama sp.	-18.7	7.1	Sayre et al. (2016)						X	Chavin de Huantar - La Banda	Late Formative	-900	-400	BCE/CE
	Lama sp.	-17.1	6.4	Sayre et al. (2016)	-14.6923	3.31927	7.23636	1.3734		X	Chavin de Huantar - La Banda	Late Formative	-900	-400	BCE/CE
cuy-earlier	Cavia porcellus	-14.1	1.8	Takigami et al. (2021)					X		Pacopampa	PC-I (Middle Formative)	-1200	-700	BCE/CE
	Cavia porcellus	-18.4	3.1	Takigami et al. (2021)					X		Pacopampa	PC-I (Middle Formative)	-1200	-700	BCE/CE
	Cavia porcellus	-17.2	4.4	Takigami et al. (2021)					X		Pacopampa	PC-I (Middle Formative)	-1200	-700	BCE/CE
	Cavia porcellus	-17.5	4.9	Takigami et al. (2021)					X		Pacopampa	PC-I (Middle Formative)	-1200	-700	BCE/CE
	Cavia porcellus	-19.3	2.8	Takigami et al. (2021)					X		Pacopampa	PC-I (Middle Formative)	-1200	-700	BCE/CE
	Cavia porcellus	-7.4	3	Takigami et al. (2021)					X		Pacopampa	PC-I (Middle Formative)	-1200	-700	BCE/CE
	Cavia porcellus	-12.8	1.9	Takigami et al. (2021)					X		Pacopampa	PC-I (Middle Formative)	-1200	-700	BCE/CE
	Cavia porcellus	-14.8	6	Takigami et al. (2021)	-15.1875	3.86021	3.4875	1.48173	X		Pacopampa	PC-I (Middle Formative)	-1200	-700	BCE/CE
cuy-later	Cavia porcellus	-9.8	7.7	Takigami et al. (2021)						X	Pacopampa	PC-II (Late Formative)	-700	-400	BCE/CE
	Cavia porcellus	-14.2	5.4	Takigami et al. (2021)						X	Pacopampa	PC-II (Late Formative)	-700	-400	BCE/CE
	Cavia porcellus	-16.5	4	Takigami et al. (2021)						X	Pacopampa	PC-II (Late Formative)	-700	-400	BCE/CE
	Cavia porcellus	-19.5	5.4	Takigami et al. (2021)						X	Pacopampa	PC-II (Late Formative)	-700	-400	BCE/CE
	Cavia porcellus	-13.9	5.6	Takigami et al. (2021)						X	Pacopampa	PC-II (Late Formative)	-700	-400	BCE/CE
	Cavia porcellus	-15.3	3.7	Takigami et al. (2021)						X	Pacopampa	PC-II (Late Formative)	-700	-400	BCE/CE
	Cavia porcellus	-15.9	5.4	Takigami et al. (2021)						X	Pacopampa	PC-II (Late Formative)	-700	-400	BCE/CE
	Cavia porcellus	-15.9	3.9	Takigami et al. (2021)	-15.125	2.75097	5.1375	1.30268		X	Pacopampa	PC-II (Late Formative)	-700	-400	BCE/CE
others	Canis familiaris	-18.4	7.3	Takigami et al. (2021)					X	X	Pacopampa	PC-I (Middle Formative)	-1200	-700	BCE/CE
	Felidae	-18.4854	7.23175	Toyne et al. (2020)					X	X	Kuelap	Late Intermediate/Inka period	800	1570	BCE/CE
	Leporidae	-11.7218	7.35224	Toyne et al. (2020)					X	X	Kuelap	Late Intermediate/Inka period	800	1570	BCE/CE
	Cuniculidae	-19.6608	8.11495	Toyne et al. (2020)					X	X	Kuelap	Late Intermediate/Inka period	800	1570	BCE/CE
	Chinchillidae	-19.6506	8.35794	Toyne et al. (2020)	-17.067	3.6096	7.49974	0.413102	X	X	Kuelap	Late Intermediate/Inka period	800	1570	BCE/CE
				TERRESTRIAL FAUNA	-16.5722	3.29666	6.04587	1.78097
* The d13C values from modern specimens were corrected by +1.5‰ to account for the “fossil fuel effect” (Keeling, 1979; Marino & McElroy, 1991;Schwarcz & Schoeninger, 2011; Marsteller et al. 2017: 307).
REFERENCES
Burger R., & Van der Merwe N. (1990) Maize and the origin of highland Chavín civilization: an isotopic perspective. American Anthropologist, 92, 85-95.
Cadwallader, L., Beresford-Jones, D.G., Whaley, O.Q., & O’Connell, T.C. The Signs of Maize? A Reconsideration of What δ13C Values Say about Palaeodiet in the Andean Region. Human Ecol. 40, 487–509 (2012).
Sayre, M.P., Miller, M.J., & Rosenfeld, S.A. Isotopic evidence for the trade and production of exotic marine mammal bone artifacts at Chavín de Huántar, Peru. Archaeol. Anthropol. Sci. 8, 403–417 (2016).
Szpak, P., White, C.D., Longstaffe, F.J., Millaire, J-F., & Vásquez Sánchez, V.F. Carbon and Nitrogen Isotopic Survey of Northern Peruvian Plants: Baselines for Paleodietary and Paleoecological Studies. PLoS ONE 8(1), e53763 (2013).
Takigami, M., Seki, Y., Nagaoka, T., Uzawa, K., Morales Chocano, D., Mukai, H., & Yoneda, M. Isotopic study of maize exploitation during the Formative Period at Pacopampa, Peru. Anthropol. Sci. 129 (2), 121-132 (2021).
Toyne, J.M., Michella, S., Denierio, M., & Narváez Vargas, L.A. Examining pre-Hispanic human and animal isotopic variation at Kuelap in the eastern montane of Peru. Quat. Int. 548, 57-70 (2020).
Washburn, E., Nesbitt, J., Burger, R., Tomasto-Cagigao, E., Oelze, V.M., & Fehren-Schmitz, L.Maize and dietary change in early Peruvian civilization: Isotopic evidence from the Late Preceramic Period/Initial Period site of La Galgada, Peru. J. Archaeol. Sci. Rep. 31, 102309 (2020). https://doi.org/10.1016/j.jasrep.2020.102309.

## Sheet: SI2 T3 species Central Coast
SI2 T3: Isotope values from edible species and mean values of each food group from Central Coast*
Central Coast
Food category	Species	δ13C (‰)	δ15N (‰)	Reference	Mean δ13C	σ	Mean δ15N	σ	Model 1a	Model 1b	Model 2	Model 3	Site/area	Period
C4 plants	Zea mays	-10.6	6.8	Marsteller (2015 p. 402)					X		X	X	Lurin Valley	Modern
	Zea mays	-10.5	10.1	Marsteller (2015 p. 402)					X		X	X	Lurin Valley	Modern
	Zea mays	-10.1	10.7	Marsteller (2015 p. 402)					X		X	X	Lurin Valley	Modern
	Zea mays	-10.5	7.8	Marsteller (2015 p. 402)					X		X	X	Lurin Valley	Modern
	Zea mays	-10.5	10.4	Marsteller (2015 p. 402)					X		X	X	Lurin Valley	Modern
	Zea mays	-10.9	8.6	Marsteller (2015 p. 402)					X		X	X	Lurin Valley	Modern
	Zea mays	-9.8	9.3	Marsteller (2015 p. 402)					X		X	X	Lurin Valley	Modern
	Zea mays	-10.8	12.5	Marsteller (2015 p. 402)					X		X	X	Lurin Valley	Modern
	Zea mays	-10.3	9.2	Marsteller (2015 p. 402)					X		X	X	Lurin Valley	Modern
	Zea mays	-13.6	5.5	Gerdau-Radonic et al. (2015 T3)					X		X	X	Rimac Valley	Modern
	Zea mays	-13.2	2.8	Gerdau-Radonic et al. (2015 T3)					X		X	X	Rimac Valley	Modern
	Zea mays	-13.5	4.2	Gerdau-Radonic et al. (2015 T3)					X		X	X	Rimac Valley	Modern
	Zea mays	-13.2	4.9	Williams and Murphy (2013 Sf1)					X		X	X	Rimac Valley	Modern
	Zea mays	-9.2	8	Williams and Murphy (2013 Sf1)					X		X	X	Rimac Valley	Modern
	Zea mays	-11.8	3.6	Williams and Murphy (2013 Sf1)					X		X	X	Rimac Valley	Modern
	Zea mays	-11.8	3	Williams and Murphy (2013 Sf1)					X		X	X	Rimac Valley	Modern
				C4 PLANTS	-11.2688	1.40841	7.3375	3.02608
CAM plants	Opuntia sp.	-10.6	3.5	Marsteller (2015)						X			Lurin Valley	Modern
	Opuntia sp.	-10.9	4.1	Marsteller (2015)						X			Lurin Valley	Modern
				CAM PLANTS	-10.75	0.212132	3.8	0.424264
Marine Algae	Chondracanthus sp.	-15.5	11.9	Marsteller (2015)						X			Lurin Valley	Modern
	Chondracanthus sp.	-13.1	16.9	Marsteller (2015)						X			Lurin Valley	Modern
	Chondracanthus sp.	-17.4	15.3	Marsteller (2015)						X			Lurin Valley	Modern
	Chondracanthus sp.	-15.9	21.4	Marsteller (2015)						X			Lurin Valley	Modern
	Lessonia sp.	-16.8	11.9	Marsteller (2015)						X			Lurin Valley	Modern
	Macrocystis sp.	-19.8	13.8	Marsteller (2015)						X			Lurin Valley	Modern
	Macrocystis sp.	-18.5	9.6	Marsteller (2015)						X			Lurin Valley	Modern
	Ulva sp.	-12.8	12.6	Marsteller (2015)						X			Lurin Valley	Modern
	Ulva sp.	-13.5	15.2	Marsteller (2015)						X			Lurin Valley	Modern
				MARINE ALGAE	-15.9222	2.45956	14.2889	3.45921
				CAM PLANTS + MARINE ALGAE	-14.9818	3.03671	12.3818	5.25296
C3 plants
tubers and annuals	Annona cherimola	-24.4	7.9	Marsteller (2015 p. 402)					X		X	X	Lurin Valley	Modern
	Bunchosia armeniaca	-23.2	1.9	Marsteller (2015 p. 402)					X	X	X	X	Lurin Valley	Modern
	Capiscum sp.	-26.4	15.1	Marsteller (2015 p. 402)					X	X	X	X	Lurin Valley	Modern
	Capiscum sp.	-24.5	7.5	Marsteller (2015 p. 402)					X	X	X	X	Lurin Valley	Modern
	Capiscum sp.	-25.2	8	Marsteller (2015 p. 402)					X	X	X	X	Lurin Valley	Modern
	Capiscum sp.	-27.4	7.2	Marsteller (2015 p. 402)					X	X	X	X	Lurin Valley	Modern
	Capiscum sp.	-26.1	7.9	Marsteller (2015 p. 402)					X	X	X	X	Lurin Valley	Modern
	Capiscum sp.	-26.8	11.9	Marsteller (2015 p. 402)					X	X	X	X	Lurin Valley	Modern
	Capiscum sp.	-26.1	8.4	Marsteller (2015 p. 402)					X	X	X	X	Lurin Valley	Modern
	Capiscum sp.	-24.6	4.8	Williams and Murphy (2013 Sf1)					X	X	X	X	Rimac Valley	Modern
	Chenopodium pallidicaule	-25.4	8	Marsteller (2015 p. 402)					X	X	X	X	Lurin Valley	Modern
	Chenopodium quinoa	-24.1	4	Marsteller (2015 p. 402)					X	X	X	X	Lurin Valley	Modern
	Chenopodium quinoa	-26.2	2.1	Williams and Murphy (2013 Sf1)					X	X	X	X	Rimac Valley	Modern
	Cucurbita sp.	-21.9	1	Marsteller (2015 p. 402)					X	X	X	X	Lurin Valley	Modern
	Ipomoea batatas	-23.7	6.5	Marsteller (2015 p. 402)					X		X	X	Lurin Valley	Modern
	Lucuma bifera	-28.5	4.3	Marsteller (2015 p. 402)					X	X	X	X	Lurin Valley	Modern
	Lucuma bifera	-25.4	5.2	Marsteller (2015 p. 402)					X	X	X	X	Lurin Valley	Modern
	Manihot esculenta	-23	5.1	Marsteller (2015 p. 402)					X		X	X	Lurin Valley	Modern
	Oxalis tuberosa	-28.6		Gerdau-Radonic et al. (2015 T3)					X		X	X	Lurin Valley	Modern
	Passiflora edulis	-25.6	6.9	Marsteller (2015 p. 402)					X	X	X	X	Lurin Valley	Modern
	Passiflora ligularis	-24.2	3.6	Marsteller (2015 p. 402)					X	X	X	X	Lurin Valley	Modern
	Persea americana	-29.7	3.4	Marsteller (2015 p. 402)					X	X	X	X	Lurin Valley	Modern
	Physalis peruviana	-26.4	6	Gerdau-Radonic et al. (2015 T3)					X	X	X	X	Lurin Valley	Modern
	Schinus molle	-25.4	7.1	Marsteller (2015 p. 402)					X	X	X	X	Lurin Valley	Modern
	Solanum lycopersicum	-29.1		Gerdau-Radonic et al. (2015 T3)					X	X	X	X	Lurin Valley	Modern
	Solanum muricatum	-21	4.8	Marsteller (2015 p. 402)					X		X	X	Lurin Valley	Modern
	Solanum sp.	-27.2	4.7	Marsteller (2015 p. 402)					X	X	X	X	Lurin Valley	Modern
	Solanum sp.	-26.2	5.1	Marsteller (2015 p. 402)					X	X	X	X	Lurin Valley	Modern
	Solanum tuberosum	-28.1	4.1	Gerdau-Radonic et al. (2015 T3)	-25.669	2.0826	6.01852	2.98342	X		X	X	Lurin Valley	Modern
leguminosae	Arachis hypogaea	-26.4	0.2	Marsteller (2015 p. 402)					X		X	X	Lurin Valley	Modern
	Canavalia sp.	-20.8	-0.3	Marsteller (2015 p. 402)					X		X	X	Lurin Valley	Modern
	Inga feuillei	-25.5	2.8	Marsteller (2015 p. 402)					X	X	X	X	Lurin Valley	Modern
	Phaseolus sp.	-25.5	5.8	Marsteller (2015 p. 402)					X	X	X	X	Lurin Valley	Modern
	Phaseolus lunatus	-27.2	0	Williams and Murphy (2013 Sf1)					X		X	X	Rimac Valley	Modern
	Phaseolus lunatus	-26.8		Gerdau-Radonic et al. (2015 T3)					X		X	X	Lurin Valley	Modern
	Phaseolus vulgaris	-27.2	6.1	Gerdau-Radonic et al. (2015 T3)					X		X	X	Lurin Valley	Modern
	Phaseolus vulgaris	-28.7	1.7	Williams and Murphy (2013 Sf1)					X		X	X	Rimac Valley	Modern
	Phaseolus vulgaris	-25.7	6.8	Williams and Murphy (2013 Sf1)	-25.9778	2.19646	2.8875	2.95801	X		X	X	Rimac Valley	Modern
				C3 PLANTS	-25.7421	2.084	5.30286	3.22294
Fauna - Marine
fishes	Alphestes fasciatus	-8.5	15	Marsteller (2015 p. 402)					X	X	X	X	Lurin Valley	Modern
	Anisotremus scapularis T.	-10	13.6	Marsteller (2015 p. 402)					X	X	X	X	Lurin Valley	Modern
	Brevoortia maculata chilcae	-11.9	12.6	Marsteller (2015 p. 402)					X	X	X	X	Lurin Valley	Modern
	Cheilodactylus variegatus V.	-9	14.2	Marsteller (2015 p. 402)					X	X	X	X	Lurin Valley	Modern
	Coryphaena hippurus	-12.3	10.8	Marsteller (2015 p. 402)					X	X	X	X	Lurin Valley	Modern
	Genypterus maculatus T.	-12.6	17.8	Marsteller (2015 p. 402)					X	X	X	X	Lurin Valley	Modern
	Labrisomus philippii S.	-9.2	17.4	Marsteller (2015 p. 402)					X	X	X	X	Lurin Valley	Modern
	Mugil cephalus L.	-11.3	10.7	Marsteller (2015 p. 402)					X	X	X	X	Lurin Valley	Modern
	Mustelus sp.	-9.9	15.1	Marsteller (2015 p. 402)					X	X	X	X	Lurin Valley	Modern
	Paralichthys adspersus	-9.8	13.7	Marsteller (2015 p. 402)					X	X	X	X	Lurin Valley	Modern
	Paralonchurus sp.	-14.7	15.2	Marsteller (2015 p. 402)					X	X	X	X	Lurin Valley	Modern
	Pseudupeneus grandisquamis	-9.7	15.4	Marsteller (2015 p. 402)					X	X	X	X	Lurin Valley	Modern
	Rhinobatos planiceps G.	-10	12.5	Marsteller (2015 p. 402)					X	X	X	X	Lurin Valley	Modern
	Sarda chiliensis	-14.2	18.3	Marsteller (2015 p. 402)					X	X	X	X	Lurin Valley	Modern
	Sciaena deliciosa	-13	15.4	Marsteller (2015 p. 402)					X	X	X	X	Lurin Valley	Modern
	Seriolella violacea	-9.4	12.7	Marsteller (2015 p. 402)					X	X	X	X	Lurin Valley	Modern
	Scomber japonicus	-18.5	11.4	Gerdau-Radonic et al. (2015 T3)	-11.4118	2.60813	14.2235	2.30882	X	X	X	X	Lurin Valley	Modern
little fishes	Sardinops sagax – in vegetal oil		11.6	Gerdau-Radonic et al. (2015 T3)					X	X	X	X		Modern
	Engraulis ringens 1	-11.551	10.075	Pezo-Lanfranco et al. (2021 SI3)					X	X	X	X	Supe Valley	Modern
	Engraulis ringens 2	-12.291	12.027	Pezo-Lanfranco et al. (2021 SI3)					X	X	X	X	Supe Valley	Modern
	Engraulis ringens 3	-13.009	9.978	Pezo-Lanfranco et al. (2021 SI3)					X	X	X	X	Supe Valley	Modern
	Engraulis ringens 4	-12.105	8.941	Pezo-Lanfranco et al. (2021 SI3)					X	X	X	X	Supe Valley	Modern
	Engraulis ringens 5	-12.529	9.879	Pezo-Lanfranco et al. (2021 SI3)	-12.297	0.537165	10.4167	1.16355	X	X	X	X	Supe Valley	Modern
invertebrates	Concholepas concholepas	-11.4	12.8	Marsteller (2015 p. 402)					X	X	X	X	Lurin Valley	Modern
	Donax sp.	-15.8	8.9	Marsteller (2015 p. 402)					X	X	X	X	Lurin Valley	Modern
	Dosidicus gigas	-10.9	10.8	Marsteller (2015 p. 402)					X	X	X	X	Lurin Valley	Modern
	Fissurella sp.	-11.6	14.3	Marsteller (2015 p. 402)					X	X	X	X	Lurin Valley	Modern
	Loliga sp.	-12.5	10.8	Marsteller (2015 p. 402)					X	X	X	X	Lurin Valley	Modern
	Mesoderma donacium	-12.5	8	Marsteller (2015 p. 402)					X	X	X	X	Lurin Valley	Modern
	Octopus fontanianus	-13.5	11.3	Marsteller (2015 p. 402)					X	X	X	X	Lurin Valley	Modern
	Thais chocolata	-13.2	12.3	Marsteller (2015 p. 402)	-12.675	1.54527	11.15	2.04311	X	X	X	X	Lurin Valley	Modern
				Fishes + Invertebrates	-11.8962	2.16836	12.6935	2.65355
marine mammals	Otariidae	-11.5	17.3	DeNiro (1985)						X			La Paloma	Archaic	-4120	-3530	BCE/CE
	Otariidae	-10.8	17.2	DeNiro (1985)						X			Chilca	Formative	-150	50	BCE/CE
	Otariidae	-12.8	19.5	DeNiro (1985)	-11.7	1.01489	18	1.3		X			Chilca	Late Intermediate Period	950	1350	BCE/CE
				MARINE FAUNA	-11.8783	2.08054	13.1618	2.97281
Fauna - Terrestrial
reptiles	Liolaemus sp.	-11.7	15.6	Marsteller (2015)						X		X	Lurin Valley	Modern
mammals	Cavia porcellus	-19.3	7.3	Marsteller (2015)								X	Lurin Valley	Modern
	Cavia porcellus	-19.2	6.9	Marsteller (2015)								X	Lurin Valley	Modern
	Cavia porcellus	-22.9	4.5	Marsteller (2015)								X	Lurin Valley	Modern
	Cavia porcellus	-23.4	5.8	Marsteller (2015)								X	Lurin Valley	Modern
	Artiodactyla	-17.014	6.588	Pezo-Lanfranco et al. (2021 SI3)					X		X	X	Supe Valley	Formative
	Rodentia	-18.162	7.566	Pezo-Lanfranco et al. (2021 SI3)					X		X	X	Supe Valley	Formative
	Lama sp.	-15.836	8.118	Pezo-Lanfranco et al. (2021 SI3)					X		X	X	Supe Valley	Formative
	Lama sp.	-15.368	9.539	Pezo-Lanfranco et al. (2021 SI3)	-18.0978	3.68295	7.99011	3.18421	X		X	X	Supe Valley	Formative
	Camelidae	-18.7635	7.14187	DeNiro (1985)						X			Chilca	Formative	-150	1690	BCE/CE
	Camelidae	-15.9245	11.0803	DeNiro (1985)						X			Chilca	Formative	-150	1690	BCE/CE
	Camelidae	-14.178	7.78874	DeNiro (1985)						X			Chilca	Formative	-150	1690	BCE/CE
	Camelidae	-14.188	15.0627	DeNiro (1985)						X			Chilca	Formative	-150	1690	BCE/CE
	Camelidae	-13.6201	13.3443	DeNiro (1985)						X			Chilca	Formative	-150	1690	BCE/CE
	Cervidae	-19	8.4	DeNiro (1985)						X			La Paloma	Archaic	-4120	-3530	BCE/CE
	Cervidae	-19	8.8	DeNiro (1985)						X			La Paloma	Archaic	-4120	-3530	BCE/CE
	Odocoileus virginianus	-20.6	9.5	DeNiro (1985)	-16.9093	2.73745	10.1397	2.80648		X			Chilca	Formative	1437	1647	BCE/CE
				TERRESTRIAL FAUNA	-17.5385	3.23024	9.0017	3.12069
* The d13C values from modern specimens were corrected by +1.5‰ to account for the “fossil fuel effect” (Keeling, 1979; Marino & McElroy, 1991;Schwarcz & Schoeninger, 2011; Marsteller et al. 2017: 307).
REFERENCES
DeNiro, M. Postmortem preservation and alteration of in vivo bone collagen isotope ratios in relation to palaeodietary reconstruction. Nature 317, 806–809 (1985).
Gerdau-Radonić, K., Goude, G., Castro de la Mata P., André, G., Schutkowski, H., & Makowski, K. Diet in Peru's pre-Hispanic central coast. J. Archaeol Sci. Rep. 4, 371–386 (2015).
Marsteller, S.J. Community Identity and Social Diversity on the Central Peruvian Coast: A Bioarchaeological Investigation of Ychsma Diet, Mobility, and Mortuary Practices (c. AD 900-1470). Doctoral Dissertation (University of Arizona, Tempe, 2015).
Pezo-Lanfranco, L., Machacuay, M., Novoa, P., Peralta, R., Mayer, E., Eggers, S., & Shady, R. The diet at the onset of the Andean Civilization: New stable isotope data from Caral and Aspero, North-Central Coast of Peru. Am. J. Biol. Anthrop. 177 (3), 402–424 (2022).
Williams, J.S., & Murphy, M. Living and dying as subjects of the Inca Empire: Adult diet and health at Puruchuco-Huaquerones, Peru. J. Anthropol. Archaeol. 32 (2), 165-179 (2013).

## Sheet: SI2 T4 sp.Central Highlands
SI2 T4: Isotope values from edible species and mean values of each food group from Central Highlands*
Central Highlands
Food category	Species	δ13C (‰)	δ15N (‰)	Reference	Mean δ13C	σ	Mean δ15N	σ	Model 1	Site/area	Period
C4 & CAM plants
C4	Zea mays	-10	7	DeNiro and Hastorf (1985)					X	Pancan	Early Intermediate Period/Middle Horizon/Late Intermediate Period	110	1010	BCE/CE	Prehistoric carbonized plant
	Zea mays	-9.8	7.8	DeNiro and Hastorf (1985)					X	Umpamalca	Early Intermediate Period/Middle Horizon/Late Intermediate Period	110	1010	BCE/CE	Prehistoric carbonized plant
	Zea mays	-10.6	6.8	DeNiro and Hastorf (1985)					X	Ushnu	Early Intermediate Period/Middle Horizon/Late Intermediate Period	110	1010	BCE/CE	Prehistoric carbonized plant
	Zea mays	-9.8	6.4	DeNiro and Hastorf (1985)					X	Pancan	Early Intermediate Period/Middle Horizon/Late Intermediate Period	110	1010	BCE/CE	Prehistoric carbonized plant
	Zea mays	-9.3	7.9	DeNiro and Hastorf (1985)					X	Jauja, Peru/ Los Angeles, USA	Modern
	Zea mays	-10.1	8.1	DeNiro and Hastorf (1985)					X	Jauja, Peru/ Los Angeles, USA	Modern
	Zea mays	-12.8	6.6	DeNiro and Hastorf (1985)					X	Jauja, Peru/ Los Angeles, USA	Modern
	Zea mays	-10.5	8.5	DeNiro and Hastorf (1985)					X	Jauja, Peru/ Los Angeles, USA	Modern
	Zea mays	-10.2		DeNiro and Hastorf (1985)					X	Jauja, Peru/ Los Angeles, USA	Modern
	Zea mays	-10.3	8.6	DeNiro and Hastorf (1985)					X	Jauja, Peru/ Los Angeles, USA	Modern
	Zea mays	-10.1	7.4	DeNiro and Hastorf (1985)					X	Jauja, Peru/ Los Angeles, USA	Modern
	Zea mays	-9.7	3.9	DeNiro and Hastorf (1985)	-10.2667	0.87421	7.18182	1.32047	X	Jauja, Peru/ Los Angeles, USA	Modern
									X
CAM	Opuntia ficus-indica (CAM)	-11.1	3.5	DeNiro and Hastorf (1985)					X	Jauja, Peru/ Los Angeles, USA	Modern
	Opuntia ficus-indica (CAM)	-11.4	3.8	DeNiro and Hastorf (1985)					X	Jauja, Peru/ Los Angeles, USA	Modern
	Opuntia ficus-indica (CAM)	-11.5	4.4	DeNiro and Hastorf (1985)					X	Jauja, Peru/ Los Angeles, USA	Modern
	Opuntia ficus-indica (CAM)	-10.9	4.2	DeNiro and Hastorf (1985)					X	Jauja, Peru/ Los Angeles, USA	Modern
	Opuntia ficus-indica (CAM)	-10.9	4.5	DeNiro and Hastorf (1985)					X	Jauja, Peru/ Los Angeles, USA	Modern
	Opuntia ficus-indica (CAM)	-11	5.2	DeNiro and Hastorf (1985)					X	Jauja, Peru/ Los Angeles, USA	Modern
	Opuntia ficus-indica (CAM)	-11	4.9	DeNiro and Hastorf (1985)					X	Jauja, Peru/ Los Angeles, USA	Modern
	Haageocereus pseudomelanostele (CAM)	-12.92		Cadwallader et al. (2012)	-11.34	0.676292	4.35714	0.591205	X	Leoncio Prado, Ayacucho	Modern
				C4 & CAM PLANTS	-10.696	0.949739	6.08333	1.77673
C3 plants
tubers and annuals	Ullucus tuberosus	-21.5	6.4	DeNiro and Hastorf (1985)					X	Jauja, Peru/ Los Angeles, USA	Modern
	Ullucus tuberosus	-21.4	6.8	DeNiro and Hastorf (1985)					X	Jauja, Peru/ Los Angeles, USA	Modern
	Lepidium meyenii	-23.6	2.4	DeNiro and Hastorf (1985)					X	Jauja, Peru/ Los Angeles, USA	Modern
	Lepidium meyenii	-25.2	3	DeNiro and Hastorf (1985)					X	Jauja, Peru/ Los Angeles, USA	Modern
	Pachyrhizus tuberosus	-23.3	2.4	DeNiro and Hastorf (1985)					X	Jauja, Peru/ Los Angeles, USA	Modern
	Pachyrhizus tuberosus	-24.4	2.5	DeNiro and Hastorf (1985)					X	Jauja, Peru/ Los Angeles, USA	Modern
	Pachyrhizus tuberosus	-23.3	3.2	DeNiro and Hastorf (1985)					X	Jauja, Peru/ Los Angeles, USA	Modern
	Pachyrhizus tuberosus	-24.2	2.3	DeNiro and Hastorf (1985)					X	Jauja, Peru/ Los Angeles, USA	Modern
	Pachyrhizus tuberosus	-24.3	2.9	DeNiro and Hastorf (1985)					X	Jauja, Peru/ Los Angeles, USA	Modern
	Pachyrhizus tuberosus	-23.1	3	DeNiro and Hastorf (1985)					X	Jauja, Peru/ Los Angeles, USA	Modern
	Pachyrhizus tuberosus	-23.3	3.6	DeNiro and Hastorf (1985)					X	Jauja, Peru/ Los Angeles, USA	Modern
	Oxalis tuberosus	-23.3	3.2	DeNiro and Hastorf (1985)					X	Jauja, Peru/ Los Angeles, USA	Modern
	Oxalis tuberosus	-24.3	4.2	DeNiro and Hastorf (1985)					X	Jauja, Peru/ Los Angeles, USA	Modern
	Oxalis tuberosus	-24.6	2.7	DeNiro and Hastorf (1985)					X	Jauja, Peru/ Los Angeles, USA	Modern
	Oxalis tuberosus	-25.1	2.4	DeNiro and Hastorf (1985)					X	Jauja, Peru/ Los Angeles, USA	Modern
	Oxalis tuberosus	-25.3	2.2	DeNiro and Hastorf (1985)					X	Jauja, Peru/ Los Angeles, USA	Modern
	Solanum stenotonum	-25	5.4	DeNiro and Hastorf (1985)					X	Jauja, Peru/ Los Angeles, USA	Modern
	Solanum stenotonum	-24.8	6	DeNiro and Hastorf (1985)					X	Jauja, Peru/ Los Angeles, USA	Modern
	Solanum stenotonum	-25.7		DeNiro and Hastorf (1985)					X	Jauja, Peru/ Los Angeles, USA	Modern
	Solanum stenotonum	-24.7	7.8	DeNiro and Hastorf (1985)					X	Jauja, Peru/ Los Angeles, USA	Modern
	Solanum tuberosum	-23	0.2	DeNiro and Hastorf (1985)					X	Jauja, Peru/ Los Angeles, USA	Modern
	Solanum tuberosum	-23	0.1	DeNiro and Hastorf (1985)					X	Jauja, Peru/ Los Angeles, USA	Modern
	Solanum tuberosum	-23.7	-0.9	DeNiro and Hastorf (1985)					X	Jauja, Peru/ Los Angeles, USA	Modern
	Solanum tuberosum	-25.1	3.4	DeNiro and Hastorf (1985)					X	Jauja, Peru/ Los Angeles, USA	Modern
	Solanum tuberosum	-25.3	4.2	DeNiro and Hastorf (1985)					X	Jauja, Peru/ Los Angeles, USA	Modern
	Solanum tuberosum	-26.5	5.6	DeNiro and Hastorf (1985)					X	Jauja, Peru/ Los Angeles, USA	Modern
	Solanum tuberosum	-25.6	2.6	DeNiro and Hastorf (1985)					X	Jauja, Peru/ Los Angeles, USA	Modern
	Trapaeoleum tuberosum	-23.6	4.2	DeNiro and Hastorf (1985)					X	Jauja, Peru/ Los Angeles, USA	Modern
	Trapaeoleum tuberosum	-23.5	5	DeNiro and Hastorf (1985)					X	Jauja, Peru/ Los Angeles, USA	Modern
	Trapaeoleum tuberosum	-24.1	5.8	DeNiro and Hastorf (1985)					X	Jauja, Peru/ Los Angeles, USA	Modern
	Trapaeoleum tuberosum	-23.5	7.5	DeNiro and Hastorf (1985)					X	Jauja, Peru/ Los Angeles, USA	Modern
	Cucurbita maxima	-23.3	3.7	DeNiro and Hastorf (1985)					X	Jauja, Peru/ Los Angeles, USA	Modern
	Cucurbita maxima	-23.5	2.5	DeNiro and Hastorf (1985)					X	Jauja, Peru/ Los Angeles, USA	Modern
	Cucurbita maxima	-23	3.3	DeNiro and Hastorf (1985)					X	Jauja, Peru/ Los Angeles, USA	Modern
	Cucurbita maxima	-23.1	3.7	DeNiro and Hastorf (1985)					X	Jauja, Peru/ Los Angeles, USA	Modern
	Cucurbita maxima	-23.5	3.3	DeNiro and Hastorf (1985)					X	Jauja, Peru/ Los Angeles, USA	Modern
	Cucurbita maxima	-22.3	4	DeNiro and Hastorf (1985)					X	Jauja, Peru/ Los Angeles, USA	Modern
	Cucurbita maxima	-22.7	5	DeNiro and Hastorf (1985)					X	Jauja, Peru/ Los Angeles, USA	Modern
	Cucurbita pepo	-24	5.7	DeNiro and Hastorf (1985)					X	Jauja, Peru/ Los Angeles, USA	Modern
	Cucurbita pepo	-24.3	5.2	DeNiro and Hastorf (1985)					X	Jauja, Peru/ Los Angeles, USA	Modern
	Cucurbita pepo	-25.8	6.8	DeNiro and Hastorf (1985)					X	Jauja, Peru/ Los Angeles, USA	Modern
	Cucurbita pepo	-25.2	6.7	DeNiro and Hastorf (1985)					X	Jauja, Peru/ Los Angeles, USA	Modern
	Lagenaria siceraria	-23.6	5.2	DeNiro and Hastorf (1985)					X	Jauja, Peru/ Los Angeles, USA	Modern
	Lagenaria siceraria	-23.6	5.4	DeNiro and Hastorf (1985)					X	Jauja, Peru/ Los Angeles, USA	Modern
	Lagenaria siceraria	-23.8	2.7	DeNiro and Hastorf (1985)					X	Jauja, Peru/ Los Angeles, USA	Modern
	Lagenaria siceraria	-23.5	4.9	DeNiro and Hastorf (1985)					X	Jauja, Peru/ Los Angeles, USA	Modern
	Chenopodium quinoa	-23.5	4	DeNiro and Hastorf (1985)					X	Jauja, Peru/ Los Angeles, USA	Modern
	Chenopodium quinoa	-23.9	6.7	DeNiro and Hastorf (1985)					X	Jauja, Peru/ Los Angeles, USA	Modern
	Capsicum annum	-24.9	3.4	DeNiro and Hastorf (1985)					X	Jauja, Peru/ Los Angeles, USA	Modern
	Capsicum annum	-25.4	2.7	DeNiro and Hastorf (1985)					X	Jauja, Peru/ Los Angeles, USA	Modern
	Capsicum annum	-25	5.6	DeNiro and Hastorf (1985)					X	Jauja, Peru/ Los Angeles, USA	Modern
	Capsicum annum	-26.7	2.7	DeNiro and Hastorf (1985)					X	Jauja, Peru/ Los Angeles, USA	Modern
	Capsicum annum	-26.9	3.8	DeNiro and Hastorf (1985)					X	Jauja, Peru/ Los Angeles, USA	Modern
	Capsicum annum	-27.7	5.5	DeNiro and Hastorf (1985)					X	Jauja, Peru/ Los Angeles, USA	Modern
	Capsicum annum	-25.2	3.6	DeNiro and Hastorf (1985)					X	Jauja, Peru/ Los Angeles, USA	Modern
	Capsicum annum	-26.7	0.5	DeNiro and Hastorf (1985)					X	Jauja, Peru/ Los Angeles, USA	Modern
	Capsicum annum	-28.5	3.3	DeNiro and Hastorf (1985)					X	Jauja, Peru/ Los Angeles, USA	Modern
	Capsicum annum	-26.3	2.2	DeNiro and Hastorf (1985)					X	Jauja, Peru/ Los Angeles, USA	Modern
	Capsicum annum	-26.1	0.6	DeNiro and Hastorf (1985)	-24.3949	1.41524	3.84138	1.88922	X	Jauja, Peru/ Los Angeles, USA	Modern
leguminosae	Lupinus mutabilis	-21.7	0.4	DeNiro and Hastorf (1985)					X	Jauja, Peru/ Los Angeles, USA	Modern
	Lupinus mutabilis	-24.4	2	DeNiro and Hastorf (1985)					X	Jauja, Peru/ Los Angeles, USA	Modern
	Phaseolus lunatus	-23.4	-0.2	DeNiro and Hastorf (1985)					X	Jauja, Peru/ Los Angeles, USA	Modern
	Phaseolus lunatus	-20.2	1.3	DeNiro and Hastorf (1985)					X	Jauja, Peru/ Los Angeles, USA	Modern
	Phaseolus vulgaris	-24.4	4.2	DeNiro and Hastorf (1985)					X	Jauja, Peru/ Los Angeles, USA	Modern
	Phaseolus vulgaris	-24.9	3.5	DeNiro and Hastorf (1985)					X	Jauja, Peru/ Los Angeles, USA	Modern
	Phaseolus vulgaris	-25.4	6	DeNiro and Hastorf (1985)					X	Jauja, Peru/ Los Angeles, USA	Modern
	Phaseolus vulgaris	-24.9	5.9	DeNiro and Hastorf (1985)					X	Jauja, Peru/ Los Angeles, USA	Modern
	Phaseolus vulgaris	-25	3.9	DeNiro and Hastorf (1985)					X	Jauja, Peru/ Los Angeles, USA	Modern
	Phaseolus vulgaris	-23.7	4.3	DeNiro and Hastorf (1985)					X	Jauja, Peru/ Los Angeles, USA	Modern
	Phaseolus vulgaris	-24.5	4.5	DeNiro and Hastorf (1985)					X	Jauja, Peru/ Los Angeles, USA	Modern
	Phaseolus vulgaris	-23.9	1.8	DeNiro and Hastorf (1985)					X	Jauja, Peru/ Los Angeles, USA	Modern
	Phaseolus vulgaris	-24.3	2.8	DeNiro and Hastorf (1985)					X	Jauja, Peru/ Los Angeles, USA	Modern
	Phaseolus vulgaris	-25.4	0.7	DeNiro and Hastorf (1985)					X	Jauja, Peru/ Los Angeles, USA	Modern
	Phaseolus vulgaris	-24.6	2.2	DeNiro and Hastorf (1985)					X	Jauja, Peru/ Los Angeles, USA	Modern
	Phaseolus vulgaris	-23	4	DeNiro and Hastorf (1985)					X	Jauja, Peru/ Los Angeles, USA	Modern
	Phaseolus vulgaris	-24.7	4.5	DeNiro and Hastorf (1985)					X	Jauja, Peru/ Los Angeles, USA	Modern
	Phaseolus vulgaris	-27.8	8.3	DeNiro and Hastorf (1985)					X	Jauja, Peru/ Los Angeles, USA	Modern
	Phaseolus vulgaris	-23.6	3.6	DeNiro and Hastorf (1985)					X	Jauja, Peru/ Los Angeles, USA	Modern
	Phaseolus vulgaris	-23.8	5.7	DeNiro and Hastorf (1985)					X	Jauja, Peru/ Los Angeles, USA	Modern
	Phaseolus vulgaris	-24.2	4.4	DeNiro and Hastorf (1985)					X	Jauja, Peru/ Los Angeles, USA	Modern
	Phaseolus vulgaris	-25	5.9	DeNiro and Hastorf (1985)					X	Jauja, Peru/ Los Angeles, USA	Modern
	Phaseolus vulgaris	-24.4	4.4	DeNiro and Hastorf (1985)					X	Jauja, Peru/ Los Angeles, USA	Modern
	Arachis hypogaea	-25.2	0.6	DeNiro and Hastorf (1985)					X	Jauja, Peru/ Los Angeles, USA	Modern
	Arachis hypogaea	-24.3	1.2	DeNiro and Hastorf (1985)	-24.268	1.36648	3.436	2.11855	X	Jauja, Peru/ Los Angeles, USA	Modern
				C3 PLANTS	-24.3571	1.3939	3.71928	1.95694
Fauna - Marine	Marine values from the Central and South Coasts			MARINE FAUNA	-11.8555	2.03189	13.3695	3.03021	X
Fauna - Terrestrial
mammals	Cavia porcellus	-23.4	5.8	Marsteller (2015)					X		Modern
	Cavia porcellus	-11.3	9.3	Finucane et al. (2006)					X	Ayacucho basin	Middle Horizon	550	1000	BCE/CE
	Cavia porcellus	-7.4	8.9	Finucane et al. (2006)					X	Ayacucho basin	Middle Horizon	550	1000	BCE/CE
	Cavia porcellus	-9.9	8.4	Finucane et al. (2006)					X	Ayacucho basin	Middle Horizon	550	1000	BCE/CE
	Cavia porcellus	-12.4	8.3	Finucane et al. (2006)					X	Ayacucho basin	Middle Horizon	550	1000	BCE/CE
	Cavia porcellus	-18.6	8.2	Finucane et al. (2006)					X	Ayacucho basin	Middle Horizon	550	1000	BCE/CE
	Cavia porcellus	-16.1	8.7	Finucane et al. (2006)					X	Ayacucho basin	Middle Horizon	550	1000	BCE/CE
	Cavia porcellus	-11.8	9.1	Finucane et al. (2006)					X	Ayacucho basin	Middle Horizon	550	1000	BCE/CE
	Cavia porcellus	-7	10.3	Finucane et al. (2006)					X	Ayacucho basin	Middle Horizon	550	1000	BCE/CE
	Cavia porcellus	-12.6	7.8	Finucane et al. (2006)					X	Ayacucho basin	Middle Horizon	550	1000	BCE/CE
	Cavia porcellus	-7.6	7.4	Finucane et al. (2006)					X	Ayacucho basin	Middle Horizon	550	1000	BCE/CE
	Cavia porcellus	-14.6	7.9	Finucane et al. (2006)					X	Ayacucho basin	Middle Horizon	550	1000	BCE/CE
	Cavia porcellus	-6.4	7.4	Finucane et al. (2006)					X	Ayacucho basin	Middle Horizon	550	1000	BCE/CE
	Cavia porcellus	-8.2	8.1	Finucane et al. (2006)					X	Ayacucho basin	Middle Horizon	550	1000	BCE/CE
	Cavia porcellus	-8.5	8.1	Finucane et al. (2006)					X	Ayacucho basin	Middle Horizon	550	1000	BCE/CE
	Phyllotis sp.	-11.9	8.6	Finucane et al. (2006)					X	Ayacucho basin	Middle Horizon	550	1000	BCE/CE
	Phyllotis sp.	-12.9	15.5	Finucane et al. (2006)					X	Ayacucho basin	Middle Horizon	550	1000	BCE/CE
	Phyllotis sp.	-11.4	10.2	Finucane et al. (2006)					X	Ayacucho basin	Middle Horizon	550	1000	BCE/CE
	Canidae	-13.25	9.99	Hastorf (1990)					X	Mantaro basin	Late Intermediate Period/Wanka II	1300	1460	BCE/CE
	Canidae	-14.1	8.65	Hastorf (1990)					X	Mantaro basin	Late Intermediate Period	1000	1460	BCE/CE
	Canidae	-14.4	10.15	Hastorf (1990)					X	Mantaro basin	Late Intermediate Period	1000	1460	BCE/CE
	Cervidae	-18.19	5.33	Hastorf (1990)					X	Mantaro basin	Late Intermediate Period	1000	1460	BCE/CE
	Cervidae	-19.44	4.73	Hastorf (1990)					X	Mantaro basin	Late Intermediate Period	1000	1460	BCE/CE
	Camelidae	-17.34	6.49	Hastorf (1990)					X	Mantaro basin	Late Intermediate Period	1000	1460	BCE/CE
	Camelidae	-17	4.17	Hastorf (1990)					X	Mantaro basin	Late Intermediate Period	1000	1460	BCE/CE
	Camelidae	-17.78	5.87	Hastorf (1990)					X	Mantaro basin	Late Intermediate Period	1000	1460	BCE/CE
	Camelidae	-19.5	8	Finucane et al. (2006)					X	Ayacucho basin	Middle Horizon	550	1000	BCE/CE
	Camelidae	-18.9	5.9	Finucane et al. (2006)					X	Ayacucho basin	Middle Horizon	550	1000	BCE/CE
	Camelidae	-18.8	8.9	Finucane et al. (2006)					X	Ayacucho basin	Middle Horizon	550	1000	BCE/CE
	Camelidae	-18.5	5	Finucane et al. (2006)					X	Ayacucho basin	Middle Horizon	550	1000	BCE/CE
	Camelidae	-16.8	5	Finucane et al. (2006)					X	Ayacucho basin	Middle Horizon	550	1000	BCE/CE
	Camelidae	-12.1	6.3	Finucane et al. (2006)					X	Ayacucho basin	Middle Horizon	550	1000	BCE/CE
	Camelidae	-11.2	9.6	Finucane et al. (2006)					X	Ayacucho basin	Middle Horizon	550	1000	BCE/CE
	Camelidae	-11.2	6.4	Finucane et al. (2006)					X	Ayacucho basin	Middle Horizon	550	1000	BCE/CE
	Camelidae	-11.9	4.6	Finucane et al. (2006)					X	Ayacucho basin	Middle Horizon	550	1000	BCE/CE
	Camelidae	-8.5	4.9	Finucane et al. (2006)					X	Ayacucho basin	Middle Horizon	550	1000	BCE/CE
	Camelidae	-9	6.3	Finucane et al. (2006)					X	Ayacucho basin	Middle Horizon	550	1000	BCE/CE
	Camelidae	-9.7	7.5	Finucane et al. (2006)					X	Ayacucho basin	Middle Horizon	550	1000	BCE/CE
	Camelidae	-9.8	6.6	Finucane et al. (2006)					X	Ayacucho basin	Middle Horizon	550	1000	BCE/CE
	Camelidae	-9.2	6.4	Finucane et al. (2006)					X	Ayacucho basin	Middle Horizon	550	1000	BCE/CE
	Camelidae	-9.3	7.6	Finucane et al. (2006)					X	Ayacucho basin	Middle Horizon	550	1000	BCE/CE
	Camelidae	-8.2	5.1	Finucane et al. (2006)					X	Ayacucho basin	Middle Horizon	550	1000	BCE/CE
	Vicugna pacos	-19.2	8.6	Finucane et al. (2006)					X	Ayacucho basin	Middle Horizon	550	1000	BCE/CE
				TERRESTRIAL FAUNA	-13.1465	4.34408	7.58326	2.10834
* The d13C values from modern specimens were corrected by +1.5‰ to account for the “fossil fuel effect” (Keeling, 1979; Marino & McElroy, 1991;Schwarcz & Schoeninger, 2011; Marsteller et al. 2017: 307).
REFERENCES
Cadwallader, L., Beresford-Jones, D.G., Whaley, O.Q., & O’Connell, T.C. The Signs of Maize? A Reconsideration of What δ13C Values Say about Palaeodiet in the Andean Region. Human Ecol. 40, 487–509 (2012).
DeNiro, M. J., & Hastorf, C. A. Alteration of 15N/14N and 13C/12C Ratios of Plant Matter During the Initial Stages of Dagenesis: Studies Utilizing Archaeological Specimens from Peru. Geochim. Cosmochim. Acta, 49(1), 97–115 (1985).
Finucane B., Maita P., & Isbell W. Human and animal diet at Conchopata, Peru: stable isotope evidence for maize agriculture and animal management practices during the Middle Horizon. J. Archaeol. Sci. 33, 1766–1776 (2006).
Hastorf, C.A. The Effect of the Inka State on Sausa Agricultural Production and Crop Consumption. Am. Antiq. 55 (2), 262-290 (1990)..
Marsteller, S.J. Community Identity and Social Diversity on the Central Peruvian Coast: A Bioarchaeological Investigation of Ychsma Diet, Mobility, and Mortuary Practices (c. AD 900-1470). Doctoral Dissertation (University of Arizona, Tempe, 2015).

## Sheet: SI2 T5 species South Coast
SI2 T5: Isotope values from edible species and mean values of each food group according from South coast*
South Coast
Food category	Species	δ13C (‰)	δ15N (‰)	Reference	Mean δ13C	σ	Mean δ15N	σ	Model 1	Model 2	Site/area	Period
C4 & CAM plants
C4	Zea mays	-10.7		Cadwallader (2013)						X	Ullujaya Basin and Samanca basins, Lower Ica Valley, Ica department	Early Horizon to Late Intermediate Period	-100	1450	BCE/CE
	Zea mays	-10.3		Cadwallader (2013)						X	Ullujaya Basin and Samanca basins, Lower Ica Valley, Ica department	Early Horizon to Late Intermediate Period	-100	1450	BCE/CE
	Zea mays	-11.4	11.8	Tung and Knudson (2017)						X	La Real, C1-A	Early Intermediate Period	200	600	BCE/CE
	Zea mays	-11	10.9	Tung and Knudson (2017)						X	La Real, C1-A	Early Intermediate Period	200	600	BCE/CE
	Zea mays	-10.6	6.8	Marsteller (2015 p. 402)						X	Lurin Valley	Modern
	Zea mays	-10.5	10.1	Marsteller (2015 p. 402)						X	Lurin Valley	Modern
	Zea mays	-10.1	10.7	Marsteller (2015 p. 402)						X	Lurin Valley	Modern
	Zea mays	-10.5	7.8	Marsteller (2015 p. 402)						X	Lurin Valley	Modern
	Zea mays	-10.5	10.4	Marsteller (2015 p. 402)						X	Lurin Valley	Modern
	Zea mays	-10.9	8.6	Marsteller (2015 p. 402)						X	Lurin Valley	Modern
	Zea mays	-9.8	9.3	Marsteller (2015 p. 402)						X	Lurin Valley	Modern
	Zea mays	-10.8	12.5	Marsteller (2015 p. 402)						X	Lurin Valley	Modern
	Zea mays	-10.3	9.2	Marsteller (2015 p. 402)						X	Lurin Valley	Modern
	Amaranthus caudatus	-13.2	3.1	Tung and Knudson (2017)					X	X	Pedregal	Modern
	Amaranthus spinosus	-11.7		Cadwallader et al. (2012)					X	X	Samanca, Ocucaje	Modern
	Haageocereus tenuis	-11.44		Cadwallader et al. (2012)					X	X	Lomas de Amara, Ocucaje	Modern
	Haageocereus tenuis	-11.63		Cadwallader et al. (2012)	-10.9041	0.798601	9.26667	2.52778	X	X	Lomas de Amara, Ocucaje	Modern
CAM plants	Opuntia sp.	-10.6	3.5	Marsteller (2015)					X	X			Lurin Valley	Modern
	Opuntia sp.	-10.9	4.1	Marsteller (2015)	-10.75	0.212132	3.8	0.424264	X	X			Lurin Valley	Modern
				C4 PLANTS + CAM PLANTS	-10.8879	0.756149	8.48571	3.05963
Marine Algae
	Chondracanthus sp.	-15.5	11.9	Marsteller (2015)					X				Lurin Valley	Modern
	Chondracanthus sp.	-13.1	16.9	Marsteller (2015)					X				Lurin Valley	Modern
	Chondracanthus sp.	-17.4	15.3	Marsteller (2015)					X				Lurin Valley	Modern
	Chondracanthus sp.	-15.9	21.4	Marsteller (2015)					X				Lurin Valley	Modern
	Lessonia sp.	-16.8	11.9	Marsteller (2015)					X				Lurin Valley	Modern
	Macrocystis sp.	-19.8	13.8	Marsteller (2015)					X				Lurin Valley	Modern
	Macrocystis sp.	-18.5	9.6	Marsteller (2015)					X				Lurin Valley	Modern
	Ulva sp.	-12.8	12.6	Marsteller (2015)					X				Lurin Valley	Modern
	Ulva sp.	-13.5	15.2	Marsteller (2015)					X				Lurin Valley	Modern
				MARINE ALGAE	-15.9222	2.45956	14.2889	3.45921
C3 plants
tubers and annuals	Psidium guajava	-27		Cadwallader (2013)					X	X	Ullujaya Basin and Samanca basins, Lower Ica Valley, Ica department	Early Horizon to Late Intermediate Period	-100	1450	BCE/CE
	Psidium guajava	-27.12		Cadwallader et al. (2012)					X	X	Ocucaje	Modern
	Lagenaria siceraria	-24		Cadwallader (2013)					X	X	Ullujaya Basin and Samanca basins, Lower Ica Valley, Ica department	Early Horizon to Late Intermediate Period	-100	1450	BCE/CE
	Manihot esculenta	-22.8		Cadwallader (2013)						X	Ullujaya Basin and Samanca basins, Lower Ica Valley, Ica department	Early Horizon to Late Intermediate Period	-100	1450	BCE/CE
	Canna edulis	-22.3		Cadwallader (2013)						X	Ullujaya Basin and Samanca basins, Lower Ica Valley, Ica department	Early Horizon to Late Intermediate Period	-100	1450	BCE/CE
	Capsicum sp.	-23.4		Cadwallader (2013)					X	X	Ullujaya Basin and Samanca basins, Lower Ica Valley, Ica department	Early Horizon to Late Intermediate Period	-100	1450	BCE/CE
	Cucurbita sp.	-22.6		Cadwallader (2013)					X	X	Ullujaya Basin and Samanca basins, Lower Ica Valley, Ica department	Early Horizon to Late Intermediate Period	-100	1450	BCE/CE
	Cucurbita sp.	-22.4		Cadwallader (2013)					X	X	Ullujaya Basin and Samanca basins, Lower Ica Valley, Ica department	Early Horizon to Late Intermediate Period	-100	1450	BCE/CE
	Schinus molle	-25.27		Cadwallader et al. (2012)					X	X	Nazca	Modern
	Chenopodium ambrosioides	-27.04		Cadwallader et al. (2012)					X	X	Samanca, Ocucaje	Modern
	Chenopodium ambrosioides	-28.12		Cadwallader et al. (2012)					X	X	Samanca, Ocucaje	Modern
	Chenopodium petiolare	-24.15		Cadwallader et al. (2012)					X	X	Lomas Amara, Ocucaje	Modern
	Chenopodium quinoa	-24.07		Cadwallader et al. (2012)					X	X	Ocucaje	Modern
	Cucurbita maxima	-20.09		Cadwallader et al. (2012)					X	X	Samanca, Ocucaje	Modern
	Schoenoplectus americanus	-28.47		Cadwallader et al. (2012)					X	X	Guadalupe, Subtanjalla	Modern
	Schoenoplectus americanus	-25.53		Cadwallader et al. (2012)					X	X	Paracas	Modern
	Scutia spicata	-25.81		Cadwallader et al. (2012)					X	X	Samanca, Ocucaje	Modern
	Scutia spicata	-25.86		Cadwallader et al. (2012)					X	X	Samanca, Ocucaje	Modern
	Solanum peruvianum	-26.52		Cadwallader et al. (2012)					X	X	Samanca, Ocucaje	Modern
	Solanum pimpinellifolium	-24.68		Cadwallader et al. (2012)					X	X	Samanca, Ocucaje	Modern
	Erythroxylum coca	-29.2	6.8	Tung and Knudson (2017)						X	Pedregal	Modern
	Annona cherimola	-27.1	3.8	Tung and Knudson (2017)						X	Pedregal	Modern
	Solanum curtilobum	-26.4	3.7	Tung and Knudson (2017)					X	X	Pedregal	Modern
	Oxalis tuberosa	-26.2	4.6	Tung and Knudson (2017)					X	X	Pedregal	Modern
	Smallanthus sonchifolius	-25.9	5.2	Tung and Knudson (2017)					X	X	Pedregal	Modern
	Solanum sp.	-25.4	1.1	Tung and Knudson (2017)					X	X	Pedregal	Modern
	Solanum sp.	-25.2	3.7	Tung and Knudson (2017)					X	X	Pedregal	Modern
	Solanum sp.	-22.1	4.1	Tung and Knudson (2017)					X	X	Pedregal	Modern
	Cucurbita moschata	-25.4	1.9	Tung and Knudson (2017)					X	X	Pedregal	Modern
	Cucurbita moschata	-23.2	7.6	Tung and Knudson (2017)					X	X	Pedregal	Modern
	Lepidium meyenii	-22.4	7.4	Tung and Knudson (2017)					X	X	Pedregal	Modern
	Schinus molle	-23	5.9	Tung and Knudson (2017)					X	X	Andamayo	Modern
	Schinus molle	-20.5	6.6	Tung and Knudson (2017)					X	X	Aplao	Modern
	Pouteria lucuma	-25.7	8	Tung and Knudson (2017)	-24.8509	2.21231	5.02857	2.12618	X	X	Aplao	Modern
leguminosae	Prosopis sp.	-25.84		Cadwallader (2013)					X	X	Ullujaya Basin and Samanca basins, Lower Ica Valley, Ica department	Early Horizon to Late Intermediate Period	-100	1450	BCE/CE
	Inga sp.	-22.9		Cadwallader (2013)					X	X	Ullujaya Basin and Samanca basins, Lower Ica Valley, Ica department	Early Horizon to Late Intermediate Period	-100	1450	BCE/CE
	Inga sp.	-23.5		Cadwallader (2013)					X	X	Ullujaya Basin and Samanca basins, Lower Ica Valley, Ica department	Early Horizon to Late Intermediate Period	-100	1450	BCE/CE
	Inga feuillei	-22.2		Cadwallader et al. (2012)					X	X	Huaroto, lower Nazca Valley	Modern
	Phaseolus vulgaris	-26.03		Cadwallader (2013)					X	X	Ullujaya Basin and Samanca basins, Lower Ica Valley, Ica department	Early Horizon to Late Intermediate Period	-100	1450	BCE/CE
	Phaseolus lunatus	-22.7		Cadwallader (2013)					X	X	Ullujaya Basin and Samanca basins, Lower Ica Valley, Ica department	Early Horizon to Late Intermediate Period	-100	1450	BCE/CE
	Phaseolus sp.	-20.5	0.2	Tung and Knudson (2017)					X	X	La Real, structure 5	Early Intermediate Period	200	600	BCE/CE
	Phaseolus vulgaris	-21.6		Cadwallader et al. (2012)					X	X	Samanca, Ocucaje	Modern
	Prosopis limensis	-22.76		Cadwallader et al. (2012)					X	X	Ocucaje	Modern
	Prosopis limensis	-25.48		Cadwallader et al. (2012)					X	X	Ocucaje	Modern
	Prosopis limensis	-22.41		Cadwallader et al. (2012)					X	X	Usaca, Nazca	Modern
	Arachis hypogaea	-26.4	0.2	Marsteller (2015 p. 402)						X	Lurin Valley	Modern
	Canavalia sp.	-23.34	-0.3	Marsteller (2015 p. 402)					X	X	Lurin Valley	Modern
	Phaseolus sp.	-19.3	5.8	Marsteller (2015 p. 402)					X	X	Lurin Valley	Modern
	Phaseolus lunatus	-24	0	Williams and Murphy (2013 Sf1)					X	X	Lurin Valley	Modern
	Phaseolus lunatus	-25.7		Gerdau-Radonic et al. (2015 T3)					X	X	Lurin Valley	Modern
	Phaseolus vulgaris	-25.3	6.1	Gerdau-Radonic et al. (2015 T3)					X	X	Lurin Valley	Modern
	Phaseolus vulgaris	-25.7	1.7	Williams and Murphy (2013 Sf1)					X	X	Lurin Valley	Modern
	Phaseolus vulgaris	-27.2	6.8	Williams and Murphy (2013 Sf1)	-23.8347	2.1556	2.5625	3.10803	X	X	Lurin Valley	Modern
				C3 PLANTS	-24.4866	2.22632	4.13182	2.73729	X	X
Fauna - Marine
fishes	Alphestes fasciatus	-8.5	15	Marsteller (2015 p. 402)					X	X
	Anisotremus scapularis T.	-10	13.6	Marsteller (2015 p. 402)					X	X
	Brevoortia maculata chilcae	-11.9	12.6	Marsteller (2015 p. 402)					X	X
	Cheilodactylus variegatus V.	-9	14.2	Marsteller (2015 p. 402)					X	X
	Coryphaena hippurus	-12.3	10.8	Marsteller (2015 p. 402)					X	X
	Genypterus maculatus T.	-12.6	17.8	Marsteller (2015 p. 402)					X	X
	Labrisomus philippii S.	-9.2	17.4	Marsteller (2015 p. 402)					X	X
	Mugil cephalus L.	-11.3	10.7	Marsteller (2015 p. 402)					X	X
	Mustelus sp.	-9.9	15.1	Marsteller (2015 p. 402)					X	X
	Paralichthys adspersus	-9.8	13.7	Marsteller (2015 p. 402)					X	X
	Paralonchurus sp.	-14.7	15.2	Marsteller (2015 p. 402)					X	X
	Pseudupeneus grandisquamis	-9.7	15.4	Marsteller (2015 p. 402)					X	X
	Rhinobatos planiceps G.	-10	12.5	Marsteller (2015 p. 402)					X	X
	Sarda chiliensis	-14.2	18.3	Marsteller (2015 p. 402)					X	X
	Sciaena deliciosa	-13	15.4	Marsteller (2015 p. 402)					X	X
	Seriolella violacea	-9.4	12.7	Marsteller (2015 p. 402)					X	X
	Scomber japonicus	-18.5	11.4	Gerdau-Radonic et al. (2015 T3)	-11.4118	2.60813	14.2235	2.30882	X	X
little fishes	Sardinops sagax – in vegetal oil		11.6	Gerdau-Radonic et al. (2015 T3)					X	X
	Engraulis ringens 1	-11.551	10.075	Pezo-Lanfranco et al. (2022 SI3)					X	X
	Engraulis ringens 2	-12.291	12.027	Pezo-Lanfranco et al. (2022 SI3)					X	X
	Engraulis ringens 3	-13.009	9.978	Pezo-Lanfranco et al. (2022 SI3)					X	X
	Engraulis ringens 4	-12.105	8.941	Pezo-Lanfranco et al. (2022 SI3)					X	X
	Engraulis ringens 5	-12.529	9.879	Pezo-Lanfranco et al. (2022 SI3)	-12.297	0.537165	10.4167	1.16355	X	X
invertebrates	Concholepas concholepas	-11.4	12.8	Marsteller (2015 p. 402)					X	X
	Donax sp.	-15.8	8.9	Marsteller (2015 p. 402)					X	X
	Dosidicus gigas	-10.9	10.8	Marsteller (2015 p. 402)					X	X
	Fissurella sp.	-11.6	14.3	Marsteller (2015 p. 402)					X	X
	Loliga sp.	-12.5	10.8	Marsteller (2015 p. 402)					X	X
	Mesoderma donacium	-12.5	8	Marsteller (2015 p. 402)					X	X
	Octopus fontanianus	-13.5	11.3	Marsteller (2015 p. 402)					X	X
marine mammals	Otariidae	-11.5	17.3	DeNiro (1985)					X	X	La Paloma	Archaic	-4120	-3530	BCE/CE
	Otariidae	-10.8	17.2	DeNiro (1985)					X	X	Chilca	Formative	-150	50	BCE/CE
	Otariidae	-12.8	19.5	DeNiro (1985)	-11.7	1.01489	18	1.3	X	X	Chilca	Late Intermediate Period	950	1350	BCE/CE
marine birds	Avis	-12.6	17.6	Cadwallader (2013)					X	X	Cemetery 1004	Early Horizon (Late Formative)	-100	100	BCE/CE
	Sulidae	-11.6	15.4	Cadwallader (2013)					X	X	Cemetery 1004	Early Horizon (Late Formative)	-100	100	BCE/CE
	Sula variegata	-11.3	15.8	Cadwallader (2013)					X	X	Cemetery 1004	Early Horizon (Late Formative)	-100	100	BCE/CE
	Phalacrocorax sp.	-11.69	18.36	Alaica et al. (2022)	-11.7975	0.560379	16.79	1.41812	X	X	Quilcapampa	Middle Horizon	600	850	BCE/CE
				MARINE FAUNA	-11.8326	1.98324	13.5773	3.08761
Fauna - Terrestrial
mammals	Lama sp.	-16.4	7.1	Webb (2010)					X	X	Cahuachi	Early Intermediate Period/Middle Horizon	1	1000	BCE/CE
	Lama sp.	-18.6	7	Webb (2010)					X	X	Cahuachi	Early Intermediate Period/Middle Horizon	1	1000	BCE/CE
	Lama sp.	-17.2	5.4	Webb (2010)					X	X	Cahuachi	Early Intermediate Period/Middle Horizon	1	1000	BCE/CE
	Lama sp.	-17	5.7	Webb (2010)					X	X	Cahuachi	Early Intermediate Period/Middle Horizon	1	1000	BCE/CE
	Lama sp.	-18.8	5.9	Webb (2010)					X	X	Cahuachi	Early Intermediate Period/Middle Horizon	1	1000	BCE/CE
	Lama sp.	-19.1	6.8	Webb (2010)					X	X	Cahuachi	Early Intermediate Period/Middle Horizon	1	1000	BCE/CE
	Lama sp.	-19.3	6.8	Webb (2010)					X	X	Cahuachi	Early Intermediate Period/Middle Horizon	1	1000	BCE/CE
	Lama sp.	-16.9	9.9	Webb (2010)					X	X	Cahuachi	Early Intermediate Period/Middle Horizon	1	1000	BCE/CE
	Lama sp.	-17.8	6.6	Webb (2010)					X	X	Cahuachi	Early Intermediate Period/Middle Horizon	1	1000	BCE/CE
	Camelidae	-15.3	6.9	Cadwallader (2013)					X	X	Cemetery 1001	Early Horizon (Late Formative)	-100	100	BCE/CE
	Camelidae	-12.6	6.1	Cadwallader (2013)					X	X	Cemetery 1001	Early Horizon (Late Formative)	-100	100	BCE/CE
	Camelidae	-15.7	5.5	Cadwallader (2013)					X	X	Cemetery 1002	Early Horizon (Late Formative)	-100	100	BCE/CE
	Camelidae	-16.8	9.6	Cadwallader (2013)					X	X	Cemetery 1002	Early Horizon (Late Formative)	-100	100	BCE/CE
	Camelidae	-10.7	7.1	Cadwallader (2013)					X	X	Cemetery 1002	Early Horizon (Late Formative)	-100	100	BCE/CE
	Camelidae	-13.8	7.3	Cadwallader (2013)					X	X	Cemetery 1004	Early Horizon (Late Formative)	-100	100	BCE/CE
	Camelidae	-18.8	10.3	Cadwallader (2013)					X	X	Cemetery 1004	Early Horizon (Late Formative)	-100	100	BCE/CE
	Camelidae	-11.8	8.4	Cadwallader (2013)					X	X	Cemetery 1004	Early Horizon (Late Formative)	-100	100	BCE/CE
	Camelidae	-16.6	4	Cadwallader (2013)					X	X	Cemetery 1004	Early Horizon (Late Formative)	-100	100	BCE/CE
	Camelidae	-17.1	6.6	Cadwallader (2013)					X	X	Cemetery 1004	Early Horizon (Late Formative)	-100	100	BCE/CE
	Camelidae	-15.2	7.3	Cadwallader (2013)					X	X	Cemetery 1004	Early Horizon (Late Formative)	-100	100	BCE/CE
	Camelidae	-14.5	20.9	Cadwallader (2013)					X	X	Cemetery 1004	Early Horizon (Late Formative)	-100	100	BCE/CE
	Camelidae	-17	8.2	Cadwallader (2013)					X	X	Cemetery 1004	Early Horizon (Late Formative)	-100	100	BCE/CE
	Camelidae	-14.9	9.6	Cadwallader (2013)					X	X	Cemetery 734	Early Intermediate Period	100	600	BCE/CE
	Camelidae	-14.7	9	Cadwallader (2013)					X	X	Cemetery 734	Early Intermediate Period	100	600	BCE/CE
	Camelidae	-15.3	10.6	Cadwallader (2013)					X	X	Cemetery 734	Early Intermediate Period	100	600	BCE/CE
	Camelidae	-15.8	6.8	Cadwallader (2013)					X	X	Cemetery 398	Middle Horizon	600	1000	BCE/CE
	Camelidae	-16.4	8.8	Cadwallader (2013)					X	X	Cemetery 398	Middle Horizon	600	1000	BCE/CE
	Camelidae	-17.4	5.4	Cadwallader (2013)					X	X	Cemetery 755	Middle Horizon	600	1000	BCE/CE
	Camelidae	-18.8	8.1	Cadwallader (2013)					X	X	Cemetery 755	Middle Horizon	600	1000	BCE/CE
	Camelidae	-14.4	7.1	Cadwallader (2013)					X	X	Cemetery 755	Middle Horizon	600	1000	BCE/CE
	Camelidae	-18.8	8.9	Cadwallader (2013)					X	X	Cemetery 755	Middle Horizon	600	1000	BCE/CE
	Camelidae	-11.9	6.1	Cadwallader (2013)					X	X	Cemetery 755	Middle Horizon	600	1000	BCE/CE
	Camelidae	-13.5	8	Cadwallader (2013)					X	X	Cemetery 755	Middle Horizon	600	1000	BCE/CE
	Camelidae	-15.8	6.8	Cadwallader (2013)					X	X	Cemetery 755	Middle Horizon	600	1000	BCE/CE
	Camelidae	-12.5	6.2	Cadwallader (2013)					X	X	Cemetery 1003	Late Intermediate Period	1000	1450	BCE/CE
	Camelidae	-15.2	6.1	Cadwallader (2013)					X	X	Cemetery 1003	Late Intermediate Period	1000	1450	BCE/CE
	Camelidae	-18.7	7.6	Cadwallader (2013)					X	X	Cemetery 1003	Late Intermediate Period	1000	1450	BCE/CE
	Camelidae	-15.9	8.7	Cadwallader (2013)					X	X	Cemetery 1003	Late Intermediate Period	1000	1450	BCE/CE
	Camelidae	-15.6	7.4	Cadwallader (2013)					X	X	Cemetery 1003	Late Intermediate Period	1000	1450	BCE/CE
	Camelidae	-16.1	6.2	Cadwallader (2013)					X	X	Cemetery 1003	Late Intermediate Period	1000	1450	BCE/CE
	Camelidae	-19.1	6.6	Cadwallader (2013)					X	X	Cemetery 1003	Late Intermediate Period	1000	1450	BCE/CE
	Camelidae	-18.7	7.9	Cadwallader (2013)					X	X	Cemetery 1003	Late Intermediate Period	1000	1450	BCE/CE
	Camelidae	-16.3	5.7	Cadwallader (2013)					X	X	Cemetery 1003	Late Intermediate Period	1000	1450	BCE/CE
	Camelidae	-17	5.4	Cadwallader (2013)					X	X	Cemetery 1003	Late Intermediate Period	1000	1450	BCE/CE
	Camelidae	-12.4	8.3	Cadwallader (2013)					X	X	Cemetery 1003	Late Intermediate Period	1000	1450	BCE/CE
	Camelidae	-18.5	7.4	Cadwallader (2013)					X	X	Cemetery 1003	Late Intermediate Period	1000	1450	BCE/CE
	Sigmodon sp.	-15	11	Cadwallader (2013)					X	X	Cemetery 1004	Early Horizon (Late Formative)	-100	100	BCE/CE
	Lycalopex sp.?	-16.2	7.2	Cadwallader (2013)					X	X	Cemetery 398	Middle Horizon	600	1000	BCE/CE
	Lycalopex sp.?	-16.5	8.9	Cadwallader (2013)					X	X	Cemetery 398	Middle Horizon	600	1000	BCE/CE
	Canis familiaris	-10.7	10.1	Cadwallader (2013)					X	X	Cemetery 1003	Late Intermediate Period	1000	1450	BCE/CE
	Lama sp.	-10.2	14.3	Thornton et al. (2011)						X	Cerro Baúl	Middle Horizon	600	1000	BCE/CE
	Lama sp.	-11.8	12.6	Thornton et al. (2011)						X	Cerro Baúl	Middle Horizon	600	1000	BCE/CE
	Lama sp.	-13.3	10.1	Thornton et al. (2011)						X	Cerro Baúl	Middle Horizon	600	1000	BCE/CE
	Lama sp.	-16.1	7.6	Thornton et al. (2011)						X	Cerro Baúl	Middle Horizon	600	1000	BCE/CE
	Lama sp.	-17.3	6.4	Thornton et al. (2011)						X	Cerro Baúl	Middle Horizon	600	1000	BCE/CE
	Lama sp.	-18	7.9	Thornton et al. (2011)						X	Cerro Baúl	Middle Horizon	600	1000	BCE/CE
	Lama sp.	-18.6	4.2	Thornton et al. (2011)						X	Cerro Baúl	Middle Horizon	600	1000	BCE/CE
	Lama sp.	-19	7.1	Thornton et al. (2011)						X	Cerro Baúl	Middle Horizon	600	1000	BCE/CE
	Lama glama	-18.1	9.2	Thornton et al. (2011)						X	Cerro Baúl	Middle Horizon	600	1000	BCE/CE
	Lama glama	-18.8	7.8	Thornton et al. (2011)						X	Cerro Baúl	Middle Horizon	600	1000	BCE/CE
	Lama glama	-19.5	4.7	Thornton et al. (2011)						X	Cerro Mejía	Middle Horizon	650	800	BCE/CE
	Lama sp.	-18.9	6.3	Thornton et al. (2011)						X	El Yaral	Late Intermediate Period	1000	1200	BCE/CE
	Lama sp.	-20.4	7.4	Thornton et al. (2011)						X	El Yaral	Late Intermediate Period	1000	1200	BCE/CE
	Lama glama	-18.1	7	Thornton et al. (2011)						X	El Yaral	Late Intermediate Period	1000	1200	BCE/CE
	Lama glama	-18.4	7.8	Thornton et al. (2011)						X	El Yaral	Late Intermediate Period	1000	1200	BCE/CE
	Lama glama	-18.8	7.2	Thornton et al. (2011)						X	El Yaral	Late Intermediate Period	1000	1200	BCE/CE
	Vicugna pacos	-19.4	10.6	Thornton et al. (2011)						X	El Yaral	Late Intermediate Period	1000	1200	BCE/CE
	Vicugna pacos	-17.2	9.8	Thornton et al. (2011)						X	El Yaral	Late Intermediate Period	1000	1200	BCE/CE
	Camelidae	-19.7		Van Buren (1993)						X	Torata Alta	pre-1600/Late Intermediate Period and Inca Period	1000	1600	BCE/CE
	Camelidae	-19.4		Van Buren (1993)						X	Torata Alta	pre-1600/Late Intermediate Period and Inca Period	1000	1600	BCE/CE
	Camelidae	-20.5		Van Buren (1993)						X	Torata Alta	pre-1600/Late Intermediate Period and Inca Period	1000	1600	BCE/CE
	Camelidae	-20		Van Buren (1993)						X	Torata Alta	pre-1600/Late Intermediate Period and Inca Period	1000	1600	BCE/CE
	Camelidae	-21.7		Van Buren (1993)						X	Torata Alta	pre-1600/Late Intermediate Period and Inca Period	1000	1600	BCE/CE
	Camelidae	-19.5		Van Buren (1993)						X	Torata Alta	pre-1600/Late Intermediate Period and Inca Period	1000	1600	BCE/CE
	Camelidae	-19.3		Van Buren (1993)						X	Torata Alta	post-1600/Early Colonial Period	1600	1700	BCE/CE
	Camelidae	-20.7		Van Buren (1993)						X	Torata Alta	post-1600/Early Colonial Period	1600	1700	BCE/CE
	Camelidae	-18.8		Van Buren (1993)						X	Torata Alta	post-1600/Early Colonial Period	1600	1700	BCE/CE
	Camelidae	-19.2		Van Buren (1993)						X	Torata Alta	post-1600/Early Colonial Period	1600	1700	BCE/CE
	Camelidae	-18.9		Van Buren (1993)						X	Torata Alta	post-1600/Early Colonial Period	1600	1700	BCE/CE
	Camelidae	-21.2		Van Buren (1993)						X	Torata Alta	post-1600/Early Colonial Period	1600	1700	BCE/CE
	Camelidae	-19.7		Van Buren (1993)						X	Torata Alta	pre-1600/Late Intermediate Period and Inca Period	1000	1600	BCE/CE
	Camelidae	-19.4		Van Buren (1993)						X	Torata Alta	pre-1600/Late Intermediate Period and Inca Period	1000	1600	BCE/CE
	Camelidae	-20.5		Van Buren (1993)						X	Torata Alta	pre-1600/Late Intermediate Period and Inca Period	1000	1600	BCE/CE
	Camelidae	-20.1		Van Buren (1993)						X	Torata Alta	pre-1600/Late Intermediate Period and Inca Period	1000	1600	BCE/CE
	Camelidae	-19.2		Van Buren (1993)						X	Torata Alta	pre-1600/Late Intermediate Period and Inca Period	1000	1600	BCE/CE
	Camelidae	-20.9		Van Buren (1993)						X	Torata Alta	pre-1600/Late Intermediate Period and Inca Period	1000	1600	BCE/CE
	Camelidae	-18.4		Van Buren (1993)						X	Torata Alta	post-1600/Early Colonial Period	1600	1700	BCE/CE
	Camelidae	-19.4		Van Buren (1993)						X	Torata Alta	pre-1600/Late Intermediate Period and Inca Period	1000	1600	BCE/CE
	Camelidae	-18.2		Van Buren (1993)						X	Torata Alta	post-1600/Early Colonial Period	1600	1700	BCE/CE
	Lama sp.	-16.5	5	Thornton et al. (2011)						X	Torata Alta	Early Horizon/Early Colonial	1500	1700	BCE/CE
	Lama sp.	-17.7	8.2	Thornton et al. (2011)						X	Torata Alta	Early Horizon/Early Colonial	1500	1700	BCE/CE
	Lama sp.	-17.8	8.2	Thornton et al. (2011)						X	Torata Alta	Early Horizon/Early Colonial	1500	1700	BCE/CE
	Lama sp.	-18	7.8	Thornton et al. (2011)						X	Torata Alta	Early Horizon/Early Colonial	1500	1700	BCE/CE
	Lama sp.	-18.5	8.8	Thornton et al. (2011)						X	Torata Alta	Early Horizon/Early Colonial	1500	1700	BCE/CE
	Lama sp.	-18.7	6.8	Thornton et al. (2011)						X	Torata Alta	Early Horizon/Early Colonial	1500	1700	BCE/CE
	Lama sp.	-18.8	7.6	Thornton et al. (2011)						X	Torata Alta	Early Horizon/Early Colonial	1500	1700	BCE/CE
	Lama sp.	-19.7	8.6	Thornton et al. (2011)						X	Torata Alta	Early Horizon/Early Colonial	1500	1700	BCE/CE
	Lama glama	-26.4	1.9	Thornton et al. (2011)						X	Torata Alta	Early Horizon/Early Colonial	1500	1700	BCE/CE
	Vicugna pacos	-18.5	7.6	Thornton et al. (2011)						X	Torata Alta	Early Horizon/Early Colonial	1500	1700	BCE/CE
	Vicugna pacos	-19.5	5.4	Thornton et al. (2011)						X	Chilligua	Modern
	Vicugna pacos	-19.2	5	Thornton et al. (2011)						X	Chilligua	Modern
	Vicugna pacos	-19.1	5.7	Thornton et al. (2011)						X	Chilligua	Modern
	Vicugna pacos	-19	5.3	Thornton et al. (2011)						X	Chilligua	Modern
	Vicugna pacos	-19	5.2	Thornton et al. (2011)						X	Chilligua	Modern
	Camelidae	-18.1	5.4	Alaica et al. (2022)						X	Uraca	Early Intermediate Period/Middle Horizon	250	750	BCE/CE
	Camelidae	-19.1	7.3	Alaica et al. (2022)						X	Uraca	Early Intermediate Period/Middle Horizon	250	750	BCE/CE
	Camelidae	-13.5	4.3	Alaica et al. (2022)						X	Uraca	Early Intermediate Period/Middle Horizon	250	750	BCE/CE
	Camelidae	-14	8.2	Alaica et al. (2022)						X	Uraca	Early Intermediate Period/Middle Horizon	250	750	BCE/CE
	Camelidae	-18.8	9.5	Alaica et al. (2022)						X	Uraca	Early Intermediate Period/Middle Horizon	250	750	BCE/CE
	Camelidae	-13.7	7.4	Alaica et al. (2022)						X	Uraca	Early Intermediate Period/Middle Horizon	250	750	BCE/CE
	Camelidae	-18.19	7.16	Alaica et al. (2022)						X	Quilcapampa	Middle Horizon	600	850	BCE/CE
	Camelidae	-18.46	10.38	Alaica et al. (2022)						X	Quilcapampa	Middle Horizon	600	850	BCE/CE
	Camelidae	-19.1	8.57	Alaica et al. (2022)						X	Quilcapampa	Middle Horizon	600	850	BCE/CE
	Camelidae	-18.69	6.11	Alaica et al. (2022)						X	Quilcapampa	Middle Horizon	600	850	BCE/CE
	Camelidae	-16.26	8.73	Alaica et al. (2022)						X	Quilcapampa	Middle Horizon	600	850	BCE/CE
	Camelidae	-17.22	7.07	Alaica et al. (2022)						X	Quilcapampa	Middle Horizon	600	850	BCE/CE
	Camelidae	-17.15	11.55	Alaica et al. (2022)						X	Quilcapampa	Middle Horizon	600	850	BCE/CE
	Camelidae	-18.05	11.06	Alaica et al. (2022)						X	Quilcapampa	Middle Horizon	600	850	BCE/CE
	Camelidae	-18.98	6.22	Alaica et al. (2022)						X	Quilcapampa	Middle Horizon	600	850	BCE/CE
	Camelidae	-19.15	8.47	Alaica et al. (2022)						X	Quilcapampa	Middle Horizon	600	850	BCE/CE
	Camelidae	-18.09	5.97	Alaica et al. (2022)						X	Quilcapampa	Middle Horizon	600	850	BCE/CE
	Camelidae	-17.15	10.4	Alaica et al. (2022)						X	Quilcapampa	Middle Horizon	600	850	BCE/CE
	Camelidae	-17.32	10.49	Alaica et al. (2022)						X	Quilcapampa	Middle Horizon	600	850	BCE/CE
	Camelidae	-14.97	11.59	Alaica et al. (2022)						X	Quilcapampa	Middle Horizon	600	850	BCE/CE
	Camelidae	-18.93	7.59	Alaica et al. (2022)						X	Quilcapampa	Middle Horizon	600	850	BCE/CE
	Camelidae	-18.3	8.8	Melton et al. (2023)						X	Quilcapampa La Antigua	Middle Horizon	835	900	BCE/CE
	Camelidae	-18.4	7.5	Melton et al. (2023)						X	Quilcapampa La Antigua	Middle Horizon	835	900	BCE/CE
	Camelidae	-17.2	9.6	Melton et al. (2023)						X	Quilcapampa La Antigua	Middle Horizon	835	900	BCE/CE
	Camelidae	-17.2	9.5	Melton et al. (2023)						X	Quilcapampa La Antigua	Middle Horizon	835	900	BCE/CE
	Camelidae	-18.4	7	Melton et al. (2023)						X	Quilcapampa La Antigua	Middle Horizon	835	900	BCE/CE
	Camelidae	-18.6	6.2	Melton et al. (2023)						X	Quilcapampa La Antigua	Middle Horizon	835	900	BCE/CE
	Camelidae	-17.8	7.8	Melton et al. (2023)						X	Quilcapampa La Antigua	Middle Horizon	835	900	BCE/CE
	Camelidae	-18.4	6.9	Melton et al. (2023)						X	Quilcapampa La Antigua	Middle Horizon	835	900	BCE/CE
	Camelidae	-18.1	7.2	Melton et al. (2023)						X	Quilcapampa La Antigua	Middle Horizon	835	900	BCE/CE
	Camelidae	-17.1	8.4	Melton et al. (2023)						X	Quilcapampa La Antigua	Middle Horizon	835	900	BCE/CE
	Camelidae	-18.6	8	Baitzel et al. (2023)						X	Los Batanes	Late Intermediate Period	1000	1100	BCE/CE
	Camelidae	-18.6	8	Baitzel et al. (2023)						X	Los Batanes	Late Intermediate Period	1000	1100	BCE/CE
	Camelidae	-18.1	7.8	Baitzel et al. (2023)						X	Los Batanes	Late Intermediate Period	1000	1100	BCE/CE
	Camelidae	-15.7	8	Baitzel et al. (2023)						X	Los Batanes	Late Intermediate Period	1000	1100	BCE/CE
	Camelidae	-15.7	7.9	Baitzel et al. (2023)						X	Los Batanes	Late Intermediate Period	1000	1100	BCE/CE
	Vicugna pacos	-19.36	6.12	Alaica et al. (2022)						X	Quilcapampa	Middle Horizon	600	850	BCE/CE
	Vicugna pacos	-18.94	6.1	Alaica et al. (2022)						X	Quilcapampa	Middle Horizon	600	850	BCE/CE
	Vicugna pacos	-19.01	7.02	Alaica et al. (2022)						X	Quilcapampa	Middle Horizon	600	850	BCE/CE
	Vicugna pacos	-19.83	6.22	Alaica et al. (2022)						X	Quilcapampa	Middle Horizon	600	850	BCE/CE
	Vicugna pacos	-19.12	5.12	Alaica et al. (2022)						X	Quilcapampa	Middle Horizon	600	850	BCE/CE
	Vicugna pacos	-19.49	8.69	Alaica et al. (2022)						X	Quilcapampa	Middle Horizon	600	850	BCE/CE
	Vicugna pacos	-19.09	5.11	Alaica et al. (2022)						X	Quilcapampa	Middle Horizon	600	850	BCE/CE
	Vicugna pacos	-19.17	9.33	Alaica et al. (2022)						X	Quilcapampa	Middle Horizon	600	850	BCE/CE
	Lama glama	-18.2	6.09	Alaica et al. (2022)						X	Quilcapampa	Middle Horizon	600	850	BCE/CE
	Lama glama	-19.01	7.73	Alaica et al. (2022)						X	Quilcapampa	Middle Horizon	600	850	BCE/CE
	Lama glama	-15.37	11.38	Alaica et al. (2022)						X	Quilcapampa	Middle Horizon	600	850	BCE/CE
	Lama glama	-18.9	7.7	Alaica et al. (2022)						X	Quilcapampa	Middle Horizon	600	850	BCE/CE
	Lama glama	-18.97	10.27	Alaica et al. (2022)						X	Quilcapampa	Middle Horizon	600	850	BCE/CE
	Lama glama	-17.26	7.39	Alaica et al. (2022)						X	Quilcapampa	Middle Horizon	600	850	BCE/CE
	Lama glama	-18.95	10.02	Alaica et al. (2022)						X	Quilcapampa	Middle Horizon	600	850	BCE/CE
	Vicugna pacos	-19.3	3.1	Dufour et al. (2014)					X	X	Tocra	Modern
	Vicugna pacos	-18.7	5.1	Dufour et al. (2014)					X	X	Tocra	Modern
	Lama glama	-18.8	4.6	Dufour et al. (2014)					X	X	Tocra	Modern
	Vicugna pacos	-19.1	3.8	Dufour et al. (2014)					X	X	Quirivulca	Modern
	Cavia porcellus	-12	5.8	Alaica et al. (2022)					X	X	Quilcapampa	Middle Horizon	600	850	BCE/CE
	Cavia porcellus	-16.8	5.4	Alaica et al. (2022)					X	X	Quilcapampa	Middle Horizon	600	850	BCE/CE
	Cavia porcellus	-10.2	7.4	Alaica et al. (2022)					X	X	Quilcapampa	Middle Horizon	600	850	BCE/CE
	Cavia porcellus	-10.4	7.5	Alaica et al. (2022)					X	X	Quilcapampa	Middle Horizon	600	850	BCE/CE
	Cavia porcellus	-17.02	6.01	Alaica et al. (2022)					X	X	Quilcapampa	Middle Horizon	600	850	BCE/CE
	Cavia porcellus	-17.8	8.2	Alaica et al. (2022)					X	X	Quilcapampa	Middle Horizon	600	850	BCE/CE
	Cavia porcellus	-18.3	7.4	Alaica et al. (2022)					X	X	Quilcapampa	Middle Horizon	600	850	BCE/CE
	Cavia porcellus	-16	7.7	Alaica et al. (2022)					X	X	Beringa	Middle Horizon	600	850	BCE/CE
	Cavia porcellus	-15	6.3	Alaica et al. (2022)					X	X	Beringa	Middle Horizon	600	850	BCE/CE
	Cavia porcellus	-19.9	5.8	Tung & Knudson (2017)					X	X	Beringa	Middle Horizon	600	850	BCE/CE
	Canis familiaris	-14.2	9.9	Tung & Knudson (2017)					X	X	Beringa	Middle Horizon/Late Intermediate Period	600	1275	BCE/CE
	Canis familiaris	-15.84	10.46	Wylde (2017)					X	X	Rio Muerto	Middle Horizon	500	1000	BCE/CE
	Canis familiaris	-16.41	9.23	Wylde (2017)					X	X	Rio Muerto	Middle Horizon	500	1000	BCE/CE
	Canis familiaris	-13.29	7.75	Wylde (2017)	-17.3482	2.52302	7.7426	2.43354	X	X	Rio Muerto	Middle Horizon	500	1000	BCE/CE
aves	Anas sp.	-21.04	11.38	Alaica et al. (2022)					X	X	Quilcapampa	Middle Horizon	600	850	BCE/CE
	Anas sp.	-21.25	11.12	Alaica et al. (2022)	-21.145	0.148492	11.25	0.183848	X	X	Quilcapampa	Middle Horizon	600	850	BCE/CE
				TERRESTRIAL FAUNA	-17.4585	2.47487	7.66688	2.21727
* The d13C values from modern specimens were corrected by +1.5‰ to account for the “fossil fuel effect” (Keeling, 1979; Marino & McElroy, 1991;Schwarcz & Schoeninger, 2011; Marsteller et al. 2017: 307).
REFERENCES
Alaica, A.K., Scaffidi, B.K., Gonzalez La Rosa, L.M., Jennings, J., Knudson, K.J., & Tung, T. Flexible agropastoral strategies during the 1st millennium CE in southern Peru: Examining yunga Arequipa camelid husbandry practices during Wari expansion through stable isotope analysis (δ13C and δ15N) in the Majes and Sihuas Valleys. Quat. Int. 634, 48-64 (2022).
Baitzel, S.I., Folk, M.E., Diaz, L.M., Wilson, K.M., Rivera Infante, A.F., & Langlie, B.A.S. Diasporic Foodways and the Transformation of Andean Agropastoralism in the Wake of Tiwanaku Collapse (11th–12th Century CE) at Los Batanes, Sama Valley. In Alfonso-Durruty, M., & Blom, D.e (Eds.). Foodways of the ancient Andes: transforming diet, cuisine, and society. (pp. 220-239). Amerind studies in ant…
Cadwallader, L. Investigating 1500 years of dietary change in the Lower Ica Valley, Peru, using an isotopic approach. Doctoral Dissertation (Department of Archaeology and Anthropology, University of Cambridge, 2013).
Cadwallader, L., Beresford-Jones, D.G., Whaley, O.Q., & O’Connell, T.C. The Signs of Maize? A Reconsideration of What δ13C Values Say about Palaeodiet in the Andean Region. Human Ecol. 40, 487–509 (2012).
DeNiro, M. Postmortem preservation and alteration of in vivo bone collagen isotope ratios in relation to palaeodietary reconstruction. Nature 317, 806–809 (1985).
Dufour, E., et al. Pastoralism in Northern Peru during Pre-Hispanic Times: Insights from the Mochica Period (100–800 AD) Based on Stable Isotopic Analysis of Domestic Camelids. PLoS ONE 9(1), e87559 (2014). doi:10.1371/journal.pone.0087560
Gerdau-Radonić, K., Goude, G., Castro de la Mata P., André, G., Schutkowski, H., & Makowski, K. Diet in Peru's pre-Hispanic central coast. J. Archaeol Sci. Rep. 4, 371–386 (2015).
Marsteller, S.J. Community Identity and Social Diversity on the Central Peruvian Coast: A Bioarchaeological Investigation of Ychsma Diet, Mobility, and Mortuary Practices (c. AD 900-1470). Doctoral Dissertation (University of Arizona, Tempe, 2015).
Melton, M.A., Alaica, A.K., Biwer, M.E., González La Rosa, L.M., Gordon, G., Knudson, K.J., VanDerwarker, A.M., & Jennings, J. Reconstructing Middle Horizon Camelid Diets and Foddering Practices: Microbotanical and Isotope Analyses of Dental Remains from Quilcapampa, Peru. Lat. Am. Antiq. https://doi.org/10.1017/laq.2022.80 (2023).
Pezo-Lanfranco, L., Machacuay, M., Novoa, P., Peralta, R., Mayer, E., Eggers, S., & Shady, R. The diet at the onset of the Andean Civilization: New stable isotope data from Caral and Aspero, North-Central Coast of Peru. Am. J. Biol. Anthrop. 177 (3), 402–424 (2022).
Thornton, E.K., DeFrance, S.D., Krigbaum, J., & Willims, P.R. Isotopic Evidence for Middle Horizon to 16th Century Camelid Herding in the Osmore Valley, Peru. Int. J. Osteoarchaeol. 21, 544–567 (2011).
Tung, T.A., & Knudson, K.J. Stable isotope analysis of a pre-Hispanic Andean community: Reconstructing pre-Wari and Wari era diets in the hinterland of the Wari empire, Peru. Am. J. Phys. Anthropol. 165, 149–172 (2017).
Van Buren, M. Community and empire in southern Peru: The site of Torata Alta under Spanish rule. Doctoral Dissertation (Department of Anthropology, University of Arizona, Tucson, 1993).
Webb, E.C. Residential mobility, palaeodiet, and stress in Nasca, Peru: Biogeochemical and biomolecular analyses of achaeological tissues. Doctoral Dissertation (The University of Western Ontario, 2010).
Williams, J.S., & Murphy, M. Living and dying as subjects of the Inca Empire: Adult diet and health at Puruchuco-Huaquerones, Peru. J. Anthropol. Archaeol. 32 (2), 165-179 (2013).
Wylde, M. The Inca Dogs and their Ancestors. Doctoral Thesis (University of Florida, Gainesville, 2017).

## Sheet: SI2 T6 species South Highlands
SI2 T6: Isotope values from edible species and mean values of each food group from South Highlands*
South Highlands
Food category	Species	δ13C (‰)	δ15N (‰)	Reference	Mean δ13C	σ	Mean δ15N	σ	Model 1	Model 2	Site/area	Period
C4 & CAM plants
C4 plants	Zea mays	1.5	7.8	Turner et al. (2010)						X	Huacarpay (Cusco)	Modern
	Zea mays	-10	7	DeNiro and Hastorf (1985)						X	Pancan	Early Intermediate Period/Middle Horizon/Late Intermediate Period	110	1010	BCE/CE	Prehistoric carbonized plant
	Zea mays	-9.8	7.8	DeNiro and Hastorf (1985)						X	Umpamalca	Early Intermediate Period/Middle Horizon/Late Intermediate Period	110	1010	BCE/CE	Prehistoric carbonized plant
	Zea mays	-10.6	6.8	DeNiro and Hastorf (1985)						X	Ushnu	Early Intermediate Period/Middle Horizon/Late Intermediate Period	110	1010	BCE/CE	Prehistoric carbonized plant
	Zea mays	-9.8	6.4	DeNiro and Hastorf (1985)						X	Pancan	Early Intermediate Period/Middle Horizon/Late Intermediate Period	110	1010	BCE/CE	Prehistoric carbonized plant
	Zea mays	-9.3	7.9	DeNiro and Hastorf (1985)						X	Jauja, Peru/ Los Angeles, USA	Modern
	Zea mays	-10.1	8.1	DeNiro and Hastorf (1985)						X	Jauja, Peru/ Los Angeles, USA	Modern
	Zea mays	-12.8	6.6	DeNiro and Hastorf (1985)						X	Jauja, Peru/ Los Angeles, USA	Modern
	Zea mays	-10.5	8.5	DeNiro and Hastorf (1985)						X	Jauja, Peru/ Los Angeles, USA	Modern
	Zea mays	-10.2		DeNiro and Hastorf (1985)						X	Jauja, Peru/ Los Angeles, USA	Modern
	Zea mays	-10.3	8.6	DeNiro and Hastorf (1985)						X	Jauja, Peru/ Los Angeles, USA	Modern
	Zea mays	-10.1	7.4	DeNiro and Hastorf (1985)						X	Jauja, Peru/ Los Angeles, USA	Modern
	Zea mays	-9.7	3.9	DeNiro and Hastorf (1985)	-10.2667	0.87421	7.18182	1.32047		X	Jauja, Peru/ Los Angeles, USA	Modern
	Amaranthus caudatus	-12.8	13.6	Turner et al. (2010)						X	Huacarpay (Cusco)	Modern
	Amaranthus caudatus	-12.6	14	Turner et al. (2010)						X	Huacarpay (Cusco)	Modern
	Amaranthus caudatus	-12.3	13.5	Turner et al. (2010)						X	Huacarpay (Cusco)	Modern
	Amaranthus caudatus	-12.21		Cadwallader et al. (2012)						X	Cuzco Market	Modern
	Amaranthus caudatus	-12.84		Cadwallader et al. (2012)						X	Near San Salvador, Sacred Valley, Depto. Cusco	Modern
	Amaranthus caudatus	-13.16		Cadwallader et al. (2012)						X	San Salvador, Sacred Valley, Depto. Cusco	Modern
	Amaranthus caudatus	-13.17		Cadwallader et al. (2012)						X	Pisac, Sacred Valley, Depto. Cusco	Modern
	Amaranthus caudatus	-13.64		Cadwallader et al. (2012)						X	San Salvador, Sacred Valley, Depto. Cusco	Modern
	Amaranthus caudatus	-14.27		Cadwallader et al. (2012)						X	Near Lamay, Sacred Valley, Depto. Cusco	Modern
	Amaranthus caudatus	-12.91		Cadwallader et al. (2012)	-12.9989	0.653518	13.7	0.264575		X	San Salvador, Sacred Valley, Depto. Cusco	Modern
CAM	Opuntia ficus-indica (CAM)	-11.1	3.5	DeNiro and Hastorf (1985)						X	Jauja, Peru/ Los Angeles, USA	Modern
	Opuntia ficus-indica (CAM)	-11.4	3.8	DeNiro and Hastorf (1985)						X	Jauja, Peru/ Los Angeles, USA	Modern
	Opuntia ficus-indica (CAM)	-11.5	4.4	DeNiro and Hastorf (1985)						X	Jauja, Peru/ Los Angeles, USA	Modern
	Opuntia ficus-indica (CAM)	-10.9	4.2	DeNiro and Hastorf (1985)						X	Jauja, Peru/ Los Angeles, USA	Modern
	Opuntia ficus-indica (CAM)	-10.9	4.5	DeNiro and Hastorf (1985)						X	Jauja, Peru/ Los Angeles, USA	Modern
	Opuntia ficus-indica (CAM)	-11	5.2	DeNiro and Hastorf (1985)						X	Jauja, Peru/ Los Angeles, USA	Modern
	Opuntia ficus-indica (CAM)	-11	4.9	DeNiro and Hastorf (1985)						X	Jauja, Peru/ Los Angeles, USA	Modern
	Haageocereus pseudomelanostele (CAM)	-12.92		Cadwallader et al. (2012)	-11.34	0.676292	4.35714	0.591205		X	Leoncio Prado, Ayacucho	Modern
				C4 + CAM	-11.0426	2.69694	7.2	3.11188
C3 plants
tubers and annuals	Solanum sp.	-26.6	0	Turner et al. (2010)						X	Huacarpay (Cusco)	Modern
	Solanum tuberosum			Cadwallader et al. (2012)						X	Cuzco Market	Modern
	Solanum sp.	-26.9	4.9	Turner et al. (2010)						X	Huacarpay (Cusco)	Modern
	Solanum sp.	-26.7	7	Turner et al. (2010)						X	Huacarpay (Cusco)	Modern
	Chenopodium quinoa	-25.2	7.7	Turner et al. (2010)						X	Huacarpay (Cusco)	Modern
	Chenopodium quinoa	-26	8.7	Turner et al. (2010)						X	Huacarpay (Cusco)	Modern
	Chenopodium quinoa	-25.1	8	Turner et al. (2010)						X	Huacarpay (Cusco)	Modern
	Chenopodium quinoa	-25.9	8.8	Turner et al. (2010)						X	Huacarpay (Cusco)	Modern
	Chenopodium quinoa	-25.2	9	Turner et al. (2010)						X	Huacarpay (Cusco)	Modern
	Chenopodium quinoa	-25.9		Cadwallader et al. (2012)	-25.9444	0.683943	6.7625	3.03736		X	Cuzco Market	Modern
leguminosae	Phaseoleus lunatus	-25	0.9	Turner et al. (2010)						X	Huacarpay (Cusco)	Modern
	Phaseoleus lunatus	-25	0.2	Turner et al. (2010)						X	Huacarpay (Cusco)	Modern
	Phaseoleus lunatus	-26	0.1	Turner et al. (2010)						X	Huacarpay (Cusco)	Modern
	Phaseoleus lunatus	-24.1	0.9	Turner et al. (2010)						X	Huacarpay (Cusco)	Modern
	Phaseoleus lunatus	-24.3	1.4	Turner et al. (2010)						X	Huacarpay (Cusco)	Modern
	Phaseoleus lunatus	-24.2	0.9	Turner et al. (2010)						X	Huacarpay (Cusco)	Modern
	Phaseoleus lunatus	-24.7	0.8	Turner et al. (2010)						X	Huacarpay (Cusco)	Modern
	Phaseoleus lunatus	-24.8	0.8	Turner et al. (2010)						X	Huacarpay (Cusco)	Modern
	Phaseoleus lunatus	-24.8	0.3	Turner et al. (2010)						X	Huacarpay (Cusco)	Modern
	Phaseoleus lunatus	-24.8	0.5	Turner et al. (2010)						X	Huacarpay (Cusco)	Modern
	Phaseoleus lunatus	-26.7	0.5	Turner et al. (2010)						X	Huacarpay (Cusco)	Modern
	Phaseoleus lunatus	-22.6		Cadwallader et al. (2012)						X	Cuzco Market	Modern
	Lupinus mutabilis	-23.5603	0.62	Szpak et al. (2013)						X	Ampu	Modern
	Lupinus mutabilis	-24.5877	-0.31	Szpak et al. (2013)						X	Yamobamba	Modern
	Lupinus mutabilis	-26.045	-0.27	Szpak et al. (2013)						X	Poc Poc	Modern
	Lupinus mutabilis	-25.9802	0.28	Szpak et al. (2013)						X	Hierba Buena	Modern
	Lupinus mutabilis	-22.3474	2.63	Szpak et al. (2013)	-24.6777	1.15558	0.640625	0.697247		X	Yanac	Modern
				C3 PLANTS	-25.1162	1.1756	2.68125	3.43733
Freshwater fauna
	Orestias agassii	-14.6	6.8	Capriles et al. (2021)					X		Oruro/Korichaca	Late Formative	-500	500	BCE/CE
	Orestias agassii	-20.3	7	Capriles et al. (2021)					X		Oruro/Korichaca	Late Formative	-500	500	BCE/CE
	Orestias agassii	-20.9	5.9	Capriles et al. (2021)					X		Oruro/Korichaca	Late Formative	-500	500	BCE/CE
	Orestias agassii	-20	5.1	Capriles et al. (2021)					X		Oruro/Korichaca	Late Formative	-500	500	BCE/CE
	Orestias agassii	-21.4	6.1	Capriles et al. (2021)					X		Oruro/Korichaca	Late Formative	-500	500	BCE/CE
	Rallidae	-19.5	8.6	Capriles et al. (2021)					X		Oruro/Korichaca	Archaic	-8000	-1500	BCE/CE
	Rallidae	-18.2	9.3	Capriles et al. (2021)					X		Oruro/Korichaca	Late Formative	-500	500	BCE/CE
	Anatidae	-21.2	6.5	Capriles et al. (2021)					X		Oruro/Korichaca	Archaic	-8000	-1500	BCE/CE
	Anatidae	-22.1	6.7	Capriles et al. (2021)					X		Oruro/Korichaca	Late Formative	-500	500	BCE/CE
	Anatidae	-15.1	8.2	Capriles et al. (2021)					X		Oruro/Korichaca	Late Formative	-500	500	BCE/CE
	Anas sp.	-21.04	11.38	Alaica et al. (2022)					X		Quilcapampa	Middle Horizon	600	850	BCE/CE
	Anas sp.	-21.25	11.12	Alaica et al. (2022)					X		Quilcapampa	Middle Horizon	600	850	BCE/CE
				Freshwater fauna	-19.6325	2.45678	7.725	2.026
Fauna - Terrestrial
mammals early	Camelidae	-18.7635	7.14187	DeNiro (1985)					X	X	Chilca	Formative	-150	1690	BCE/CE
	Camelidae	-15.9245	11.0803	DeNiro (1985)					X	X	Chilca	Formative	-150	1690	BCE/CE
	Camelidae	-14.178	7.78874	DeNiro (1985)					X	X	Chilca	Formative	-150	1690	BCE/CE
	Camelidae	-14.188	15.0627	DeNiro (1985)					X	X	Chilca	Formative	-150	1690	BCE/CE
	Camelidae	-13.6201	13.3443	DeNiro (1985)					X	X	Chilca	Formative	-150	1690	BCE/CE
	Cervidae	-19	8.4	DeNiro (1985)					X	X	La Paloma	Archaic	-4120	-3530	BCE/CE
	Cervidae	-19	8.8	DeNiro (1985)					X	X	La Paloma	Archaic	-4120	-3530	BCE/CE
	Odocoileus virginianus	-20.6	9.5	DeNiro (1985)					X	X	Chilca	Formative	1437	1647	BCE/CE
	Cervidae	-21.5	5.3	Tung et al. (2021)					X	X	Huaca Prieta	Archaeological (No date)
	Camelidae	-22.2	4.4	Tung et al. (2021)					X	X	Huaca Prieta	Archaeological (No date)
mammals late	Camelidae	-18.5657	8.36542	DeNiro (1988)						X	Pukara	Late Formative/Early Intermediate Period	-500	400	BCE/CE
	Camelidae	-18.5002	7.2681	DeNiro (1988)						X	Pukara	Late Formative/Early Intermediate Period	-500	400	BCE/CE
	Camelidae	-18.2799	6.8894	DeNiro (1988)						X	Pukara	Late Formative/Early Intermediate Period	-500	400	BCE/CE
	Camelidae	-18.5617	6.76762	DeNiro (1988)						X	Pukara	Late Formative/Early Intermediate Period	-500	400	BCE/CE
	Camelidae	-18.2494	7.23363	DeNiro (1988)						X	Pukara	Late Formative/Early Intermediate Period	-500	400	BCE/CE
	Camelidae	-19.1896	7.15143	DeNiro (1988)						X	Pukara	Late Formative/Early Intermediate Period	-500	400	BCE/CE
	Camelidae	-18.7801	6.36309	DeNiro (1988)						X	Pukara	Late Formative/Early Intermediate Period	-500	400	BCE/CE
	Camelidae	-19.1563	6.3678	DeNiro (1988)						X	Pukara	Late Formative/Early Intermediate Period	-500	400	BCE/CE
	Camelidae	-18.7781	5.57986	DeNiro (1988)						X	Pukara	Late Formative/Early Intermediate Period	-500	400	BCE/CE
	Camelidae	-19.1225	5.3962	DeNiro (1988)						X	Pukara	Late Formative/Early Intermediate Period	-500	400	BCE/CE
	Camelidae	-18.7774	5.29789	DeNiro (1988)						X	Pukara	Late Formative/Early Intermediate Period	-500	400	BCE/CE
	Camelidae	-19.1219	5.14557	DeNiro (1988)						X	Pukara	Late Formative/Early Intermediate Period	-500	400	BCE/CE
	Camelidae	-19.4961	4.36705	DeNiro (1988)						X	Pukara	Late Formative/Early Intermediate Period	-500	400	BCE/CE
	Camelidae	-16.801	4.67789	DeNiro (1988)						X	Pukara	Late Formative/Early Intermediate Period	-500	400	BCE/CE
	Camelidae	-16.9917	5.74544	DeNiro (1988)						X	Pukara	Late Formative/Early Intermediate Period	-500	400	BCE/CE
	Camelidae	-17.2116	5.90484	DeNiro (1988)						X	Pukara	Late Formative/Early Intermediate Period	-500	400	BCE/CE
	Camelidae	-16.3038	6.45737	DeNiro (1988)						X	Pukara	Late Formative/Early Intermediate Period	-500	400	BCE/CE
	Camelidae	-16.5246	6.99272	DeNiro (1988)						X	Pukara	Late Formative/Early Intermediate Period	-500	400	BCE/CE
	Lama glama	-17.5	6.2	Turner et al. (2010)						X	Machu Picchu	Inka	1470	1532	BCE/CE
	Lama glama	-10.6	6.8	Turner et al. (2010)						X	Machu Picchu	Inka	1470	1532	BCE/CE
	Lama glama	-20	4.1	Turner et al. (2010)						X	Machu Picchu	Inka	1470	1532	BCE/CE
	Lama glama	-14.8	6	Turner et al. (2010)						X	Machu Picchu	Inka	1470	1532	BCE/CE
	Cavia porcellus	-23.4	5.8	Marsteller (2015)					X	X	Modern
	Cavia porcellus	-11.3	9.3	Finucane et al. (2006)					X	X	Ayacucho basin	Middle Horizon	550	1000	BCE/CE
	Cavia porcellus	-7.4	8.9	Finucane et al. (2006)					X	X	Ayacucho basin	Middle Horizon	550	1000	BCE/CE
	Cavia porcellus	-9.9	8.4	Finucane et al. (2006)					X	X	Ayacucho basin	Middle Horizon	550	1000	BCE/CE
	Cavia porcellus	-12.4	8.3	Finucane et al. (2006)					X	X	Ayacucho basin	Middle Horizon	550	1000	BCE/CE
	Cavia porcellus	-18.6	8.2	Finucane et al. (2006)					X	X	Ayacucho basin	Middle Horizon	550	1000	BCE/CE
	Cavia porcellus	-16.1	8.7	Finucane et al. (2006)					X	X	Ayacucho basin	Middle Horizon	550	1000	BCE/CE
	Cavia porcellus	-11.8	9.1	Finucane et al. (2006)					X	X	Ayacucho basin	Middle Horizon	550	1000	BCE/CE
	Cavia porcellus	-7	10.3	Finucane et al. (2006)					X	X	Ayacucho basin	Middle Horizon	550	1000	BCE/CE
	Cavia porcellus	-12.6	7.8	Finucane et al. (2006)					X	X	Ayacucho basin	Middle Horizon	550	1000	BCE/CE
	Cavia porcellus	-7.6	7.4	Finucane et al. (2006)					X	X	Ayacucho basin	Middle Horizon	550	1000	BCE/CE
	Cavia porcellus	-14.6	7.9	Finucane et al. (2006)					X	X	Ayacucho basin	Middle Horizon	550	1000	BCE/CE
	Cavia porcellus	-6.4	7.4	Finucane et al. (2006)					X	X	Ayacucho basin	Middle Horizon	550	1000	BCE/CE
	Cavia porcellus	-8.2	8.1	Finucane et al. (2006)					X	X	Ayacucho basin	Middle Horizon	550	1000	BCE/CE
	Cavia porcellus	-8.5	8.1	Finucane et al. (2006)					X	X	Ayacucho basin	Middle Horizon	550	1000	BCE/CE
				TERRESTRIAL FAUNA	-15.8742	4.38306	7.43807	2.14543
* The d13C values from modern specimens were corrected by +1.5‰ to account for the “fossil fuel effect” (Keeling, 1979; Marino & McElroy, 1991;Schwarcz & Schoeninger, 2011; Marsteller et al. 2017: 307).
REFERENCES
Alaica, A.K., Scaffidi, B.K., Gonzalez La Rosa, L.M., Jennings, J., Knudson, K.J., & Tung, T. Flexible agropastoral strategies during the 1st millennium CE in southern Peru: Examining yunga Arequipa camelid husbandry practices during Wari expansion through stable isotope analysis (δ13C and δ15N) in the Majes and Sihuas Valleys. Quat. Int. 634, 48-64 (2022). .
Cadwallader, L., Beresford-Jones, D.G., Whaley, O.Q., & O’Connell, T.C. The Signs of Maize? A Reconsideration of What δ13C Values Say about Palaeodiet in the Andean Region. Human Ecol. 40, 487–509 (2012).
Capriles, J. M., Miller, M. J., Fox, J. R., Browman, D. L., & Urista C. Y.Evaluating Dietary Diversity among Andean Central Altiplano Early Camelid Pastoralists Using Stable Isotope Analysis. Environ. Archaeol. DOI: 10.1080/14614103.2021.2003628 (2021).
DeNiro, M. (1985). Postmortem preservation and alteration of in vivo bone collagen isotope ratios in relation to palaeodietary reconstruction. Nature, 317, 806–809. https://doi.org/10.1038/317806a13
DeNiro, M.J. (1988). Marine food sources for prehistoric coastal Peruvian camelids: isotopic evidence and implications. In: Wing, E.S., Wheeler, J.C. (Eds). Economic Prehistory of the Central Andes (pp.119– 129). Oxford: BAR International Series.
DeNiro, M. J., & Hastorf, C. A. Alteration of 15N/14N and 13C/12C Ratios of Plant Matter During the Initial Stages of Dagenesis: Studies Utilizing Archaeological Specimens from Peru. Geochim. Cosmochim. Acta, 49(1), 97–115 (1985).
Finucane B., Maita P., & Isbell W. (2006) Human and animal diet at Conchopata, Peru: stable isotope evidence for maize agriculture and animal management practices during the Middle Horizon. Journal of Archaeological Science, 33, 1766–1776.
Marsteller, S.J. Community Identity and Social Diversity on the Central Peruvian Coast: A Bioarchaeological Investigation of Ychsma Diet, Mobility, and Mortuary Practices (c. AD 900-1470). Doctoral Dissertation (University of Arizona, Tempe, 2015).
Tung, T.A., Dillehay, T.D., Feranec, R., & DeSantis, L. R. G. Early specialized maritime and maize economies on the north coast of Peru. Proc. Natl. Acad. Sci. U. S. A. 117 (51), 32308-32319 (2021). https://doi.org/10.1073/pnas.2009121120
Turner, B.L., Kingston, J.D., & Armelagos, G.J. Variation in die_x0002_tary histories among the immigrants of Machu Picchu: carbon and nitrogen isotope evidence. Chungará 42, 515–635 (2010). .
Szpak, P., White, C.D., Longstaffe, F.J., Millaire, J-F., & Vásquez Sánchez, V.F. Carbon and Nitrogen Isotopic Survey of Northern Peruvian Plants: Baselines for Paleodietary and Paleoecological Studies. PLoS ONE 8(1), e53763 (2013).

## Sheet: SI2 T7  species Titicaca basin
SI2 T7: Isotope values from edible species and mean values of each food group from Titicaca Basin*
South Highlands - Titicaca Basin
Food category	Species	δ13C (‰)	δ15N (‰)	Reference	Mean δ13C	σ	Mean δ15N	σ	Model 1	Site/area	Period
C4 & CAM plants	Corryocactus brevistilus	-10.6		Juengst et al. (2021)					X	Copacabana	Modern
	Corryocactus brevistilus	-10.2		Juengst et al. (2021)					X	Copacabana	Modern
	Amaranthus sp.	-10.5	5.8	Juengst et al. (2021)					X	Copacabana	Modern
	Echinocactus sp.	-10.39		Miller et al. (2021)					X	Taraco Peninsula	Modern
	Mammillaria sp.	-11.05	-2.11	Miller et al. (2021)					X	Taraco Peninsula	Modern
	Poaceae	-10	-3.42	Miller et al. (2021)					X	Taraco Peninsula	Modern
	Buddlejaceae	-12.2	2.92	Miller et al. (2021)	-10.4567	0.361478	0.09	4.9882	X	Taraco Peninsula	Modern
Freshwater plants	Lemna gibba	-25	1.54	Miller et al. (2010)					X	Lake Wiñaymarca	Modern
	Ranunculus trichophyllus	-17.14	12.24	Miller et al. (2010)					X	Lake Wiñaymarca	Modern
	Elodea potamegeton	-8.21	2.3	Miller et al. (2010)					X	Copacabana	Modern
	Potamogeton pectinatus	-5.71	3.69	Miller et al. (2010)					X	Lake Wiñaymarca	Modern
	Elodea potamegeton	-9.95	4.03	Miller et al. (2010)					X	Huaytata	Modern
	Schoenoplectus tatora	-25.35	5.9	Miller et al. (2010)					X	Lake Wiñaymarca	Modern
	Myriophyllum coacollu	-6.27	4.02	Miller et al. (2010)					X	Lake Wiñaymarca	Modern
	Schoenoplectus tatora	-25.23	2.07	Miller et al. (2010)					X	Lake Wiñaymarca	Modern
	Schoenoplectus tatora	-17.1	1.07	Miller et al. (2010)					X	Lake Wiñaymarca	Modern
	Myriophyllum coacollu	-7.03	3.11	Miller et al. (2010)					X	Lake Wiñaymarca	Modern
	Myriophyllum coacollu	-13.1	2.07	Miller et al. (2010)					X	Lake Wiñaymarca	Modern
	Myriophyllum coacollu	-7.64	0.42	Miller et al. (2010)					X	Lake Wiñaymarca	Modern
	Chara	-10.05	-2.58	Miller et al. (2010)					X	Lake Wiñaymarca	Modern
	Si-Yu	-1.5	-0.58	Miller et al. (2010)					X	Lake Wiñaymarca	Modern
	Si-Yu	-4.28	1.41	Miller et al. (2010)					X	Lake Wiñaymarca	Modern
	Si-Yu	-2.57	0.75	Miller et al. (2010)					X	Lake Wiñaymarca	Modern
	Algae from lake (lima)	-20.14	7.02	Miller et al. (2010)	-11.6331	8.04567	2.59125	3.26578	X	Lake Wiñaymarca	Modern
				C4 + CAM + Freshwater plants	-11.7171	6.76458	2.46048	3.52048
C3	Amaranthus	-26.8	7.17	Miller et al. (2021)					X	Taraco Peninsula	Modern
	Asteraceae	-24.25	3.19	Miller et al. (2021)					X	Taraco Peninsula	Modern
	Asteraceae	-24.35	-3.01	Miller et al. (2021)					X	Taraco Peninsula	Modern
	Asteraceae	-27.7	-1.13	Miller et al. (2021)					X	Taraco Peninsula	Modern
	Asteraceae	-25.23	-1.91	Miller et al. (2021)					X	Taraco Peninsula	Modern
	Asteraceae	-27.46	-4.08	Miller et al. (2021)					X	Taraco Peninsula	Modern
	Asteraceae	-23.23	-1.39	Miller et al. (2021)					X	Taraco Peninsula	Modern
	Brassicaceae	-24.9	6.15	Miller et al. (2021)					X	Taraco Peninsula	Modern
	Buddlejaceae	-25.19	7.27	Miller et al. (2021)					X	Taraco Peninsula	Modern
	Buddlejaceae	-25.9	8.85	Miller et al. (2021)					X	Taraco Peninsula	Modern
	Chenopodium sp.	-24	5.4	Juengst et al. (2021)					X	Copacabana	Modern
	Chenopodium sp.	-21.2		Juengst et al. (2021)					X	Copacabana	Modern
	Chenopodium quinoa	-26.1	5.6	Juengst et al. (2021)					X	Copacabana	Modern
	Chenopodium quinoa	-23.7	6.41	Miller et al. (2021)					X	Rosa Pata Fam. Copa_Poopó (2013)	Modern
	Chenopodium quinoa	-23.2383	7.15131	Miller et al. (2021)					X	Rosa Pata Fam. Copa_Poopó (2013)	Modern
	Chenopodium quinoa	-25.3607	10.6921	Miller et al. (2021)					X	Rosa Pata Fam. Copa_Poopó (2013)	Modern
	Chenopodium quinoa	-22.82	5.67	Miller et al. (2021)					X	Taraco Peninsula	Modern
	Chenopodium quinoa	-22.87	7.17	Miller et al. (2021)					X	Taraco Peninsula	Modern
	Chenopodium quinoa	-21.35	8.06	Miller et al. (2021)					X	Taraco Peninsula	Modern
	Chenopodium quinoa var. melanospermum (wild)	-22.8815	7.78626	Miller et al. (2021)					X	Taraco Peninsula	Modern
	Chenopodium quinoa var. melanospermum (wild)	-24.2795	8.4641	Miller et al. (2021)					X	Taraco Peninsula	Modern
	Chenopodium ambrosioides	-22.39	7.69	Miller et al. (2021)					X	Taraco Peninsula	Modern
	Chenopodium pallidicaula	-23.5	6	Juengst et al. (2021)					X	Copacabana	Modern
	Cyperaceae	-24.49	15.23	Miller et al. (2021)					X	Taraco Peninsula	Modern
	Convolvulaceae	-24.91	-4.27	Miller et al. (2021)					X	Taraco Peninsula	Modern
	Equisetaceae	-22.4	5.8	Miller et al. (2021)					X	Taraco Peninsula	Modern
	Fabaceae	-24.52	0.43	Miller et al. (2021)					X	Taraco Peninsula	Modern
	Fabaceae	-26.3	0.29	Miller et al. (2021)					X	Taraco Peninsula	Modern
	Juncaceae	-25.49	4.52	Miller et al. (2021)					X	Taraco Peninsula	Modern
	Juncaceae	-25.31	7.99	Miller et al. (2021)					X	Taraco Peninsula	Modern
	Labiatae	-24.6	-3.16	Miller et al. (2021)					X	Taraco Peninsula	Modern
	Labiatae	-24.95	-1.98	Miller et al. (2021)					X	Taraco Peninsula	Modern
	Labiatae	-23.59	-1.26	Miller et al. (2021)					X	Taraco Peninsula	Modern
	Liliaceae	-23.97	-4.6	Miller et al. (2021)					X	Taraco Peninsula	Modern
	Lupinus mutabilis	-22.3	-0.1	Juengst et al. (2021)					X	Copacabana	Modern
	Lupinus mutabilis	-24.9	0.1	Juengst et al. (2021)					X	Copacabana	Modern
	Lupinus mutabilis	-25.1	0.6	Juengst et al. (2021)					X	Copacabana	Modern
	Malvaceae	-26.68	1.38	Miller et al. (2021)					X	Taraco Peninsula	Modern
	Oxalidaceae	-25.87	0.4	Miller et al. (2021)					X	Taraco Peninsula	Modern
	Oxalis tuberosa	-24.9	1.8	Juengst et al. (2021)					X	Copacabana	Modern
	Oxalis tuberosa	-24.43	10.33	Miller et al. (2021)					X	Taraco Peninsula	Modern
	Oxalis tuberosa	-23.96	9.84	Miller et al. (2021)					X	Taraco Peninsula	Modern
	Oxalis tuberosa	-22.9888	7.06082	Miller et al. (2021)					X	Taraco Peninsula	Modern
	Oxalis tuberosa	-23.57		Miller et al. (2021)					X	Taraco Peninsula	Modern
	Oxalis sp. (wild, not oca)	-22.4591	11.9	Miller et al. (2021)					X	Taraco Peninsula	Modern
	Poaceae	-25.61	6.71	Miller et al. (2021)					X	Taraco Peninsula	Modern
	Poaceae	-24.5	4.77	Miller et al. (2021)					X	Taraco Peninsula	Modern
	Rannunculus	-24.22	-2.17	Miller et al. (2021)					X	Taraco Peninsula	Modern
	Solanum tuberosum	-24.9	3.1	Juengst et al. (2021)					X	Copacabana	Modern
	Solanum tuberosum	-26.73	6.88	Miller et al. (2021)					X	Taraco Peninsula	Modern
	Solanum tuberosum	-26	8.74	Miller et al. (2021)					X	Taraco Peninsula	Modern
	Solanum tuberosum	-26.14		Miller et al. (2021)					X	Taraco Peninsula	Modern
	Solanum tuberosum	-23.19	7.18	Miller et al. (2021)					X	Taraco Peninsula	Modern
	Solanum tuberosum	-26.37	6.83	Miller et al. (2021)					X	Taraco Peninsula	Modern
	Solanum tuberosum	-26.38		Miller et al. (2021)					X	Taraco Peninsula	Modern
	Solanum tuberosum	-24.04	5.99	Miller et al. (2021)					X	Taraco Peninsula	Modern
	Solanum tuberosum	-23.93	6.88	Miller et al. (2021)					X	Taraco Peninsula	Modern
	Solanum tuberosum	-25.34	6.38	Miller et al. (2021)					X	Taraco Peninsula	Modern
	Solanum tuberosum	-25.07	7.31	Miller et al. (2021)					X	Taraco Peninsula	Modern
	Solanum tuberosum	-25.34		Miller et al. (2021)					X	Taraco Peninsula	Modern
	Solanum tuberosum	-26.39	8.62	Miller et al. (2021)					X	Taraco Peninsula	Modern
	Solanum tuberosum	-25.4688	7.33728	Miller et al. (2021)					X	Taraco Peninsula	Modern
	Solanum tuberosum	-25.6144	9.33679	Miller et al. (2021)					X	Taraco Peninsula	Modern									-25.5
	Solanum tuberosum	-24.4799		Miller et al. (2021)					X	Taraco Peninsula	Modern									-24.5
	Solanum tuberosum (wild)	-25.3364	7.03937	Miller et al. (2021)					X	Taraco Peninsula	Modern									-25.7
	Scirpus sp.	-21.4		Juengst et al. (2021)					X	Copacabana	Modern									-24.4
	Tropaeonlum tuberosum	-25.4		Juengst et al. (2021)					X	Copacabana	Modern									-25.1
				C3 Plants	-24.8347	1.35075	6.66079	2.86066												-24.8
																				-25
Freshwater fauna
	Orestias agassii	-14.6	6.8	Capriles et al. (2021)					X	Oruro/Korichaca	Late Formative	-500	500	BCE/CE
	Orestias agassii	-20.3	7	Capriles et al. (2021)					X	Oruro/Korichaca	Late Formative	-500	500	BCE/CE
	Orestias agassii	-20.9	5.9	Capriles et al. (2021)					X	Oruro/Korichaca	Late Formative	-500	500	BCE/CE
	Orestias agassii	-20	5.1	Capriles et al. (2021)					X	Oruro/Korichaca	Late Formative	-500	500	BCE/CE
	Orestias agassii	-21.4	6.1	Capriles et al. (2021)					X	Oruro/Korichaca	Late Formative	-500	500	BCE/CE
	Rallidae	-19.5	8.6	Capriles et al. (2021)					X	Oruro/Korichaca	Archaic	-8000	-1500	BCE/CE
	Rallidae	-18.2	9.3	Capriles et al. (2021)					X	Oruro/Korichaca	Late Formative	-500	500	BCE/CE
	Anatidae	-21.2	6.5	Capriles et al. (2021)					X	Oruro/Korichaca	Archaic	-8000	-1500	BCE/CE
	Anatidae	-22.1	6.7	Capriles et al. (2021)					X	Oruro/Korichaca	Late Formative	-500	500	BCE/CE
	Anatidae	-15.1	8.2	Capriles et al. (2021)					X	Oruro/Korichaca	Late Formative	-500	500	BCE/CE
	Anas sp.	-21.04	11.38	Alaica et al. (2022)					X	Quilcapampa	Middle Horizon	600	850	BCE/CE
	Anas sp.	-21.25	11.12	Alaica et al. (2022)					X	Quilcapampa	Middle Horizon	600	850	BCE/CE
				Freshwater fauna	-19.6325	2.45678	7.725	2.026
Terrestrial Fauna
mammals	Camelidae	-18.6	7.4	Berryman (2010)					X	Khonkho Wankane	Early Intermediate Period/Middle Horizon	150	1150	BCE/CE
	Camelidae	-17.3	7.1	Berryman (2010)					X	Khonkho Wankane	Early Intermediate Period/Middle Horizon	150	1150	BCE/CE
	Camelidae	-18.8	4.8	Berryman (2010)					X	Khonkho Wankane	Early Intermediate Period/Middle Horizon	150	1150	BCE/CE
	Camelidae	-18.6	6.2	Berryman (2010)					X	Tiwanaku/Mollo Kontu	Middle Horizon/Late Intermediate Period	500	1570	BCE/CE
	Camelidae	-18.4	6.1	Berryman (2010)					X	Tiwanaku/Mollo Kontu	Middle Horizon (Tiwanaku IV-V)	500	1570	BCE/CE
	Camelidae	-19.6	11.1	Capriles et al. (2021)					X	Oruro/Korichaca	Late Formative	-500	500	BCE/CE
	Camelidae	-16.8	9.3	Capriles et al. (2021)					X	Oruro/Korichaca	Late Formative	-500	500	BCE/CE
	Camelidae	-16.3	10.7	Capriles et al. (2021)					X	Oruro/Korichaca	Late Formative	-500	500	BCE/CE
	Camelidae	-16.8	8.1	Capriles et al. (2021)					X	Oruro/Korichaca	Late Formative	-500	500	BCE/CE
	Camelidae	-17.2	9.7	Capriles et al. (2021)					X	Oruro/Korichaca	Tiwanaku	500	1100	BCE/CE
	Camelidae	-15.2	10.5	Capriles et al. (2021)					X	Oruro/Korichaca	Tiwanaku	500	1100	BCE/CE
	Camelidae	-19.2	8.6	Miller et al. (2021)					X	Taraco Peninsula	Early Formative/Middle Horizon	-1400	1100	BCE/CE
	Camelidae	-19.4	6.5	Miller et al. (2021)					X	Taraco Peninsula	Early Formative/Middle Horizon	-1400	1100	BCE/CE
	Camelidae	-19.2	8.9	Miller et al. (2021)					X	Taraco Peninsula	Early Formative/Middle Horizon	-1400	1100	BCE/CE
	Camelidae	-19.5	6.3	Miller et al. (2021)					X	Taraco Peninsula	Early Formative/Middle Horizon	-1400	1100	BCE/CE
	Camelidae	-19.7	6.7	Miller et al. (2021)					X	Chiripa (Monticulo)	Middle Formative	-800	-100	BCE/CE
	Camelidae	-18.8	10.7	Miller et al. (2021)					X	Chiripa (Monticulo)	Middle Formative	-800	-100	BCE/CE
	Camelidae	-19.211	9.61484	Miller et al. (2021)					X	Chiripa (Monticulo)	Middle Formative	-800	-100	BCE/CE
	Camelidae	-19.8541	10.7111	Miller et al. (2021)					X	Chiripa (Monticulo)	Middle Formative	-800	-100	BCE/CE
	Camelidae	-19.8443	7.43329	Miller et al. (2021)					X	Chiripa (Monticulo)	Middle Formative	-800	-100	BCE/CE
	Camelidae	-18.5182	7.16648	Miller et al. (2021)					X	Chiripa (Monticulo)	Middle Formative	-800	-100	BCE/CE
	Camelidae	-19.3	9.2	Miller et al. (2021)					X	Chiripa (Monticulo)	Middle Formative	-800	-100	BCE/CE
	Camelidae	-20.1	6.4	Miller et al. (2021)					X	Chiripa (Monticulo)	Middle Formative	-800	-100	BCE/CE
	Camelidae	-19.2	8.7	Miller et al. (2021)					X	Chiripa (Monticulo)	Middle Formative	-800	-100	BCE/CE
	Camelidae	-20.3	10.2	Miller et al. (2021)					X	Chiripa (Monticulo)	Middle Formative	-800	-100	BCE/CE
	Camelidae	-18.6	10.8	Miller et al. (2021)					X	Chiripa (Monticulo)	Middle Formative	-800	-100	BCE/CE
	Cavia sp.	-9.8	10.8	Capriles et al. (2021)					X	Oruro/Korichaca	Tiwanaku	500	1100	BCE/CE
	Cavia tschudii	-21.2	4.5	Capriles et al. (2021)					X	Oruro/Korichaca	Archaic	-8000	-1500	BCE/CE
	Cavia tschudii	-21	4.8	Capriles et al. (2021)					X	Oruro/Korichaca	Archaic	-8000	-1500	BCE/CE
	Ctenomys opimus	-14.1	13.8	Capriles et al. (2021)					X	Oruro/Korichaca	Late Formative	-500	500	BCE/CE
	Ctenomys opimus	-17	5.4	Capriles et al. (2021)					X	Oruro/Korichaca	Late Formative	-500	500	BCE/CE
	Ctenomys opimus	-17.1	9	Capriles et al. (2021)					X	Oruro/Korichaca	Late Formative	-500	500	BCE/CE
	Ctenomys opimus	-16	8	Capriles et al. (2021)					X	Oruro/Korichaca	Late Formative	-500	500	BCE/CE
				Terrestrial Fauna	-18.1978	2.21792	8.34017	2.82363
*Only vales from moder plants were selecte to set C3 and C4 mean values. Modern plants carbon values were corrected for Suess effect by adding +1.5.
REFERENCES
Alaica, A.K., Scaffidi, B.K., Gonzalez La Rosa, L.M., Jennings, J., Knudson, K.J., & Tung, T. Flexible agropastoral strategies during the 1st millennium CE in southern Peru: Examining yunga Arequipa camelid husbandry practices during Wari expansion through stable isotope analysis (δ13C and δ15N) in the Majes and Sihuas Valleys. Quat. Int. 634, 48-64 (2022). .
Berryman, C.A. Food, feasts, and the construction of identity and power in ancient Tiwanaku: a bioarchaeological perspective. Doctoral dissertation (Vanderbilt University, 2010).
Capriles, J. M., Miller, M. J., Fox, J. R., Browman, D. L., & Urista C. Y.Evaluating Dietary Diversity among Andean Central Altiplano Early Camelid Pastoralists Using Stable Isotope Analysis. Environ. Archaeol. DOI: 10.1080/14614103.2021.2003628 (2021).
Juengst, S. L., Hutchinson, D. L., Mohr Chavez, K., Chavez S. J., Chavez, S. R., Krigbaum, J., Schoberf, T., & Norr, L. The resiliency of diet on the Copacabana Peninsula, Bolivia. J. Anthropol. Archaeol. 61, 101260 (2021).
Miller, M. J., Capriles, J. M., & Hastorf. C. A. The fish of Lake Titicaca: implications for archaeology and changing ecology through stable isotope analysis. J. Archaeol. Sci. 37, 317–327 (2010). .
Miller, M. J., Kendall, I., Capriles, J. M., Bruno, M. C., Evershed, R. P., & Hastorf, C. A. Quinoa, potatoes, and llamas fueled emergent social complexity in the Lake Titicaca Basin of the Andes. Proc. Natl. Acad. Sci. U. S. A. 118 (49), e2113395118 (2021).
