# Supplementary material for: The role of farming and fishing in the rise of social complexity in the Central Andes: a stable isotope perspective
Source: Sci Rep. 2024 Feb 25;14:4582. doi: 10.1038/s41598-024-55436-4 (PMC10894859; doi:10.1038/s41598-024-55436-4)
Supplement: Supplementary file 4 — Supplementary Information 4. [file 41598_2024_55436_MOESM4_ESM.xlsx]

## Sheet: SI4T1 FRUITS Consumers' values 
SI4 T1: Isotope values of the analyzed populations included in BISMMs as Consumers' Values
# Proxies of FRUITS Model	Region	Site/phase - Period (Chronological range)	Isotope	n	Min.	Max.	Mean	SEM	SD
Three Proxies Models*	North Coast	Huaca Prieta III - Arch (4500-3400 BCE)	δ13Ccoll	5	-17.6	-15.4	-16.34	0.444522	0.993982	*Only individuals with complete set of isotope values (δ15Ncollagen, δ13Ccollagen, δ13Capatite) and collagen preservation markers into the accepted range.
			δ15Ncoll	5	13	15.8	14.68	0.463033	1.03537
			δ13Cap	5	-12.9	-10.9	-12.14	0.358608	0.801873
	North Coast	Huaca Prieta IV - Arch (3400-2100 BCE)	δ13Ccoll	6	-18.1	-15.6	-16.5167	0.375426	0.919601
			δ15Ncoll	6	13.1	16.5	14.7	0.534166	1.30843
			δ13Cap	6	-12.8	-11.4	-12.15	0.192787	0.472229
	North Coast	Huaca Zarpán - EH (1500-1 BCE)	δ13Ccoll	2	-17.1	-12	-14.55	2.55	3.60624
			δ15Ncoll	2	9.6	10.2	9.9	0.3	0.424264
			δ13Cap	2	-11.7	-8.1	-9.9	1.8	2.54558
	North Coast	Paredones III - Arch (4600-3300 BCE)	δ13Ccoll	3	-10.9	-10	-10.5667	0.2848	0.493288
			δ15Ncoll	3	11.2	14.6	12.4333	1.08679	1.88237
			δ13Cap	3	-7	-4	-5.23333	0.906152	1.5695
	North Coast	Paredones IV - Arch (3300-2100 BCE)	δ13Ccoll	2	-12.6	-10.4	-11.5	1.1	1.55563
			δ15Ncoll	2	10.2	14.5	12.35	2.15	3.04056
			δ13Cap	2	-5.8	-3	-4.4	1.4	1.9799
	North Coast	Paredones V - Arch (2100-1500 BCE)	δ13Ccoll	1	-10.1	-10.1	-10.1
			δ15Ncoll	1	15	15	15
			δ13Cap	1	-3.3	-3.3	-3.3
	North Coast	Puémape Early - EF (2400-2000 BCE)	δ13Ccoll	3	-17.5	-15.5	-16.4	0.585947	1.01489
			δ15Ncoll	3	12.2	16.3	14.6667	1.25477	2.17332
			δ13Cap	3	-12.5	-11.3	-11.8667	0.34801	0.602771
	North Coast	Puémape Salinar - LF (400-350 BCE)	δ13Ccoll	4	-17.4	-15.6	-16.35	0.386221	0.772442
			δ15Ncoll	4	11.1	16.8	14.25	1.42039	2.84077
			δ13Cap	4	-12.1	-11	-11.425	0.239357	0.478714
	North Coast	Virú 11 Gallinazo - LF/EIP (200 BCE - 500 CE)	δ13Ccoll	2	-9.3	-9.2	-9.25	0.05	0.0707107
			δ15Ncoll	2	13	13.2	13.1	0.1	0.141421
			δ13Cap	2	-4.2	-3.7	-3.95	0.25	0.353553
	North Coast	Virú 59-H. Gallinazo - LF/EIP (200 BCE - 500 CE)	δ13Ccoll	3	-11.8	-10.6	-11.0667	0.371184	0.64291
			δ15Ncoll	3	9.8	11.5	10.7667	0.504425	0.873689
			δ13Cap	3	-7.3	-5.6	-6.43333	0.491031	0.85049
	North Highlands	Pacopampa I - MF (1000-700 BCE)	δ13Ccoll	9	-19.6	-18.4	-19.1889	0.13483	0.404489
			δ15Ncoll	9	5.7	7.6	6.81111	0.173561	0.520683
			δ13Cap	9	-13.1	-9	-10.4778	0.401656	1.20497
	North Highlands	Pacopampa II - LF (700-400 BCE)	δ13Ccoll	8	-18.3	-15.4	-17	0.376544	1.06503
			δ15Ncoll	8	6.9	8.1	7.4125	0.125978	0.35632
			δ13Cap	8	-12.4	-8.8	-10.9875	0.463464	1.31087
	Central Coast	Áspero IF1 - IF (3000-2700 BCE)	δ13Ccoll	3	-15.4	-14.7	-15.1333	0.218581	0.378594
			δ15Ncoll	3	15.4	19.6	17.4333	1.21427	2.10317
			δ13Cap	3	-12	-9.9	-11.1333	0.633333	1.09697
	Central Coast	Áspero IF2 - IF (2700-2300 BCE)	δ13Ccoll	1	-16.1	-16.1	-16.1
			δ15Ncoll	1	15	15	15
			δ13Cap	1	-12.3	-12.3	-12.3
	Central Coast	Bandurria - IF (3000-1800 BCE)	δ13Ccoll	8	-17.5	-13.6	-15.6	0.396412	1.12122
			δ15Ncoll	8	12.4	17.9	15.45	0.54935	1.5538
			δ13Cap	8	-13.2	-11.6	-12.7375	0.180216	0.509727
	Central Coast	Caral IF2 - IF (2600-2200 BCE)	δ13Ccoll	1	-16.9	-16.9	-16.9
			δ15Ncoll	1	14.5	14.5	14.5
			δ13Cap	1	-13.5	-13.5	-13.5
	Central Coast	Caral IF3 - IF (2200-2000 BCE)	δ13Ccoll	1	-17.1	-17.1	-17.1
			δ15Ncoll	1	11.9	11.9	11.9
			δ13Cap	1	-12.6	-12.6	-12.6
	Central Coast	Caral EF - EF (1800-1200 BCE)	δ13Ccoll	6	-19.3	-18.9	-19.2	0.0632456	0.154919
			δ15Ncoll	6	7.5	12.1	8.91667	0.669037	1.6388
			δ13Cap	6	-14.1	-11.3	-12.6167	0.372753	0.913053
	Central Coast	Caral LF - LF (600-400 BCE)	δ13Ccoll	18	-18.3	-15.1	-16.7722	0.221523	0.939841
			δ15Ncoll	18	6.1	10.4	7.90556	0.296215	1.25673
			δ13Cap	18	-12.6	-7.9	-10.9056	0.277533	1.17747
	Central Coast	Tablada de Lurín 1 - LF (200-1 BCE)	δ13Ccoll	12	-13.7	-9.1	-11.3917	0.468954	1.6245
			δ15Ncoll	12	13.2	15.7	14.7167	0.246132	0.852625
			δ13Cap	12	-8.6	-4.3	-6.16667	0.470708	1.63058
	Central Coast	Tablada de Lurín 2 - EIP (1-200 CE)	δ13Ccoll	1	-10.3	-10.3	-10.3
			δ15Ncoll	1	14.6	14.6	14.6
			δ13Cap	1	-5	-5	-5
	South Coast	Paracas Cavernas - LF (550-260 BCE)	δ13Ccoll	4	-16.9	-13.3	-15.225	0.771767	1.54353
			δ15Ncoll	4	11.9	17	14.425	1.04831	2.09662
			δ13Cap	4	-12.4	-7.5	-10.4	1.10378	2.20756
	South Coast	Paracas Necrópolis - LF (260-100 BCE)	δ13Ccoll	7	-16	-13.8	-14.9429	0.289381	0.765631
			δ15Ncoll	7	12.6	18.4	16.0429	0.682383	1.80542
			δ13Cap	7	-11.3	-9.7	-10.6714	0.196049	0.518698
	South Coast	Roca Verde - LF (500-200 BCE)	δ13Ccoll	15	-12.9	-10.4	-11.8933	0.157802	0.611166
			δ15Ncoll	15	18	24.9	23.2267	0.47764	1.84989
			δ13Cap	15	-10.7	-7.3	-9.44667	0.206989	0.801665
	South Highlands	Kasapata - Arch (4400-3100 BCE)	δ13Ccoll	4	-19.7	-18.6	-19.25	0.253311	0.506623
			δ15Ncoll	4	7.3	9.7	8.825	0.543714	1.08743
			δ13Cap	4	-13.2	-11.4	-11.925	0.426956	0.853913
	South Highlands	Wilamaya Patjxa - Middle Arch (7100-6500 BCE)	δ13Ccoll	1	-18.9	-18.9	-18.9
			δ15Ncoll	1	8.1	8.1	8.1
			δ13Cap	1	-12.8	-12.8	-12.8
	South Highlands	Yuthu - LF (400-100 BCE)	δ13Ccoll	11	-19.4	-17	-18.3364	0.232876	0.772364
			δ15Ncoll	11	8.2	10.7	9.30909	0.228614	0.758228
			δ13Cap	11	-13.5	-8.4	-10.4364	0.449904	1.49216
Two Proxies Models**	North Coast	Huaca Santa Clara - LF/EIP (200 BCE - 600 CE)	δ13Ccoll	5	-13.4	-11	-12.18	0.417612	0.933809	**Only individuals with δ15Ncollagen and δ13Ccollagen, and collagen preservation markers into the accepted range.
			δ15Ncoll	5	9	10.8	9.74	0.31241	0.69857
	North Coast	Ventarrón EH - EF/LF (1500-1 BCE)	δ13Ccoll	1	-12	-12	-12
			δ15Ncoll	1	13.2	13.2	13.2
	North Coast	Virú 59-H. Gallinazo - LF/EIP (200 BCE - 500 CE)	δ13Ccoll	1	-11.4	-11.4	-11.4
			δ15Ncoll	1	8.7	8.7	8.7
	North Highlands	Huacaloma Early - EF (1500-1000 BCE)	δ13Ccoll	5	-23.8	-23.1	-23.36	0.12083	0.270185
			δ15Ncoll	5	4.2	5.4	4.78	0.200998	0.449444
	North Highlands	Huacaloma Late - MF (1000-500 BCE)	δ13Ccoll	6	-23.4	-22.9	-23.1667	0.0760117	0.18619
			δ15Ncoll	6	3.8	5.8	5.03333	0.280079	0.686052
	North Highlands	Kuntur Wasi KW - MF (800-500 BCE)	δ13Ccoll	8	-22.5	-18.7	-21.3	0.5	1.4
			δ15Ncoll	8	3.1	5.6	4.4	0.3	0.9
	North Highlands	Kuntur Wasi Copa - LF (500-250 BCE)	δ13Ccoll	14	-22.6	-16.9	-20.3714	0.419501	1.56963
			δ15Ncoll	14	2.8	5.6	3.97143	0.202302	0.756946
	North Highlands	Kuntur Wasi Sotera - LF (250-50 BCE)	δ13Ccoll	2	-19.7	-18.9	-19.3	0.4	0.565685
			δ15Ncoll	2	4.2	5.2	4.7	0.5	0.707107
	North Highlands	La Galgada PC - IF (2300-1900 BCE)	δ13Ccoll	19	-22.2	-13.4	-18.8842	0.359032	1.56499
			δ15Ncoll	20	5.8	11.3	8.07	0.392301	1.75442
	North Highlands	La Galgada IP - EF (1500-1300 BCE)	δ13Ccoll	6	-20.7	-18.3	-19.45	0.311716	0.763544
			δ15Ncoll	6	5.9	10.5	7.23333	0.674125	1.65126
	Central Coast	Chilca I - Arch (4500-3000 BCE)	δ13Ccoll	1	-13.3	-13.3	-13.3
			δ15Ncoll	1	16.8	16.8	16.8
	Central Coast	La Paloma - Arch1 (4960-4250 BCE)	δ13Ccoll	1	-13	-13	-13
			δ15Ncoll	1	17.5	17.5	17.5
	Central Coast	La Paloma - Arch2 (4120-3530 BCE)	δ13Ccoll	6	-17.6	-12.6	-14.3167	0.774776	1.89781
			δ15Ncoll	6	9.9	17.9	15.6167	1.2109	2.96609
	Central Highlands	Pikimachay FU - LF (450-250 BCE)	δ13Ccoll	2	-10.9	-8.3	-9.6	1.3	1.83848
			δ15Ncoll	2	8	9.6	8.8	0.8	1.13137
	Central Highlands	Rosamachay - LF (450-250 BCE)	δ13Ccoll	1	-9.5	-9.5	-9.5
			δ15Ncoll	1	9.4	9.4	9.4
	South Coast	La Yerba III - Arch (4260-4190 BCE)	δ13Ccoll	2	-15.1	-14.1	-14.6	0.5	0.707107
			δ15Ncoll	2	15.3	16.8	16.05	0.75	1.06066
	South Coast	Samaca - LF (100 BCE - 100 CE)	δ13Ccoll	23	-17.5	-13.7	-16.1609	0.19938	0.956195
			δ15Ncoll	23	6.8	12.8	9.85652	0.321485	1.54179

## Sheet: SI4 T2 Fruits Models by region
Table SI4 T2: FRUITS models and mean values of food groups included in calculations
						C4 or other				C3				Terrestrial Fauna (TF)				Marine fauna (MF) /Freshwater Fauna (FwF)
Region	Model	Populations	# Proxies	Priors	Observation	Mean δ13C	σ	Mean δ15N	σ	Mean δ13C	σ	Mean δ15N	σ	Mean δ13C	σ	Mean δ15N	σ	Mean δ13C	σ	Mean δ15N	σ	References for species' inventories and isotope values
Central Coast	Model 1a	La Paloma A1, La Paloma A2, Chilca 1	2	Assuming more marine protein than C4 plants or terrestrial protein in the diet and physiologic limits of protein intake	The model includes C3, marine and terrestrial fauna values from the region and period, as well as CAM and Marine algae instead maize.	-14.9818	3.03671	12.3818	5.25296	-25.7	1.6	6.1	3.3	-17.5	3.2	9	3.1	-11.8783	2.08054	13.1618	2.97281	Engel 1980, 1984, 1987; Quilter 1989; Reitz 2003; Weir & Bonavia 1985, Weir & Dering 1986; Beresford-Jones et al. 2021a, 2021b.
Central Coast	Model 1b	Aspero IF1, Aspero IF2, Caral IF2, Caral IF3, Bandurria	3	Assuming more marine protein than C4 plants in the diet and physiologic limits of protein intake	Includes four food groups with isotope values from archaeological and modern C4 and C3 plants, and marine and terrestrial fauna. Terrestrial fauna values are restricted to those species avaliable at the inventories from the period (i.e., does not include cuy).	-11.2688	1.40841	7.3375	3.02608	-25.7421	2.084	5.30286	3.22294	-16.595	1.25335	7.95275	1.23229	-11.8962	2.16836	12.6935	2.65355	Feldman 1980; Bonavia 1982; Béarez & Miranda 2000; Shady & Leiva 2003; Shady et al. 2006; Vega-Centeno 2005; Vergel 2008; Chu 2011; Coutts et al. 2011; Hass et al. 2013; Pezo-Lanfranco et al. 2022
Central Coast	Model 2	Caral EF, Caral LF	3	Assuming more C4 plants than terrestrial and marine protein in the diet and physiologic limits of protein intake	Includes four food groups with isotope values from archaeological and modern C4 and C3 plants, and marine and terrestrial fauna. Terrestrial fauna values are restricted to those species avaliable at the inventories from the period (i.e., does not include cuy).	-11.2688	1.40841	7.3375	3.02608	-25.7421	2.084	5.30286	3.22294	-16.595	1.25335	7.95275	1.23229	-11.8962	2.16836	12.6935	2.65355	Shady 2000, 2006; Shady & Leiva 2003; Pezo-Lanfranco et al. 2022
Central Coast	Model 3	Tablada de Lurín 1, Tablada de Lurín 2	3	Assuming more marine protein than terrestrial protein in the diet and physiologic limits of protein intake	Includes four food groups with values from archaeological and modern plants, marine and terrestrial fauna values, including cuy values.	-11.2688	1.40841	7.3375	3.02608	-25.7421	2.084	5.30286	3.22294	-18.1	3.7	7.95275	3.2	-11.8962	2.16836	12.6935	2.65355	Tykot et al. 2006; León 2013; Gerdau-Radonic et al. 2015; Cárdenas & Vivar, 1990, 1999.
Central Highlands	Model 1	Pikimachay LF, Rosamachay LF	2	Assuming more C4 plants than terrestrial protein in the diet and physiologic limits of protein intake	Includes four food groups, C4, C3 and Terrestrial Fauna with values from archaeological and modern specimens from the Ayacucho region and Mantaro Valley. For Marine Fauna were used the values from the Central and South Coast.	-10.696	0.949739	6.08333	1.77673	-24.3571	1.3939	3.71928	1.95694	-13.1465	4.34408	7.58326	2.10834	-11.8555	2.03189	13.3695	3.03021	Finucane 2007, 2009; León 2013; Finucane et al. 2006
Noth Coast	Model 1	Huaca Prieta III, Huaca Prieta IV, Paredones III, Paredones IV, Paredones V, Puemape EF	3	Assuming more marine protein than terrestrial protein in the diet and physiologic limits of protein intake	Includes four food groups with isotope values from archaeological and modern C4 and C3 plants, and marine and terrestrial fauna. Terrestrial fauna values are restricted to those species avaliable at the inventories from the period.	-12.227	1.24183	3.244	1.95179	-25.7667	2.07876	5.2	3.196	-21.85	0.494975	4.85	0.636396	-11.8651	1.92908	13.3674	2.82653	Elera et al. 1992; Elera 1998; Grobman et al. 2012; Dillehay 2017; Tung et al. 2021; Bonavia et al. 2017; Vasques et al. 2017
Noth Coast	Model 2a	H. Zarpán EH, Puémape Salinar, Virú 11, Virú 59-H. Gallinazo	3	Assuming more marine protein than terrestrial protein in the diet and physiologic limits of protein intake	Includes four food groups with isotope values from archaeological and modern C4 and C3 plants, and marine and terrestrial fauna. Terrestrial fauna values are restricted to those species avaliable at the inventories from the period and later periods (i.e., include values from camelids with enriched carbon values from the Early Intermediate Period).	-12.227	1.24183	3.244	1.95179	-25.7667	2.07876	5.2	3.196	-16.1717	3.32701	7.16111	1.42339	-11.8651	1.92908	13.3674	2.82653	Erickson 1989; Elera 1998; Elera et al. 1992; Venet-Rogers 2014; Turner & Klaus 2019
Noth Coast	Model 2b	Ventarrón EH, Viru 59-H. Gallinazo, H. Santa Clara	2	Assuming more marine protein than terrestrial protein in the diet and physiologic limits of protein intake	Includes four food groups with isotope values from archaeological and modern C4 and C3 plants, and marine and terrestrial fauna. Terrestrial fauna values are restricted to those species avaliable at the inventories from the period and later periods (i.e., include values from camelids with enriched carbon values from the Early Intermediate Period).	-12.227	1.24183	3.244	1.95179	-25.7667	2.07876	5.2	3.196	-16.1717	3.32701	7.16111	1.42339	-11.8651	1.92908	13.3674	2.82653	Erickson 1989; Elera 1998; Elera et al. 1992; Venet-Rogers 2014; Turner & Klaus 2020
North Highlands	Model 1a	Pacopampa I	3	Assuming a neutral model	Includes four food groups with isotope values from archaeological and modern C4 and C3 plants, and marine and terrestrial fauna. Terrestrial fauna values are restricted to those species avaliable at the inventory from the Phase Pacopampa I or earlier (i.e., do not include values from camelids with enriched carbon values from the Pacopampa II phase, but includes values from La Galgada).	-10.3	0.5	6.4	2.2	-24.5	1.4	2.4	3.7	-18	2.6	5.6	1.8	-11.8651	1.92908	13.3674	2.82653	Seki & Yoneda 2005; León 2013; Tykot et al. 2006; Takigami et al. 2019; Takigami et al. 2021;
North Highlands	Model 1b	La Galgada PC, La Galgada IP, Huaca Loma EF	2	Assuming a neutral model	Includes four food groups with isotope values from archaeological and modern C4 and C3 plants, and marine and terrestrial fauna. Terrestrial fauna values are restricted to those species avaliable at the inventory from the Phase Pacopampa I or earlier (i.e., do not include values from camelids with enriched carbon values from the Pacopampa II phase, but includes values from La Galgada).	-10.3	0.5	6.4	2.2	-24.5	1.4	2.4	3.7	-18	2.6	5.6	1.8	-11.8651	1.92908	13.3674	2.82653	Smith 1988; Washburn et al. 2020
North Highlands	Model 2a	Pacopampa II	3	Assuming a neutral model	Includes four food groups with isotope values from archaeological and modern C4 and C3 plants, and marine and terrestrial fauna. Terrestrial fauna values are restricted to those species avaliable at the inventory from the Phase Pacopampa II or later (i.e., includes values from camelids with enriched carbon values from the Pacopampa II phase and other later sites).	-10.3	0.5	6.4	2.2	-24.5	1.4	2.4	3.7	-16.5	3.2	6.5	1.5	-11.8651	1.92908	13.3674	2.82653	Seki & Yoneda 2005; León 2013; Tykot et al. 2006; Takigami et al. 2019; Takigami et al. 2021;
North Highlands	Model 2b	Huaca Loma MF, Kuntur Wasi-KW, Kuntur Wasi-Copa, Kuntur Wasi-Sotera	2	Assuming more C4 plants than terrestrial protein in the diet and physiologic limits of protein intake	Includes four food groups with isotope values from archaeological and modern C4 and C3 plants, and marine and terrestrial fauna. Terrestrial fauna values are restricted to those species avaliable at the inventory from the Phase Pacopampa II or later (i.e., includes values from camelids with enriched carbon values from the Pacopampa II phase and other later sites).	-10.3	0.5	6.4	2.2	-24.5	1.4	2.4	3.7	-16.5	3.2	6.5	1.5	-11.8651	1.92908	13.3674	2.82653	Terada & Onuki 1982, 1985; Shimada 1985; Onuki 1995; Matsumura et al. 1997; Seki & Yoneda 2005; Uzawa 2007
South Coast	Model 1	La Yerba III	2	Assuming predominance of marine fauna and C4 plants in the diet and physiologic limits of protein intake	The model includes C3, marine and terrestrial fauna values from the region and period, as well as CAM and Marine algae instead maize.	-14.1847	2.93268	11.6083	5.68018	-24.5	2.2	4.1	2.7	-16.1	2.6	7.6	2.4	-11.8	2	13.6	3.1	Cadwallader 2013, Gorbhan 2013, Beresford-Jones et al. 2009, 2011, 2021a, 2021b
South Coast	Model 2a	Paracas Cavernas, Paracas Necrópolis, Roca Verde	3	Assuming predominance of marine fauna in the diet and physiologic limits of protein intake	Includes four food groups with isotope values from archaeological and modern C4 and C3 plants, and marine and terrestrial fauna. Terrestrial fauna values are restricted to those species avaliable at the inventories from the period or the Early Intermediate Period (i.e., includes cuy).	-10.9	0.8	8.5	3.1	-24.5	2.2	4.1	2.7	-17.5	2.5	7.7	2.2	-11.8	2	13.6	3.1	Tomkzac 2001; Tomkzac 2003; Sotelo 2009; Sotelo 2012; Pezo-Lanfranco 2015.
South Coast	Model 2b	Samaca LF	2	Assuming a neutral model	Includes four food groups with isotope values from archaeological and modern C4 and C3 plants, and marine and terrestrial fauna. Terrestrial fauna values are restricted to those species avaliable at the inventories from the period or the Early Intermediate Period (i.e., includes cuy).	-10.9	0.8	8.5	3.1	-24.5	2.2	4.1	2.7	-17.5	2.5	7.7	2.2	-11.8	2	13.6	3.1	Cadwallader 2013, Gorbhan 2013, Beresford-Jones et al. 2009, 2011, 2021a, 2021b
South Highlands	Model 1	Kasapata Arch	3	Assuming a diet with more terrestrial fauna than freshwater fauna, more terrestrial fauna than C4 plants and physiologic limits of protein intake	Includes four food groups, C4, C3 and Terrestrial Fauna with values from archaeological and modern specimens from the Cusco region. The fourth group is Freshwater Fauna, which includes values of fish from Titicaca basin.	-10.9394	0.916282	7.2	3.11188	-24	1.2	2.7	3.4	-14.2	5.2	8.6	2.2	-19.6	2.5	7.7	2.8	Bauer 2007; Turner et al. 2018
South Highlands	Model 2	Yuthu LF	3	Assuming a diet with more C4 plants than terrestrial fauna, more terrestrial fauna than Freshwater fauna and physiologic limits of protein intake	Includes four food groups, C4, C3 and Terrestrial Fauna with values from archaeological and modern specimens from the Cusco region. The fourth group is Freshwater Fauna, which includes values of fish from Titicaca basin.	-10.9394	0.916282	7.2	3.11188	-24	1.2	2.7	3.4	-15.9	4.4	7.4	2.1	-19.6	2.5	7.7	2.8	Turner et al. 2018
Titicaca basin	Model 1	Wilamaya Patjxa	3	Assuming more terrestrial fauna than freshwater fauna in the diet and physiologic limits of protein intake	Includes four food groups, C4 (except maize), C3, Terrestrial Fauna and Fresh water fauna (archaeological fish) from the Titicaca basin.	-11.7	6.8	2.5	3.5	-24.8	1.4	6.7	2.9	-18.2	2.2	8.3	2.8	-19.6	2.5	7.7	2.8	Hass & Viviano (2015); Hass et al. (2017); Berryman (2010); Juengst et al. (2021); Miller et al. (2010, 2021); Capriles et al. (2021); Alaica et al. (2022)
REFERENCES
1	Alaica, A.K., Scaffidi, B.K., Gonzalez La Rosa, L.M., Jennings, J., Knudson, K.J., & Tung, T. (2022). Flexible agropastoral strategies during the 1st millennium CE in southern Peru: Examining yunga Arequipa camelid husbandry practices during Wari expansion through stable isotope analysis (δ13C and δ15N) in the Majes and Sihuas Valleys. Quaternary International, 634, 48-64.
2	Bauer, B. S. (Ed.). (2007). Kasapata and the Archaic Period of the Cuzco Valley (Vol. 57). Cotsen Institute of Archaeology Press, UCLA, Los Angeles.
3	Béarez, P., & Miranda, L. (2000). Análisis Arqueo-Ictiológico del Sector Residencial del Sitio Arqueológico de Caral-Supe, Costa Central del Perú. Arqueología y Sociedad, 13, 67-77.
4	Beresford-Jones, D.G., Whaley, O., Alarcón, C., Caldwallader, L. (2011). Two millennia of changes in human ecology: archaeobotanical and invertebrate records from the lower Ica valley, south coast Peru. Vegetation History and Archaeobotany, 20, 273–292.
5	Beresford-Jopnes, D.G., Arce, S., Whaley, O.Q., Chepstow-Lusty, A.J. (2009). The role of prosopis in ecological and landscape change in the Samanca basin, lower Ica valley, South Coast Peru from the Early Horizon to the Late Intermediate Period. Latin American Antiquity 20 (2), 303-332.
6	Beresford-Jopnes, D.G., et al. (2021a). Revisitando la hipótesis de Frederic Engel: cómo las lomas determinan la distribución arqueológica del Precerámico en la Costa Sur del Perú. Relaciones de la Sociedad Argentina de Antropología, 46 (2), 383-413.
7	Beresford-Jones, D. G., Pomeroy, E., Alday, C., Benfer, R., Quilter, J., O’Connell, T. C., Lightfoot, E. (2021b). Diet and Lifestyle in the First Villages of the Middle Preceramic: Insights from Stable Isotope and Osteological Analyses of Human Remains from Paloma, Chilca I, La Yerba III, and Morro I. Latin American Antiquity 32(4), 741–759.
8	Berryman, C.A. (2010). Food, feasts, and the construction of identity and power in ancient Tiwanaku: a bioarchaeological perspective. Doctoral dissertation, Vanderbilt University.
9	Bonavia, D. et al., “Plant remains” in Dillehay, T. D. Ed. Where the Land Meets the Sea: Fourteen Millennia of Human History at Huaca Prieta, Peru, (University of Texas Press, Austin, TX, 2017), pp. 367–433.
10	Burger, R., & Van der Merwe, N. (1990). Maize and the origin of highland Chavín civilization: an isotopic perspective. American Anthropologist, 92, 85-95.
11	Cadwallader, L. (2013). Investigating 1500 years of dietary change in the Lower Ica Valley, Peru, using an isotopic approach. Doctoral Dissertation, Department of Archaeology and Anthropology, University of Cambridge.
12	Capriles, J. M., Miller, M. J., Fox, J. R., Browman, D. L., & Urista C. Y. (2021). Evaluating Dietary Diversity among Andean Central Altiplano Early Camelid Pastoralists Using Stable Isotope Analysis. Environmental Archaeology, DOI: 10.1080/14614103.2021.2003628
13	Cárdenas Martín, M., Vivar Anaya, J. (1990). Excavaciones en un cementerio de la costa cen_x0002_tral del Perú: Tablada de Lurín. Boletín del Instituto Riva-Agüero, 17, 499–516.
14	Cárdenas Martín, M., & Vivar Anaya, J. (1999). Tablada de Lurín: Excavaciones 1958–1989; Patrones Funerarios. Instituto Riva-Agüero, Pontificia Universidad Católica del Perú, Lima
15	Chu, A. (2011). Household organization and social inequality at Bandurria, a Late Preceramic village in Huaura, Peru. PhD. Dissertation. Graduate Faculty of Arts and Sciences. University of Pittsburgh.
16	Coutts, K., Chu, A., & Krigbaum, J. (2011). Paleodiet in Late Preceramic Peru: Preliminary isotopic data from Bandurria. Journal of Island and Coastal Archaeology, 6(2), 196–210.
17	Dillehay, T. D. Ed. (2017). Where the Land Meets the Sea: Fourteen Millennia of Human History at Huaca Prieta, Peru. University of Texas Press, Austin, TX.
18	Elera, C. (1998). The Puémape site and the Cupisnique culture: a case study on the origins and development of complex society in the Central Andes, Peru. PhD. Dissertation. Department of Archaeology, University of Calgary. Alberta.
19	Elera C., Pinilla J., & Vásquez V. (1992). Bioindicadores zoológicos de eventos ENSO para el Formativo Medio y Tardío de Puémape-Perú. Pachacamac. Revista del Museo de la Nación Lima, I(1), 5-20.
20	Engel, F. (1980). Prehistoric Andean Ecology: Man, Settlement and Environment in the Andes, Vol. 1: Paloma Village 613. Humanities Press, New York.
21	Engel, F. (1984). Prehistoric Andean Ecology. Man Settlement and Ecology at the Andes. Volume 4: Chilca. Humanities Press. New York.
22	Engel, F. (1987). De las begonias al maíz. Vida y producción en el Perú Antiguo. Centro de Investigaciones de Zonas Aridas CIZA, Universidad Nacional Agraria La Molina. Lima.
23	Ericson, J.E., West, M., Sullivan, C., & Krueger, H.W. (1989). The development of maize agriculture in the Virú valley, Peru. In: Price, T.D. (Ed.) The Chemistry of Prehistoric Human Bone (pp. 68-104). New York: Cambridge University Press.
24	Feldman, R.A. (1980). Áspero, Peru: Architecture, Subsistence Economy, and Other Artifacts of a Preceramic Maritime Chiefdom. Ph.D. Dissertation. Department of Anthropology, Harvard University. Massachusetts.
25	Finucane, B., Maita, P., Isbell, W. (2006). Human and animal diet at Conchopata, Peru: stable isotope evidence for maize agriculture and animal management practices during the Middle Horizon. Journal of Archaeological Science, 33, 1766–1776.
26	Finucane, B.C. (2007). Mummies, maize, and manure: Multi-tissue stable isotope analysis of late prehistoric human remains from the Ayacucho Valley, Peru. Journal of Archaeological Science, 34, 2115-2124.
27	Finucane, B.C. (2009). Maize and Sociopolitical Complexity in the Ayacucho Valley, Peru. Current Anthropology, 50 (4), 535-545.
28	Gagnon, C.M. (2006). Daily life and the development of the state in the Moche valley of North Coastal Perú: a bioarchaeological analysis. PhD. Dissertation. Department of Anthropology, University of North Carolina. Chapel Hill.
29	Gerdau-Radonić, K., Goude, G., Castro de la Mata P., André, G., Schutkowski, H., Makowski, K. (2015). Diet in Peru's pre-Hispanic central coast. Journal of Archaeological Science: Reports, 4, 371–386.
30	Gorbahn, H. (2013). The Middle Archaic Site of Pernil Alto, Southern Peru: The Beginnings of Horticulture and Sedentariness in Mid-Holocene Conditions. Diálogo Andino, 41, 61-82.
31	Smith, E. (1988). Floral Remains. In: Grieder, T., Bueno, A., Smith, E., Malina, R. (Eds.) La Galgada, Peru: A preceramic culture in transition. pp. 125-151. University of Texas Press. Austin.
32	Grobman, A., Bonavia, D., Dillehay, T.D., Piperno, D.R., Iriarte, J., Holst, I. (2012). Preceramic maize from Paredones and Huaca Prieta, Peru. Proceedings of the National Academy of Sciences of the USA, 109 (5), 1755–1759.
33	Haas, J., Creamer, W., Huamán, L., Goldstein, D., Reinhard, K., Vergel, C. (2013) Evidence for maize (Zea mays) in the Late Archaic (3000–1800 B.C.) in the Norte Chico region of Peru. Proceedings of the National Academy of Sciences of the USA, 110 (4), 4945–4949.
34	Haas, R., & Viviano Llave, C. (2015). Hunter-gatherers on the eve of agriculture: investigations at Soro Mik’aya Patjxa, Lake Titicaca Basin, Peru. 8000–6700 BP. Antiquity, 89, 1297–1312.
35	Haas, R., Stefanescu, I.C., Garcia-Putnam, A., Aldenderfer M.S., Clementz, M.T., Murphy, M.S., Viviano, C., & Watson, J.T. (2017). Humans permanently occupied the Andean highlands by at least 7 ka. Royal Society Open Science, 4, 170334
36	Juengst, S. L., Hutchinson, D. L., Mohr Chavez, K., Chavez S. J., Chavez, S. R., Krigbaum, J., Schoberf, T., & Norr, L. (2021). The resiliency of diet on the Copacabana Peninsula, Bolivia. Journal of Anthropological Archaeology 61, 101260.
37	Lambert P., Gagnon CM., Billman B., Katzenberg MA., Carcelén J., Tykot RH. (2012) Bone chemistry at Cerro Oreja: A stable isotope perspective on the development of a regional economy in the Moche valley, Peru. Latin American Antiquity, 23(2), 144–166.
38	León, E. (2013). 14,000 años de alimentación en el Perú. Escuela Profesional de Turismo y Hotelería. Universidad de San Martin de Porres. Lima.
39	Masur, LJ. (2012). Peanuts and prestige on the Peruvian north coast: The archaeology of peanuts at Huaca Gallinazo (V-59) and Huaca Santa Clara (V-67). Master of Arts thesis. Faculty of Graduate Studies in Anthropology. University of British Columbia. Vancouver.
40	Matsumura, H., Onuki, Y., Kato, Y., Matsumoto, R., Ushino, T., Seki, Y., Inokuchi, K., & Hashimoto, H. (1997). Human Remains from the Kuntur Wasi, Huacaloma, Loma Redonda and Kolguitin sites in the Cajamarca Region, Peru. Bulletin of the National Science Museum Series D (Anthropology), 23, 1-28.
41	Miller, M. J., Capriles, J. M., & Hastorf. C. A. (2010). The fish of Lake Titicaca: implications for archaeology and changing ecology through stable isotope analysis. Journal of Archaeological Science, 37, 317–327.
42	Miller, M. J., Kendall, I., Capriles, J. M., Bruno, M. C., Evershed, R. P., & Hastorf, C. A. (2021). Quinoa, potatoes, and llamas fueled emergent social complexity in the Lake Titicaca Basin of the Andes. Proceedings of the National Academy of Sciences of the United States of America, 118 (49), e2113395118.
43	Onuki, Y. Ed. (1995). Kuntur Wasi y Cerro Blanco.Hokusen-sha, Tokyo.
44	Pezo-Lanfranco, L. (2015). Intensificação agrícola e complexificação social: Uma perspectiva bioarqueológica de populações pré_x0002_históricas do litoral dos Andes Centrais. Doctoral Dissertation, Universidade de Sao Paulo, Sao Paulo.
45	Pezo-Lanfranco, L., Machacuay, M., Novoa, P., Peralta, R., Mayer, E., Eggers, S., & Shady, R. (2022). The diet at the onset of the Andean Civilization: New stable isotope data from Caral and Aspero, North-Central Coast of Peru. American Journal of Biological Anthropology, 177 (3), 402–424.
46	Quilter, J. (1989). Life and Death at Paloma: Society and Mortuary Practices in a Preceramic Peruvian Village. University of Iowa Press, Iowa City.
47	Reitz, E. J. (2003). Resource Use through Time at Paloma Peru. Bulletin of the Florida Museum of Natural History, 44, 65-80.
48	Seki, Y., & Yoneda, M. (2005). Cambios de manejo del poder en el Formativo: desde el análisis de la dieta alimenticia. Perspectivas Latinoamericanas, 2, 110-131.
49	Shady, R. (2000). Sustento Socioeconómico del Estado Prístino de Supe Perú: Las evidencias de Caral-Supe. Arqueología y Sociedad, 13, 49-66.
50	Shady, R. (2003). Los orígenes de la civilizacion y la formación del estado en el Perú: las evidencias arqueologicas de Caral-Supe. In R. Shady & C. Leyva (Eds.), La Ciudad sagrada de Caral-Supe. Los Orígenes de la civilización andina y la formación del estado prístino en el antiguo Perú (pp. 93–105). Instituto Nacional de Cultura, Lima.
51	Shady, R. (2006). Caral-Supe and the North- Central area of Peru: The history of maize in the land where Civilization came into being. In: Staller JE., Tykot RH., Benz BF. (eds.) Histories of Maize: Interdisciplinary approaches to the Prehistory, Linguistics, Biogeography, Domestication, and Evolution of Maize. pp 381–402. Elsevier. Amsterdam.
52	Shimada, M. (1985). Continuities and Changes in Patterns of Faunal Resource Utilization: Formative through Cajamarca Periods. In: K. Terada and Y. Onuki (Eds.), The Formative Period in the Cajamarca Basin, Peru: Excavations at Huacaloma and Layzón, 1982, pp. 289-310. University of Tokyo Press, Tokyo.
53	Sotelo, C. Ed. (2009). Cuaderno de Investigación del Archivo Tello nº7. Paracas Cavernas. Museo de Arqueología y Antropología. Universidad Nacional Mayor de San Marcos. Lima.
54	Sotelo, C. Ed.(2012). Cuaderno de Investigación del Archivo Tello nº9. Paracas WariKayan. Museo de Arqueología y Antropología. Universidad Nacional Mayor de San Marcos. Lima.
55	Takigami, M., Uzawa, K., Seki, Y., Chocano, D.M., & Yoneda, M. (2019). Isotopic Evidence for Camelid Husbandry During the Formative Period at the Pacopampa Site, Peru. Environmental Archaeology, 25(3), 1-17.
56	Takigami, M., Seki, Y., Nagaoka, T., Uzawa, K., Morales Chocano, D., Mukai, H., & Yoneda, M. (2021). Isotopic study of maize exploitation during the Formative Period at Pacopampa, Peru. Anthropological Science, 129 (2), 121-132.
57	Terada, K. & Onuki, Y. Eds. (1982). Excavations at Huacaloma in the Cajamarca Valley, Peru, 1979. University of Tokyo Press, Tokyo.
58	Terada, K. & Onuki, Y. Eds. (1985). The Formative Period in the Cajamarca Basin: Excavations at Huacaloma and Layzón, 1982. University of Tokyo Press, Tokyo.
59	Tomckzac, P.D. (2001). Prehistoric socio-economic relations and population organization in the Osmore Valley of southern Peru. Doctoral Dissertation, University of New Mexico, Albuquerque.
60	Tomckzac, P.D. (2003). Prehistoric Diet and Socioeconomic Relationships Within the Osmore Valley of Southern Peru. Journal of Anthropological Archaeology, 22(3), 262-278.
61	Tung, T.A., Dillehay, T.D., Feranec, R., & DeSantis, L. R. G. (2021). Early specialized maritime and maize economies on the north coast of Peru. Proceedings of the National Academy of Sciences of the United States of America, 117 (51), 32308-32319. https://doi.org/10.1073/pnas.2009121120
62	Turner, B.L., & Klaus, H.D. (2020). Diet, Nutrition, and Foodways on the North Coast of Peru: Bioarchaeological Perspectives on Adaptive Transitions. Bioarchaeology and Social Theory Series. Switzerland AG: Springer Nature.
63	Turner, B.L., Bélisle, V., Davis, A.R., Skidmored, M., Juengst, S.L., Schaefer, B.J., Covey, A.R., & Bauer, B.S. (2018). Diet and foodways across five millennia in the Cusco region of Peru. Journal of Archaeological Science, 98, 137–148.
64	Tykot RH., Van der Merwe NJ., & Burger RL. (2006) The Importance of Maize in Initial Period and Early Horizon Peru. In: Staller J., Tykot R., Benz B. (Eds.). Histories of maize, multidisciplinary approaches to the prehistory, linguistics, biogeography, domestication and evolution of maize (pp. 187-197). San Diego: Academic Press. Elsevier.
65	Vazquez, V. F., Rosales Tham, T., Dillehay, T. D., Netherly, P. J. “Faunal remains” in Where the Land Meets the Sea: Fourteen Millennia of Human History at Huaca Prieta, Peru, T. D. Dillehay, Ed. (University of Texas, Austin, TX, 2017), pp. 197–366.
66	Vega-Centeno, R. (2005). Ritual and Architecture in a Context of Emergent Complexity: A Perspective from Cerro Lampay, a Late Archaic Site in the Central Andes. Ph.D. Dissertation.The University of Arizona. Tucson.
67	Venet-Rogers, C. (2014). A estudy of faunal consumption at the Gallinazo group site, Northern Coast of Peru. Master of Arts thesis. Graduate Program in Anthropology. School of Graduate and Postdoctoral Studies. University of Western Ontario. Ontario.
68	Vergel, C.N. (2008). Análisis biológico de coprolitos: visión multidisciplinaria para la caracterización de la dieta y salud en el Precerámico Tardío en el Centro Arqueológico de Huaricanga, Lima. Tesis de Licenciatura en Biología. Facultad de Ciencias y Filosofía. Universidad Peruana Cayetano Heredia. Lima.
69	Uzawa, K. (2007). Un breve informe sobre algunos estudios zooarqueológicos preliminares en el sitio Kuntur Wasi, Cajamarca, Perú. Archaeobios, 1(1), 5-9.
70	Washburn, E., Nesbitt, J., Burger, R., Tomasto-Cagigao, E., Oelze, V.M., Fehren_x0002_Schmitz, L., 2020. Maize and dietary change in early Peruvian civilization: Isotopic evidence from the Late Preceramic Period/Initial Period site of La Galgada, Peru. J. Archaeol. Sci.: Rep. 31, 102309
71	Weir, G. W., & Derring, J.P. (1986). The Lomas of Paloma: Human-Environment Rela_x0002_tions in a Central Peruvian Fog Oasis: Archaeobotany and Palynology. In: Ramiro Matos_x0002_Mendieta, Solveig A. Turpin, & Herbert H. Eling (Eds.) Andean Archaeology: Papers in Memory of Clifford Evans. pp. 18–44. Institute of Archaeology, University of California, Los Angeles.
72	Zechenter, E. (1988). Subsistence strategies in the Supe Valley of the Peruvian Central Coast During the Complex Preceramic and Initial Periods. PhD. Dissertation. University of California. Los Angeles.

## Sheet: SI4 T3 FRUITS Results 3 proxies
SI4 T3: FRUITS estimates of dietary carbon/calories contribution of each food group generated with three proxies models*
Region	Model	Site/phase (Chronological range)	Source/Food	mean	sd	2.5pc	median	97.5pc
North Coast	Model 1	Huaca Prieta III - Arch (4500-3400 BCE)	C4	0.1387	0.08818	0.005832	0.1299	0.3135
			C3	0.5557	0.135	0.2413	0.5668	0.7924
			TF	0.1147	0.08648	0.00472	0.09805	0.3267
			MF	0.1908	0.09722	0.04389	0.1795	0.4009
North Coast	Model 1	Huaca Prieta IV - Arch (3400-2100 BCE)	C4	0.08538	0.0633	0.003018	0.07258	0.2413
			C3	0.6598	0.1106	0.4214	0.667	0.8482
			TF	0.094	0.0663	0.003377	0.08233	0.2428
			MF	0.1608	0.07372	0.03983	0.1551	0.3141
North Coast	Model 2a	Huaca Zarpán - EH (1500-1 BCE)	C4	0.4011	0.1597	0.05571	0.4265	0.6749
			C3	0.5117	0.145	0.2462	0.4988	0.8329
			TF	0.02371	0.03589	0.0006317	0.0134	0.1315
			MF	0.06347	0.09661	0.005015	0.0325	0.3969
North Coast	Model 1	Paredones III - Arch (4600-3300 BCE)	C4	0.6135	0.1553	0.1598	0.649	0.8161
			C3	0.146	0.08068	0.01169	0.1445	0.3072
			TF	0.06057	0.04796	0.002058	0.04978	0.1764
			MF	0.18	0.158	0.02597	0.1273	0.6584
North Coast	Model 1	Paredones IV - Arch (3300-2100 BCE)	C4	0.5376	0.1827	0.09033	0.5776	0.8051
			C3	0.1462	0.09471	0.00695	0.1356	0.3493
			TF	0.07638	0.059	0.003203	0.06299	0.2222
			MF	0.2398	0.1823	0.03141	0.1817	0.7208
North Coast	Model 1	Paredones V - Arch (2100-1500 BCE)	C4	0.638	0.1734	0.122	0.6861	0.8532
			C3	0.06807	0.05076	0.002815	0.05813	0.1893
			TF	0.05782	0.04023	0.002539	0.05222	0.1493
			MF	0.2361	0.1731	0.05686	0.1773	0.7443
North Coast	Model 1	Puémape Early - EF (2400-2000 BCE)	C4	0.125	0.08434	0.006186	0.1151	0.305
			C3	0.5307	0.1499	0.2049	0.5495	0.7794
			TF	0.132	0.09477	0.005633	0.115	0.3465
			MF	0.2123	0.1007	0.04631	0.2044	0.4189
North Coast	Model 2a	Puémape Salinar - LF (400-350 BCE)	C4	0.1532	0.09231	0.00974	0.1474	0.3428
			C3	0.6216	0.09462	0.411	0.6248	0.7987
			TF	0.07215	0.05862	0.002224	0.05958	0.2232
			MF	0.1531	0.08088	0.03111	0.1409	0.3415
North Coast	Model 2a	Virú 11 Gallinazo - LF/EIP (200 BCE - 500 CE)	C4	0.6649	0.1473	0.2455	0.6973	0.8342
			C3	0.1065	0.05775	0.008916	0.1017	0.2201
			TF	0.05338	0.04143	0.002874	0.04145	0.1506
			MF	0.1752	0.156	0.03214	0.1246	0.6421
North Coast	Model 2a	Virú 59-H. Gallinazo - LF/EIP (200 BCE - 500 CE)	C4	0.6176	0.1298	0.1894	0.6428	0.7801
			C3	0.2659	0.07597	0.09267	0.2691	0.4082
			TF	0.03085	0.04298	0.0008078	0.01766	0.1697
			MF	0.08564	0.1235	0.008469	0.04578	0.533
North Highlands	Model 1a	Pacopampa I - MF (1000-700 BCE)	C4	0.07273	0.04774	0.002256	0.06579	0.1767
			C3	0.847	0.08445	0.6194	0.8631	0.9711
			TF	0.06457	0.0716	0.0009668	0.04004	0.263
			MF	0.01569	0.01521	0.0004662	0.0116	0.05776
North Highlands	Model 2a	Pacopampa II - LF (700-400 BCE)	C4	0.1567	0.06611	0.0316	0.1599	0.2835
			C3	0.7791	0.06909	0.6501	0.774	0.9155
			TF	0.04943	0.03989	0.002456	0.04002	0.1467
			MF	0.0147	0.01676	0.0003605	0.009418	0.06956
Central Coast	Model 1b	Áspero IF1 - IF (3000-2700 BCE)	C4	0.08477	0.05432	0.003452	0.08047	0.1929
			C3	0.4908	0.1182	0.2436	0.4953	0.7067
			TF	0.143	0.08523	0.008602	0.1358	0.3209
			MF	0.2815	0.08105	0.1508	0.272	0.462
Central Coast	Model 1b	Áspero IF2 - IF (2700-2300 BCE)	C4	0.06915	0.04593	0.00357	0.06306	0.1671
			C3	0.6233	0.1113	0.3981	0.6297	0.8198
			TF	0.098	0.06774	0.003818	0.08823	0.2478
			MF	0.2095	0.07242	0.09489	0.2002	0.3802
Central Coast	Model 1b	Caral IF2 - IF (2600-2200 BCE)	C4	0.0533	0.03663	0.00231	0.04783	0.135
			C3	0.7085	0.09698	0.5077	0.7111	0.8895
			TF	0.07543	0.05328	0.002908	0.06838	0.1949
			MF	0.1628	0.06095	0.0603	0.1564	0.3008
Central Coast	Model 1b	Caral IF3 - IF (2200-2000 BCE)	C4	0.05922	0.03842	0.00289	0.05379	0.142
			C3	0.7316	0.09596	0.5334	0.734	0.9048
			TF	0.05987	0.04413	0.002815	0.05135	0.1625
			MF	0.1493	0.06137	0.05151	0.1428	0.2865
Central Coast	Model 1b	Bandurria - IF (3000-1800 BCE)	C4	0.06828	0.04461	0.003028	0.06391	0.1613
			C3	0.6118	0.09875	0.4053	0.6167	0.7906
			TF	0.1029	0.06598	0.00512	0.09631	0.2503
			MF	0.217	0.06656	0.1106	0.2091	0.3673
Central Coast	Model 2	Caral EF - EF (1800-1200 BCE)	C4	0.1349	0.05379	0.0422	0.1312	0.2552
			C3	0.8088	0.06527	0.674	0.8138	0.9275
			TF	0.04026	0.03199	0.001594	0.03266	0.1156
			MF	0.01606	0.01565	0.000364	0.01119	0.05844
Central Coast	Model 2	Caral LF - LF (600-400 BCE)	C4	0.2537	0.07615	0.07726	0.2595	0.3852
			C3	0.696	0.08064	0.5659	0.6872	0.8924
			TF	0.03801	0.03416	0.001648	0.02852	0.1258
			MF	0.01224	0.01242	0.0002822	0.008027	0.04653
Central Coast	Model 3	Tablada de Lurín 1 - LF (200-1 BCE)	C4	0.3957	0.1798	0.03309	0.4194	0.6844
			C3	0.2026	0.1099	0.01461	0.2074	0.407
			TF	0.1048	0.08489	0.002829	0.08211	0.3076
			MF	0.2969	0.1989	0.03007	0.2603	0.7518
Central Coast	Model 3	Tablada de Lurín 2 - EIP (1-200 CE)	C4	0.472	0.1803	0.06839	0.5058	0.7391
			C3	0.144	0.08695	0.008886	0.1367	0.3152
			TF	0.08937	0.06939	0.003134	0.07673	0.2544
			MF	0.2946	0.1942	0.03706	0.2541	0.747
South Coast	Model 2a	Paracas Cavernas - LF (550-260 BCE)	C4	0.1477	0.09714	0.007601	0.1355	0.3617
			C3	0.565	0.1394	0.2326	0.5791	0.7955
			TF	0.09597	0.08162	0.002824	0.0749	0.3104
			MF	0.1913	0.11	0.03252	0.1739	0.4408
South Coast	Model 2a	Paracas Necrópolis - LF (260-100 BCE)	C4	0.1116	0.07824	0.00459	0.09709	0.2868
			C3	0.57	0.1366	0.2429	0.587	0.8
			TF	0.1074	0.08325	0.004216	0.08924	0.3169
			MF	0.2111	0.0982	0.05391	0.2041	0.4284
South Coast	Model 2a	Roca Verde - LF (500-200 BCE)	C4	0.1204	0.08647	0.004498	0.1035	0.3123
			C3	0.2869	0.1464	0.01936	0.2945	0.5359
			TF	0.1578	0.1116	0.005781	0.1371	0.3921
			MF	0.4349	0.1247	0.2003	0.4341	0.6894
South Highlands	Model 1	Kasapata - Arch (4400-3100 BCE)	C4	0.04101	0.03009	0.002387	0.03528	0.112
			C3	0.7381	0.1956	0.1878	0.7983	0.9496
			TF	0.1642	0.1348	0.02682	0.1196	0.5314
			MF	0.05668	0.07943	0.001066	0.02782	0.3126
South Highlands	Model 2	Yuthu - LF (400-100 BCE)	C4	0.1559	0.04263	0.07789	0.1506	0.2646
			C3	0.7369	0.07913	0.5306	0.7444	0.8644
			TF	0.08083	0.04478	0.01873	0.07265	0.1943
			MF	0.02632	0.02232	0.0007688	0.02004	0.08406
South Highlands	Model 3	Wilamaya Patjxa - Middle Arch (7100-6500 BCE)	C4	0.1039	0.06344	0.008068	0.09811	0.2441
			C3	0.4047	0.271	0.01045	0.3702	0.8753
			TF	0.4126	0.2566	0.01802	0.4258	0.8693
			MF	0.07886	0.09939	0.001011	0.03461	0.3658
*Estimates based on FRUITS (Food Reconstruction Using Isotopic Transferred Signals: Fernandes et al. 2015) v. 2.1.1 using the average isotope values and standard error of the mean from populations/individuals with complete dataset (δ13Ccoll, δ13Cap , δ15N) and modeling parameters proposed by Fernandes et al. (2015). Foods estimates of dietary carbon/calories contribution of each food group relati…

## Sheet: SI4 T4 FRUITS Results 2 proxies
SI4 T4: FRUITS estimates of dietary carbon/calories contribution of each food group generated with two proxies models*
Region	Model	Site/phase (Chronological range)	Source/Food	mean	sd	2.5pc	median	97.5pc
North Coast	Model 2b	Huaca Santa Clara - LF/EIP (200 BCE - 600 CE)	C4	0.5839	0.1075	0.2995	0.5924	0.7468
			C3	0.346	0.0838	0.1741	0.3451	0.5154
			TF	0.01861	0.02954	0.0004036	0.01082	0.08173
			MF	0.05155	0.08028	0.005161	0.02992	0.3372
North Coast	Model 2b	Ventarrón EH - EF/LF (1500-1 BCE)	C4	0.09417	0.08748	0.002348	0.06871	0.3288
			C3	0.3207	0.1192	0.05188	0.3215	0.5551
			TF	0.01166	0.01196	0.0003068	0.008034	0.04499
			MF	0.5735	0.08584	0.3813	0.5871	0.7108
North Coast	Model 2b	Virú 59-H. Gallinazo - LF/EIP (200 BCE - 500 CE)	C4	0.6549	0.1469	0.195	0.6767	0.8628
			C3	0.2811	0.1018	0.08964	0.2768	0.5089
			TF	0.01635	0.0289	0.0003244	0.008483	0.09949
			MF	0.04772	0.0934	0.003836	0.0225	0.4189
North Highlands	Model 1b	Huacaloma Early - EF (1500-1000 BCE)	C4	0.01911	0.01713	0.0004708	0.01411	0.06288
			C3	0.9333	0.03783	0.8377	0.9389	0.9866
			TF	0.03996	0.03368	0.001229	0.03103	0.1213
			MF	0.007593	0.006469	0.0002386	0.005824	0.02342
North Highlands	Model 2b	Huacaloma Late - MF (1000-500 BCE)	C4	0.0338	0.02061	0.004826	0.03117	0.08739
			C3	0.9459	0.02702	0.8823	0.9498	0.9865
			TF	0.01211	0.01108	0.0003966	0.008784	0.04138
			MF	0.008151	0.007455	0.0002291	0.00607	0.028
North Highlands	Model 2b	Kuntur Wasi KW - MF (800-500 BCE)	C4	0.04801	0.02892	0.006756	0.04369	0.1157
			C3	0.9262	0.03764	0.8381	0.9311	0.9843
			TF	0.01671	0.01465	0.0005053	0.01257	0.05553
			MF	0.009087	0.008508	0.0002841	0.006643	0.03146
North Highlands	Model 2b	Kuntur Wasi Copa - LF (500-250 BCE)	C4	0.06136	0.03393	0.009631	0.05626	0.1407
			C3	0.91	0.04014	0.8223	0.9156	0.9734
			TF	0.01853	0.01529	0.0006015	0.01433	0.05657
			MF	0.0101	0.009376	0.0002645	0.007294	0.03519
North Highlands	Model 2b	Kuntur Wasi Sotera - LF (250-50 BCE)	C4	0.07934	0.043	0.01385	0.0721	0.1718
			C3	0.8841	0.05435	0.7602	0.8915	0.9696
			TF	0.0255	0.02343	0.0007108	0.01845	0.08958
			MF	0.01109	0.01028	0.0003218	0.00822	0.03825
North Highlands	Model 1b	La Galgada PC - IF (2300-1900 BCE)	C4	0.07076	0.05244	0.003259	0.05871	0.1931
			C3	0.7708	0.1714	0.2446	0.8224	0.9576
			TF	0.1414	0.1671	0.003188	0.07651	0.6591
			MF	0.01698	0.01647	0.0005203	0.01221	0.06262
North Highlands	Model 1b	La Galgada IP - EF (1500-1300 BCE)	C4	0.05069	0.04102	0.00154	0.04129	0.1523
			C3	0.7938	0.1643	0.2727	0.8399	0.9608
			TF	0.14	0.1603	0.003805	0.08979	0.668
			MF	0.01548	0.01466	0.0004009	0.01125	0.05434
Central Coast	Model 1a	Chilca I - Arch (4500-3000 BCE)	C4	0.1437	0.08736	0.007145	0.139	0.3209
			C3	0.3038	0.1488	0.03839	0.3008	0.5937
			TF	0.1719	0.1014	0.009388	0.1687	0.3749
			MF	0.3807	0.09275	0.2212	0.3755	0.5742
Central Coast	Model 1a	La Paloma - Arch1 (4960-4250 BCE)	C4	0.1491	0.0939	0.007333	0.1405	0.3428
			C3	0.2743	0.1474	0.02244	0.2712	0.574
			TF	0.1747	0.1062	0.007804	0.167	0.3821
			MF	0.4019	0.0938	0.2356	0.396	0.594
Central Coast	Model 1a	La Paloma - Arch2 (4120-3530 BCE)	C4	0.1192	0.08113	0.004663	0.1084	0.2978
			C3	0.3817	0.1631	0.06046	0.389	0.6823
			TF	0.1553	0.09993	0.006187	0.147	0.3676
			MF	0.3438	0.09889	0.1761	0.3344	0.5569
Central Highlands	Model 1	Pikimachay FU - LF (450-250 BCE)	C4	0.6154	0.1411	0.2557	0.6302	0.8579
			C3	0.2204	0.1156	0.01958	0.2253	0.4303
			TF	0.1284	0.1269	0.002361	0.07814	0.4297
			MF	0.03583	0.09766	0.0001668	0.0087	0.4458
Central Highlands	Model 1	Rosamachay - LF (450-250 BCE)	C4	0.6543	0.1164	0.3911	0.6691	0.8374
			C3	0.2029	0.09511	0.01962	0.2065	0.3749
			TF	0.1137	0.1147	0.002287	0.06764	0.4078
			MF	0.02916	0.07948	0.0002631	0.008659	0.3235
South Coast	Model 1	La Yerba III - Arch (4260-4190 BCE)	C4	0.09766	0.06851	0.003535	0.08736	0.2493
			C3	0.485	0.1652	0.1401	0.4937	0.787
			TF	0.1348	0.09012	0.006298	0.1217	0.3346
			MF	0.2826	0.09918	0.1129	0.2733	0.5028
South Coast	Model 2b	Samaca - LF (100 BCE - 100 CE)	C4	0.1751	0.1085	0.007085	0.1691	0.4018
			C3	0.5384	0.2461	0.02862	0.6203	0.8738
			TF	0.2643	0.2612	0.00395	0.1386	0.8444
			MF	0.0222	0.03102	0.0004584	0.01185	0.1113
*Estimates based on FRUITS (Food Reconstruction Using Isotopic Transferred Signals: Fernandes et al. 2015) v. 2.1.1 using the average isotope values and standard error of the mean from populations/individuals with δ13Ccoll and δ15N values from well preserved collagen, and modeling parameters proposed by Fernandes et al. (2015). Foods estimates represent dietary carbon/calories contribution of eac…

## Sheet: SI4 F1
SI4 F1: Dietary caloric estimations of food sources in Andean populations over the time grouped by geographic regions. The boxes represent a 68% confidence interval (between the 16th and 84th percentiles) and the whiskers a 95% confidence interval (corresponding to the 2.5th and 97.5th percentiles). The horizontal discontinuous line indicates the median (50th percentile). The horizontal continuou…

## Sheet: SI4 F2
SI4 F2: δ13Cap values in Andean populations over the time grouped by geographic regions (Coast-blue; Inland-yellow; Highland-red). The boxes represent Q1 (25% of cases) and Q3 (75% of cases). The horizontal continuous line indicates the median. The x indicates the mean. The open dots are outliers. The red discontinuous line (-7 ‰) indicates that more than half of an individual's dietary carbon ca…
