# Supplementary material for: The role of farming and fishing in the rise of social complexity in the Central Andes: a stable isotope perspective
Source: Sci Rep. 2024 Feb 25;14:4582. doi: 10.1038/s41598-024-55436-4 (PMC10894859; doi:10.1038/s41598-024-55436-4)
Supplement: Supplementary file 5 — Supplementary Information 5. [file 41598_2024_55436_MOESM5_ESM.xlsx]

## Sheet: Central Coast Model 1a (2 prox)
The role of farming and fishing in the rise of social complexity in the Central Andes: a stable isotope perspective
Luis Pezo-Lanfranco & André Colonese
Supporting Information 5 - FRUITS raw outputs
GROUP RESULTS
Target/Consumer	Source/Food	Mean	sd	2.5pc	median	97.5pc
PalomaA1	C4	0.1491	0.0939	0.007333	0.1405	0.3428
PalomaA1	C3	0.2743	0.1474	0.02244	0.2712	0.574
PalomaA1	TP	0.1747	0.1062	0.007804	0.167	0.3821
PalomaA1	MP	0.4019	0.0938	0.2356	0.396	0.594
PalomaA2	C4	0.1192	0.08113	0.004663	0.1084	0.2978
PalomaA2	C3	0.3817	0.1631	0.06046	0.389	0.6823
PalomaA2	TP	0.1553	0.09993	0.006187	0.147	0.3676
PalomaA2	MP	0.3438	0.09889	0.1761	0.3344	0.5569
Chilca	C4	0.1437	0.08736	0.007145	0.139	0.3209
Chilca	C3	0.3038	0.1488	0.03839	0.3008	0.5937
Chilca	TP	0.1719	0.1014	0.009388	0.1687	0.3749
Chilca	MP	0.3807	0.09275	0.2212	0.3755	0.5742
TARGET/CONSUMER RESULTS REPORT: PalomaA1
10000 updates took 6 s
INPUT DATA (Weighted model: Yes; Offset dependent: Yes; Concentration-dependent model: Yes; Minimum uncertainty: 0.001)
Target/consumer data
[d13C]=-13.0(0.5)	[d15N]=17.5(0.5)
Offsets
[d13C]=4.8(0.5)	[d15N]=5.5(0.5)
Weights
[d13C][protein]=74(4)	[d13C][energy]=26(4)	[d15N][protein]=100()	[d15N][energy]=0()
Source/Food values
[C4][protein][d13C]=-17.0(3.0)	[C4][protein][d15N]=12.4(5.3)	[C4][energy][d13C]=-14.5(3.0)
[C3][protein][d13C]=-27.7(1.6)	[C3][protein][d15N]=6.1(3.3)	[C3][energy][d13C]=-25.2(1.6)
[TP][protein][d13C]=-19.5(3.2)	[TP][protein][d15N]=11.0(3.1)	[TP][energy][d13C]=-25.5(3.2)
[MP][protein][d13C]=-12.9(2.1)	[MP][protein][d15N]=15.2(3)	[MP][energy][d13C]=-18.9(2.1)
Concentrations
[C4][protein]=7(2.5)	[C4][energy]=93(2.5)	[C3][protein]=5(2.5)	[C3][energy]=95(2.5)	[TP][protein]=30(2.5)	[TP][energy]=70(2.5)	[MP][protein]=65(5)	[MP][energy]=35(5)
Prior info
[MP]>[TP]
[MP]>[C4]
([protein]/([protein]+[energy]))<0.45
([protein]/([protein]+[energy]))>0.05
ESTIMATES
Estimates on source/food contribution
Source/Food	Mean	sd	2.5pc	median	97.5pc
C4	0.1491	0.0939	0.007333	0.1405	0.3428
C3	0.2743	0.1474	0.02244	0.2712	0.574
TP	0.1747	0.1062	0.007804	0.167	0.3821
MP	0.4019	0.0938	0.2356	0.396	0.594
Estimates on fraction contribution
Fraction	Mean	sd	2.5pc	median	97.5pc
protein	0.337	0.06082	0.2154	0.339	0.4409
energy	0.663	0.06082	0.5591	0.661	0.7848
Estimates on signal contribution from source/food
Proxy	Source/Food	Mean	sd	2.5pc	median	97.5pc
d13C	C4	0.105	0.06798	0.004784	0.09819	0.2454
d13C	C3	0.1905	0.1107	0.01432	0.1815	0.4277
d13C	TP	0.1652	0.09665	0.007616	0.1624	0.344
d13C	MP	0.5394	0.09389	0.365	0.5349	0.7305
d15N	C4	0.03264	0.02522	0.001122	0.02731	0.09233
d15N	C3	0.04651	0.0379	0.00184	0.03719	0.145
d15N	TP	0.1529	0.08594	0.007738	0.1533	0.3029
d15N	MP	0.768	0.08236	0.6219	0.7649	0.9219
TARGET/CONSUMER RESULTS REPORT: PalomaA2
10000 updates took 6 s
INPUT DATA (Weighted model: Yes; Offset dependent: Yes; Concentration-dependent model: Yes; Minimum uncertainty: 0.001)
Target/consumer data
[d13C]=-14.3(0.7)	[d15N]=15.6(1.2)
Offsets
[d13C]=4.8(0.5)	[d15N]=5.5(0.5)
Weights
[d13C][protein]=74(4)	[d13C][energy]=26(4)	[d15N][protein]=100()	[d15N][energy]=0()
Source/Food values
[C4][protein][d13C]=-17.0(3.0)	[C4][protein][d15N]=12.4(5.3)	[C4][energy][d13C]=-14.5(3.0)
[C3][protein][d13C]=-27.7(1.6)	[C3][protein][d15N]=6.1(3.3)	[C3][energy][d13C]=-25.2(1.6)
[TP][protein][d13C]=-19.5(3.2)	[TP][protein][d15N]=11.0(3.1)	[TP][energy][d13C]=-25.5(3.2)
[MP][protein][d13C]=-12.9(2.1)	[MP][protein][d15N]=15.2(3)	[MP][energy][d13C]=-18.9(2.1)
Concentrations
[C4][protein]=7(2.5)	[C4][energy]=93(2.5)	[C3][protein]=5(2.5)	[C3][energy]=95(2.5)	[TP][protein]=30(2.5)	[TP][energy]=70(2.5)	[MP][protein]=65(5)	[MP][energy]=35(5)
Prior info
[MP]>[TP]
[MP]>[C4]
([protein]/([protein]+[energy]))<0.45
([protein]/([protein]+[energy]))>0.05
ESTIMATES
Estimates on source/food contribution
Source/Food	Mean	sd	2.5pc	median	97.5pc
C4	0.1192	0.08113	0.004663	0.1084	0.2978
C3	0.3817	0.1631	0.06046	0.389	0.6823
TP	0.1553	0.09993	0.006187	0.147	0.3676
MP	0.3438	0.09889	0.1761	0.3344	0.5569
Estimates on fraction contribution
Fraction	Mean	sd	2.5pc	median	97.5pc
protein	0.2969	0.06784	0.1745	0.2936	0.4302
energy	0.7031	0.06784	0.5698	0.7064	0.826
Estimates on signal contribution from source/food
Proxy	Source/Food	Mean	sd	2.5pc	median	97.5pc
d13C	C4	0.08779	0.06055	0.003305	0.07923	0.219
d13C	C3	0.2813	0.1355	0.03895	0.2783	0.5517
d13C	TP	0.1542	0.09416	0.006357	0.1519	0.3398
d13C	MP	0.4767	0.1031	0.2895	0.4732	0.6929
d15N	C4	0.02933	0.02367	0.0007471	0.0239	0.08567
d15N	C3	0.0794	0.06013	0.004108	0.06651	0.2307
d15N	TP	0.1546	0.08785	0.007105	0.1573	0.3076
d15N	MP	0.7366	0.0879	0.5788	0.731	0.907
TARGET/CONSUMER RESULTS REPORT: Chilca
10000 updates took 6 s
INPUT DATA (Weighted model: Yes; Offset dependent: Yes; Concentration-dependent model: Yes; Minimum uncertainty: 0.001)
Target/consumer data
[d13C]=-13.3(0.5)	[d15N]=16.8(0.5)
Offsets
[d13C]=4.8(0.5)	[d15N]=5.5(0.5)
Weights
[d13C][protein]=74(4)	[d13C][energy]=26(4)	[d15N][protein]=100()	[d15N][energy]=0()
Source/Food values
[C4][protein][d13C]=-17.0(3.0)	[C4][protein][d15N]=12.4(5.3)	[C4][energy][d13C]=-14.5(3.0)
[C3][protein][d13C]=-27.7(1.6)	[C3][protein][d15N]=6.1(3.3)	[C3][energy][d13C]=-25.2(1.6)
[TP][protein][d13C]=-19.5(3.2)	[TP][protein][d15N]=11.0(3.1)	[TP][energy][d13C]=-25.5(3.2)
[MP][protein][d13C]=-12.9(2.1)	[MP][protein][d15N]=15.2(3)	[MP][energy][d13C]=-18.9(2.1)
Concentrations
[C4][protein]=7(2.5)	[C4][energy]=93(2.5)	[C3][protein]=5(2.5)	[C3][energy]=95(2.5)	[TP][protein]=30(2.5)	[TP][energy]=70(2.5)	[MP][protein]=65(5)	[MP][energy]=35(5)
Prior info
[MP]>[TP]
[MP]>[C4]
([protein]/([protein]+[energy]))<0.45
([protein]/([protein]+[energy]))>0.05
ESTIMATES
Estimates on source/food contribution
Source/Food	Mean	sd	2.5pc	median	97.5pc
C4	0.1437	0.08736	0.007145	0.139	0.3209
C3	0.3038	0.1488	0.03839	0.3008	0.5937
TP	0.1719	0.1014	0.009388	0.1687	0.3749
MP	0.3807	0.09275	0.2212	0.3755	0.5742
Estimates on fraction contribution
Fraction	Mean	sd	2.5pc	median	97.5pc
protein	0.3258	0.06227	0.2061	0.3249	0.4388
energy	0.6742	0.06227	0.5612	0.6751	0.7942
Estimates on signal contribution from source/food
Proxy	Source/Food	Mean	sd	2.5pc	median	97.5pc
d13C	C4	0.1024	0.06434	0.004865	0.09734	0.2331
d13C	C3	0.214	0.1152	0.02418	0.2065	0.4538
d13C	TP	0.1652	0.09311	0.009278	0.1658	0.3387
d13C	MP	0.5184	0.0939	0.3478	0.5159	0.7098
d15N	C4	0.03253	0.02516	0.001226	0.02681	0.09365
d15N	C3	0.05494	0.04306	0.002341	0.0452	0.1614
d15N	TP	0.157	0.08432	0.00921	0.1598	0.3026
d15N	MP	0.7555	0.08069	0.6129	0.7517	0.9137
#BUGS Code
model{
# likelihood
	for (h_ in 1:N_h){ # individuals
		for (k_ in 1:N_k){ # dietary proxies
			for (j_ in 1:N_j){ # components of food group
				for (i_ in 1:N_i){ # food groups
					source.component.value_[h_,i_,j_,k_] <- alpha_[h_,i_] *C_[i_,j_] * (I_[i_,j_,k_] + T_[k_])
					source.component.weight_[h_,i_,j_,k_] <- alpha_[h_,i_] *C_[i_,j_]
				}
				component.contrib_[h_, j_, k_] <- W_[j_,k_] * sum(source.component.value_[h_,1:N_i,j_,k_])
				component.weight2_[h_, j_, k_] <- W_[j_,k_] * sum(source.component.weight_[h_,1:N_i,j_,k_])
			}
			H_[h_,k_] <- (sum(component.contrib_[h_,1:N_j,k_]) / sum(component.weight2_[h_,1:N_j,k_]))
			# Measurements on individuals
			obsvn_[h_,k_] ~ dnorm(H_[h_,k_],tau_H[h_,k_])
			tau_H[h_,k_] <- pow(obsvn_error[h_,k_],-2)
		}
	}
	#contribution of components
	for (h_ in 1:N_h){ # individuals
		for (j_ in 1:N_j){ # components of food group
			for (i_ in 1:N_i){ # food groups
				aux3_[h_,i_,j_] <- alpha_[h_,i_]*C_[i_,j_]
				}
		aux4_[h_, j_] <- sum(aux3_[h_,1:N_i,j_])
		beta_[h_, j_] <- aux4_[h_, j_] / sum(aux4_[h_,1:N_j])
		}
	}
	#contribution of a food group towards a measured signal
	for (h_ in 1:N_h){ # individuals
		for (k_ in 1:N_k){ # dietary proxies
			for (i_ in 1:N_i){ # food groups
				for (j_ in 1:N_j){ # components of food group
					aux5_[h_,i_,k_,j_] <- alpha_[h_,i_]*C_[i_,j_] *W_[j_,k_]
				}
			aux6_[h_,k_, i_] <- sum(aux5_[h_,i_,k_,1:N_j])
			theta_[h_,k_, i_] <- aux6_[h_,k_, i_] / sum(aux6_[h_,k_,1:N_i])
			}
		}
	}
# priors
	#prior for intake estimates
	for (h_ in 1:N_h){ # N_h: number of individuals
		alpha_[h_,1:N_i] ~ ddirich(a_alpha[1:N_i])
	}
	# prior for isotopic values of components in food groups
	for (k_ in 1:N_k){ # dietary proxies measured per human
		for (j_ in 1:N_j){ # components of food group
			for (i_ in 1:N_i){ # food groups
				# then branch
				Z_branch[i_,j_,k_, 1] <- 0
				# else branch
				Z_branch[i_,j_,k_, 2] ~ dnorm(m_I[i_,j_,k_], tau_I[i_,j_,k_])
				tau_I[i_,j_,k_] <- pow(s_I[i_,j_,k_],-2)
				if_branch[i_,j_,k_] <- 1 + step((s_I[i_,j_,k_]))
				I_[i_,j_,k_] <- Z_branch[i_,j_,k_, if_branch[i_,j_,k_]]
			}
		}
	}
	# prior for proxy offset
	for (k_ in 1:N_k){ # dietary proxies measured per human
		T_[k_] ~ dnorm(m_T[k_], tau_T[k_])
tau_T[k_] <- pow(s_T[k_],-2)
	}
	# prior for concentration values of components in food groups
		for (j_ in 1:N_j){ # components of food group
			for (i_ in 1:N_i){ # food groups
				C_[i_,j_] ~ dnorm(m_C[i_,j_], tau_C[i_,j_])T(0,100)
tau_C[i_,j_] <- pow(s_C[i_,j_],-2)
			}
		}
	# prior for weight contribution
	for (k_ in 1:N_k){ # dietary proxies measured per human
		for (j_ in 1:N_j){ # components of food group
			W_[j_,k_] ~ dnorm(m_W[j_,k_], tau_W[j_,k_])T(0,100)
tau_W[j_,k_] <- pow(s_W[j_,k_],-2)
		}
	}
O_2<- 1
O_2 ~ dbern(xpto_2)
xpto_2 <- step(alpha_[1,4] -(alpha_[1,3]))
O_3<- 1
O_3 ~ dbern(xpto_3)
xpto_3 <- step(alpha_[1,4] -(alpha_[1,1]))
O_4<- 1
O_4 ~ dbern(xpto_4)
xpto_4 <- step(0.45 -((beta_[1,1]/(beta_[1,1]+beta_[1,2]))))
O_5<- 1
O_5 ~ dbern(xpto_5)
xpto_5 <- step((beta_[1,1]/(beta_[1,1]+beta_[1,2])) -(0.05))
}# closing model
list(
N_h=1, # number of targets/consumers
N_i=4, # number of sources/food groups
N_j=2, # number of fractions/food fractions
N_k=2, # number of proxies/dietary proxies
m_T=c(4.8, 5.5), # offset
s_T=c(0.5, 0.5), # error associated with offset
a_alpha=c(1, 1, 1, 1)
)
# values measured in targets/consumers
obsvn_[,1] obsvn_[,2]
-13.3 16.8
END
# errors associated with values measured in targets/consumers
obsvn_error[,1] obsvn_error[,2]
0.5 0.5
END
# weights
m_W[,1] m_W[,2]
74 100
26 0
END
# weights error
s_W[,1] s_W[,2]
4 0.001
4 0.001
END
# concentrations
m_C[,1] m_C[,2]
7 93
5 95
30 70
65 35
END
# concentrations errors
s_C[,1] s_C[,2]
2.5 2.5
2.5 2.5
2.5 2.5
5 5
END
# proxies/dietary proxies
m_I[, 1, 1] m_I[, 2, 1] m_I[, 1, 2] m_I[, 2, 2]
-17.0 -14.5 12.4 0
-27.7 -25.2 6.1 0
-19.5 -25.5 11.0 0
-12.9 -18.9 15.2 0
END
# errors sources/food groups
s_I[, 1, 1] s_I[, 2, 1] s_I[, 1, 2] s_I[, 2, 2]
3.0 3.0 5.3 0.001
1.6 1.6 3.3 0.001
3.2 3.2 3.1 0.001
2.1 2.1 3 0.001
END

## Sheet: Central Coast Model 1b (3 prox)
GROUP RESULTS
Target/Consumer	Source/Food	Mean	sd	2.5pc	median	97.5pc
AsIF1	C4	0.08477	0.05432	0.003452	0.08047	0.1929
AsIF1	C3	0.4908	0.1182	0.2436	0.4953	0.7067
AsIF1	TerrestrialF	0.143	0.08523	0.008602	0.1358	0.3209
AsIF1	MarineF	0.2815	0.08105	0.1508	0.272	0.462
AsIF2	C4	0.06915	0.04593	0.00357	0.06306	0.1671
AsIF2	C3	0.6233	0.1113	0.3981	0.6297	0.8198
AsIF2	TerrestrialF	0.098	0.06774	0.003818	0.08823	0.2478
AsIF2	MarineF	0.2095	0.07242	0.09489	0.2002	0.3802
CarIF2	C4	0.0533	0.03663	0.00231	0.04783	0.135
CarIF2	C3	0.7085	0.09698	0.5077	0.7111	0.8895
CarIF2	TerrestrialF	0.07543	0.05328	0.002908	0.06838	0.1949
CarIF2	MarineF	0.1628	0.06095	0.0603	0.1564	0.3008
CarIF3	C4	0.05922	0.03842	0.00289	0.05379	0.142
CarIF3	C3	0.7316	0.09596	0.5334	0.734	0.9048
CarIF3	TerrestrialF	0.05987	0.04413	0.002815	0.05135	0.1625
CarIF3	MarineF	0.1493	0.06137	0.05151	0.1428	0.2865
BandIF	C4	0.06828	0.04461	0.003028	0.06391	0.1613
BandIF	C3	0.6118	0.09875	0.4053	0.6167	0.7906
BandIF	TerrestrialF	0.1029	0.06598	0.00512	0.09631	0.2503
BandIF	MarineF	0.217	0.06656	0.1106	0.2091	0.3673
TARGET/CONSUMER RESULTS REPORT: AsIF1
10000 updates took 6 s
INPUT DATA (Weighted model: Yes; Offset dependent: Yes; Concentration-dependent model: Yes; Minimum uncertainty: 0.001)
Target/consumer data
[d13Ccol]=-15.1(0.2)	[d13Cap]=-11.1(0.6)	[d15N]=17.4(1.2)
Offsets
[d13Ccol]=4.8(0.5)	[d13Cap]=10.1(0.5)	[d15N]=5.5(0.5)
Weights
[d13Ccol][bulk]=0()	[d13Ccol][protein]=74(4)	[d13Ccol][energy]=26()	[d13Cap][bulk]=100()	[d13Cap][protein]=0()	[d13Cap][energy]=0()	[d15N][bulk]=0()	[d15N][protein]=100()	[d15N][energy]=0()
Source/Food values
[C4][bulk][d13Cap]=-11.3(1.4)	[C4][protein][d13Ccol]=-13.3(1.4)	[C4][protein][d15N]=7.3(3.0)	[C4][energy][d13Ccol]=-10.8(1.4)
[C3][bulk][d13Cap]=-25.7(2.1)	[C3][protein][d13Ccol]=-27.7(2.1)	[C3][protein][d15N]=5.3(3.2)	[C3][energy][d13Ccol]=-25.2(2.1)
[TerrestrialF][bulk][d13Cap]=-22.8(1.3)	[TerrestrialF][protein][d13Ccol]=-18.6(1.3)	[TerrestrialF][protein][d15N]=10.0(1.2)	[TerrestrialF][energy][d13Ccol]=-24.6(1.3)
[MarineF][bulk][d13Cap]=-15.1(2.2)	[MarineF][protein][d13Ccol]=-12.9(2.2)	[MarineF][protein][d15N]=14.7(2.7)	[MarineF][energy][d13Ccol]=-18.9(2.2)
Concentrations
[C4][bulk]=100()	[C4][protein]=7(2.5)	[C4][energy]=93(2.5)	[C3][bulk]=100()	[C3][protein]=5(2.5)	[C3][energy]=95(2.5)	[TerrestrialF][bulk]=100()	[TerrestrialF][protein]=30(2.5)	[TerrestrialF][energy]=70(2.5)	[MarineF][bulk]=100()	[MarineF][protein]=65(5)	[MarineF][energy]=35(5)
Prior info
([protein]/[protein]+[energy])>0.05
([protein]/[protein]+[energy])<0.45
[MarineF]>[C4]
[MarineF]>[TerrestrialF]
ESTIMATES
Estimates on source/food contribution
Source/Food	Mean	sd	2.5pc	median	97.5pc
C4	0.08477	0.05432	0.003452	0.08047	0.1929
C3	0.4908	0.1182	0.2436	0.4953	0.7067
TerrestrialF	0.143	0.08523	0.008602	0.1358	0.3209
MarineF	0.2815	0.08105	0.1508	0.272	0.462
Estimates on fraction contribution
Fraction	Mean	sd	2.5pc	median	97.5pc
bulk	0.5	0.006946	0.4865	0.5	0.5142
protein	0.1282	0.02985	0.07617	0.1255	0.1923
energy	0.3717	0.0295	0.3077	0.3743	0.4221
Estimates on signal contribution from source/food
Proxy	Source/Food	Mean	sd	2.5pc	median	97.5pc
d13Ccol	C4	0.06685	0.04456	0.002488	0.06174	0.1571
d13Ccol	C3	0.3746	0.1102	0.1595	0.3734	0.5841
d13Ccol	TerrestrialF	0.1481	0.08275	0.009324	0.1466	0.3058
d13Ccol	MarineF	0.4104	0.09155	0.2514	0.4043	0.6049
d13Cap	C4	0.08477	0.05432	0.003452	0.08047	0.1929
d13Cap	C3	0.4908	0.1182	0.2436	0.4953	0.7067
d13Cap	TerrestrialF	0.143	0.08523	0.008602	0.1358	0.3209
d13Cap	MarineF	0.2815	0.08105	0.1508	0.272	0.462
d15N	C4	0.02613	0.02197	0.0006575	0.02059	0.08013
d15N	C3	0.1101	0.06398	0.01627	0.1017	0.2569
d15N	TerrestrialF	0.1631	0.08294	0.01161	0.1692	0.3001
d15N	MarineF	0.7006	0.08573	0.5473	0.6931	0.8747
TARGET/CONSUMER RESULTS REPORT: AsIF2
10000 updates took 6 s
INPUT DATA (Weighted model: Yes; Offset dependent: Yes; Concentration-dependent model: Yes; Minimum uncertainty: 0.001)
Target/consumer data
[d13Ccol]=-16.1(0.5)	[d13Cap]=-12.3(0.5)	[d15N]=15(0.5)
Offsets
[d13Ccol]=4.8(0.5)	[d13Cap]=10.1(0.5)	[d15N]=5.5(0.5)
Weights
[d13Ccol][bulk]=0()	[d13Ccol][protein]=74(4)	[d13Ccol][energy]=26()	[d13Cap][bulk]=100()	[d13Cap][protein]=0()	[d13Cap][energy]=0()	[d15N][bulk]=0()	[d15N][protein]=100()	[d15N][energy]=0()
Source/Food values
[C4][bulk][d13Cap]=-11.3(1.4)	[C4][protein][d13Ccol]=-13.3(1.4)	[C4][protein][d15N]=7.3(3.0)	[C4][energy][d13Ccol]=-10.8(1.4)
[C3][bulk][d13Cap]=-25.7(2.1)	[C3][protein][d13Ccol]=-27.7(2.1)	[C3][protein][d15N]=5.3(3.2)	[C3][energy][d13Ccol]=-25.2(2.1)
[TerrestrialF][bulk][d13Cap]=-22.8(1.3)	[TerrestrialF][protein][d13Ccol]=-18.6(1.3)	[TerrestrialF][protein][d15N]=10.0(1.2)	[TerrestrialF][energy][d13Ccol]=-24.6(1.3)
[MarineF][bulk][d13Cap]=-15.1(2.2)	[MarineF][protein][d13Ccol]=-12.9(2.2)	[MarineF][protein][d15N]=14.7(2.7)	[MarineF][energy][d13Ccol]=-18.9(2.2)
Concentrations
[C4][bulk]=100()	[C4][protein]=7(2.5)	[C4][energy]=93(2.5)	[C3][bulk]=100()	[C3][protein]=5(2.5)	[C3][energy]=95(2.5)	[TerrestrialF][bulk]=100()	[TerrestrialF][protein]=30(2.5)	[TerrestrialF][energy]=70(2.5)	[MarineF][bulk]=100()	[MarineF][protein]=65(5)	[MarineF][energy]=35(5)
Prior info
([protein]/[protein]+[energy])>0.05
([protein]/[protein]+[energy])<0.45
[MarineF]>[C4]
[MarineF]>[TerrestrialF]
ESTIMATES
Estimates on source/food contribution
Source/Food	Mean	sd	2.5pc	median	97.5pc
C4	0.06915	0.04593	0.00357	0.06306	0.1671
C3	0.6233	0.1113	0.3981	0.6297	0.8198
TerrestrialF	0.098	0.06774	0.003818	0.08823	0.2478
MarineF	0.2095	0.07242	0.09489	0.2002	0.3802
Estimates on fraction contribution
Fraction	Mean	sd	2.5pc	median	97.5pc
bulk	0.4991	0.006587	0.4865	0.499	0.5122
protein	0.1029	0.02618	0.05719	0.1008	0.1604
energy	0.398	0.02596	0.3406	0.4008	0.4417
Estimates on signal contribution from source/food
Proxy	Source/Food	Mean	sd	2.5pc	median	97.5pc
d13Ccol	C4	0.05734	0.03873	0.002747	0.05209	0.14
d13Ccol	C3	0.5111	0.1171	0.2863	0.5137	0.7344
d13Ccol	TerrestrialF	0.1076	0.0697	0.004469	0.1004	0.2541
d13Ccol	MarineF	0.324	0.09114	0.1676	0.3164	0.525
d13Cap	C4	0.06915	0.04593	0.00357	0.06306	0.1671
d13Cap	C3	0.6233	0.1113	0.3981	0.6297	0.8198
d13Cap	TerrestrialF	0.098	0.06774	0.003818	0.08823	0.2478
d13Cap	MarineF	0.2095	0.07242	0.09489	0.2002	0.3802
d15N	C4	0.02597	0.02148	0.0008223	0.02057	0.07789
d15N	C3	0.1931	0.09309	0.03995	0.183	0.3975
d15N	TerrestrialF	0.1378	0.0794	0.006349	0.1391	0.282
d15N	MarineF	0.6431	0.09958	0.4557	0.6387	0.8455
TARGET/CONSUMER RESULTS REPORT: CarIF2
10000 updates took 6 s
INPUT DATA (Weighted model: Yes; Offset dependent: Yes; Concentration-dependent model: Yes; Minimum uncertainty: 0.001)
Target/consumer data
[d13Ccol]=-16.9(0.5)	[d13Cap]=-13.5(0.5)	[d15N]=14.3(0.5)
Offsets
[d13Ccol]=4.8(0.5)	[d13Cap]=10.1(0.5)	[d15N]=5.5(0.5)
Weights
[d13Ccol][bulk]=0()	[d13Ccol][protein]=74(4)	[d13Ccol][energy]=26()	[d13Cap][bulk]=100()	[d13Cap][protein]=0()	[d13Cap][energy]=0()	[d15N][bulk]=0()	[d15N][protein]=100()	[d15N][energy]=0()
Source/Food values
[C4][bulk][d13Cap]=-11.3(1.4)	[C4][protein][d13Ccol]=-13.3(1.4)	[C4][protein][d15N]=7.3(3.0)	[C4][energy][d13Ccol]=-10.8(1.4)
[C3][bulk][d13Cap]=-25.7(2.1)	[C3][protein][d13Ccol]=-27.7(2.1)	[C3][protein][d15N]=5.3(3.2)	[C3][energy][d13Ccol]=-25.2(2.1)
[TerrestrialF][bulk][d13Cap]=-22.8(1.3)	[TerrestrialF][protein][d13Ccol]=-18.6(1.3)	[TerrestrialF][protein][d15N]=10.0(1.2)	[TerrestrialF][energy][d13Ccol]=-24.6(1.3)
[MarineF][bulk][d13Cap]=-15.1(2.2)	[MarineF][protein][d13Ccol]=-12.9(2.2)	[MarineF][protein][d15N]=14.7(2.7)	[MarineF][energy][d13Ccol]=-18.9(2.2)
Concentrations
[C4][bulk]=100()	[C4][protein]=7(2.5)	[C4][energy]=93(2.5)	[C3][bulk]=100()	[C3][protein]=5(2.5)	[C3][energy]=95(2.5)	[TerrestrialF][bulk]=100()	[TerrestrialF][protein]=30(2.5)	[TerrestrialF][energy]=70(2.5)	[MarineF][bulk]=100()	[MarineF][protein]=65(5)	[MarineF][energy]=35(5)
Prior info
([protein]/[protein]+[energy])>0.05
([protein]/[protein]+[energy])<0.45
[MarineF]>[C4]
[MarineF]>[TerrestrialF]
ESTIMATES
Estimates on source/food contribution
Source/Food	Mean	sd	2.5pc	median	97.5pc
C4	0.0533	0.03663	0.00231	0.04783	0.135
C3	0.7085	0.09698	0.5077	0.7111	0.8895
TerrestrialF	0.07543	0.05328	0.002908	0.06838	0.1949
MarineF	0.1628	0.06095	0.0603	0.1564	0.3008
Estimates on fraction contribution
Fraction	Mean	sd	2.5pc	median	97.5pc
bulk	0.4985	0.006629	0.4862	0.4984	0.5118
protein	0.08689	0.02287	0.04404	0.08592	0.1364
energy	0.4146	0.02237	0.3652	0.416	0.455
Estimates on signal contribution from source/food
Proxy	Source/Food	Mean	sd	2.5pc	median	97.5pc
d13Ccol	C4	0.04574	0.03164	0.001858	0.04093	0.1162
d13Ccol	C3	0.6056	0.1121	0.3869	0.6031	0.8281
d13Ccol	TerrestrialF	0.08654	0.05802	0.003596	0.08049	0.2123
d13Ccol	MarineF	0.2621	0.08354	0.1112	0.257	0.4343
d13Cap	C4	0.0533	0.03663	0.00231	0.04783	0.135
d13Cap	C3	0.7085	0.09698	0.5077	0.7111	0.8895
d13Cap	TerrestrialF	0.07543	0.05328	0.002908	0.06838	0.1949
d13Cap	MarineF	0.1628	0.06095	0.0603	0.1564	0.3008
d15N	C4	0.02319	0.01911	0.0006567	0.01857	0.07032
d15N	C3	0.2639	0.1159	0.07383	0.2519	0.5257
d15N	TerrestrialF	0.1252	0.07407	0.006225	0.1239	0.263
d15N	MarineF	0.5878	0.109	0.3703	0.5876	0.8039
TARGET/CONSUMER RESULTS REPORT: CarIF3
10000 updates took 6 s
INPUT DATA (Weighted model: Yes; Offset dependent: Yes; Concentration-dependent model: Yes; Minimum uncertainty: 0.001)
Target/consumer data
[d13Ccol]=-17.1(0.5)	[d13Cap]=-12.6(0.5)	[d15N]=11.9(0.5)
Offsets
[d13Ccol]=4.8(0.5)	[d13Cap]=10.1(0.5)	[d15N]=5.5(0.5)
Weights
[d13Ccol][bulk]=0()	[d13Ccol][protein]=74(4)	[d13Ccol][energy]=26()	[d13Cap][bulk]=100()	[d13Cap][protein]=0()	[d13Cap][energy]=0()	[d15N][bulk]=0()	[d15N][protein]=100()	[d15N][energy]=0()
Source/Food values
[C4][bulk][d13Cap]=-11.3(1.4)	[C4][protein][d13Ccol]=-13.3(1.4)	[C4][protein][d15N]=7.3(3.0)	[C4][energy][d13Ccol]=-10.8(1.4)
[C3][bulk][d13Cap]=-25.7(2.1)	[C3][protein][d13Ccol]=-27.7(2.1)	[C3][protein][d15N]=5.3(3.2)	[C3][energy][d13Ccol]=-25.2(2.1)
[TerrestrialF][bulk][d13Cap]=-22.8(1.3)	[TerrestrialF][protein][d13Ccol]=-18.6(1.3)	[TerrestrialF][protein][d15N]=10.0(1.2)	[TerrestrialF][energy][d13Ccol]=-24.6(1.3)
[MarineF][bulk][d13Cap]=-15.1(2.2)	[MarineF][protein][d13Ccol]=-12.9(2.2)	[MarineF][protein][d15N]=14.7(2.7)	[MarineF][energy][d13Ccol]=-18.9(2.2)
Concentrations
[C4][bulk]=100()	[C4][protein]=7(2.5)	[C4][energy]=93(2.5)	[C3][bulk]=100()	[C3][protein]=5(2.5)	[C3][energy]=95(2.5)	[TerrestrialF][bulk]=100()	[TerrestrialF][protein]=30(2.5)	[TerrestrialF][energy]=70(2.5)	[MarineF][bulk]=100()	[MarineF][protein]=65(5)	[MarineF][energy]=35(5)
Prior info
([protein]/[protein]+[energy])>0.05
([protein]/[protein]+[energy])<0.45
[MarineF]>[C4]
[MarineF]>[TerrestrialF]
ESTIMATES
Estimates on source/food contribution
Source/Food	Mean	sd	2.5pc	median	97.5pc
C4	0.05922	0.03842	0.00289	0.05379	0.142
C3	0.7316	0.09596	0.5334	0.734	0.9048
TerrestrialF	0.05987	0.04413	0.002815	0.05135	0.1625
MarineF	0.1493	0.06137	0.05151	0.1428	0.2865
Estimates on fraction contribution
Fraction	Mean	sd	2.5pc	median	97.5pc
bulk	0.4974	0.006725	0.4846	0.4973	0.5108
protein	0.08336	0.02143	0.04446	0.0821	0.1292
energy	0.4192	0.02127	0.3731	0.4207	0.4566
Estimates on signal contribution from source/food
Proxy	Source/Food	Mean	sd	2.5pc	median	97.5pc
d13Ccol	C4	0.05078	0.03287	0.002433	0.04659	0.1219
d13Ccol	C3	0.6388	0.1138	0.4167	0.6393	0.8552
d13Ccol	TerrestrialF	0.06915	0.04867	0.003399	0.06124	0.1794
d13Ccol	MarineF	0.2412	0.08705	0.09275	0.234	0.4326
d13Cap	C4	0.05922	0.03842	0.00289	0.05379	0.142
d13Cap	C3	0.7316	0.09596	0.5334	0.734	0.9048
d13Cap	TerrestrialF	0.05987	0.04413	0.002815	0.05135	0.1625
d13Cap	MarineF	0.1493	0.06137	0.05151	0.1428	0.2865
d15N	C4	0.02589	0.01966	0.0009672	0.02207	0.07285
d15N	C3	0.3161	0.1313	0.09155	0.3061	0.5973
d15N	TerrestrialF	0.1038	0.06536	0.005874	0.09816	0.236
d15N	MarineF	0.5543	0.1242	0.3114	0.5541	0.7981
TARGET/CONSUMER RESULTS REPORT: BandIF
10000 updates took 6 s
INPUT DATA (Weighted model: Yes; Offset dependent: Yes; Concentration-dependent model: Yes; Minimum uncertainty: 0.001)
Target/consumer data
[d13Ccol]=-15.6(0.4)	[d13Cap]=-12.7(0.2)	[d15N]=15.5(0.5)
Offsets
[d13Ccol]=4.8(0.5)	[d13Cap]=10.1(0.5)	[d15N]=5.5(0.5)
Weights
[d13Ccol][bulk]=0()	[d13Ccol][protein]=74(4)	[d13Ccol][energy]=26()	[d13Cap][bulk]=100()	[d13Cap][protein]=0()	[d13Cap][energy]=0()	[d15N][bulk]=0()	[d15N][protein]=100()	[d15N][energy]=0()
Source/Food values
[C4][bulk][d13Cap]=-11.3(1.4)	[C4][protein][d13Ccol]=-13.3(1.4)	[C4][protein][d15N]=7.3(3.0)	[C4][energy][d13Ccol]=-10.8(1.4)
[C3][bulk][d13Cap]=-25.7(2.1)	[C3][protein][d13Ccol]=-27.7(2.1)	[C3][protein][d15N]=5.3(3.2)	[C3][energy][d13Ccol]=-25.2(2.1)
[TerrestrialF][bulk][d13Cap]=-22.8(1.3)	[TerrestrialF][protein][d13Ccol]=-18.6(1.3)	[TerrestrialF][protein][d15N]=10.0(1.2)	[TerrestrialF][energy][d13Ccol]=-24.6(1.3)
[MarineF][bulk][d13Cap]=-15.1(2.2)	[MarineF][protein][d13Ccol]=-12.9(2.2)	[MarineF][protein][d15N]=14.7(2.7)	[MarineF][energy][d13Ccol]=-18.9(2.2)
Concentrations
[C4][bulk]=100()	[C4][protein]=7(2.5)	[C4][energy]=93(2.5)	[C3][bulk]=100()	[C3][protein]=5(2.5)	[C3][energy]=95(2.5)	[TerrestrialF][bulk]=100()	[TerrestrialF][protein]=30(2.5)	[TerrestrialF][energy]=70(2.5)	[MarineF][bulk]=100()	[MarineF][protein]=65(5)	[MarineF][energy]=35(5)
Prior info
([protein]/[protein]+[energy])>0.05
([protein]/[protein]+[energy])<0.45
[MarineF]>[C4]
[MarineF]>[TerrestrialF]
ESTIMATES
Estimates on source/food contribution
Source/Food	Mean	sd	2.5pc	median	97.5pc
C4	0.06828	0.04461	0.003028	0.06391	0.1613
C3	0.6118	0.09875	0.4053	0.6167	0.7906
TerrestrialF	0.1029	0.06598	0.00512	0.09631	0.2503
MarineF	0.217	0.06656	0.1106	0.2091	0.3673
Estimates on fraction contribution
Fraction	Mean	sd	2.5pc	median	97.5pc
bulk	0.4995	0.006644	0.487	0.4994	0.5128
protein	0.105	0.02444	0.062	0.1033	0.1573
energy	0.3955	0.02405	0.3427	0.3976	0.4371
Estimates on signal contribution from source/food
Proxy	Source/Food	Mean	sd	2.5pc	median	97.5pc
d13Ccol	C4	0.05659	0.03801	0.002335	0.05214	0.1347
d13Ccol	C3	0.4937	0.1042	0.2866	0.4942	0.6967
d13Ccol	TerrestrialF	0.1132	0.0688	0.006013	0.1096	0.2549
d13Ccol	MarineF	0.3365	0.08415	0.1922	0.3295	0.5186
d13Cap	C4	0.06828	0.04461	0.003028	0.06391	0.1613
d13Cap	C3	0.6118	0.09875	0.4053	0.6167	0.7906
d13Cap	TerrestrialF	0.1029	0.06598	0.00512	0.09631	0.2503
d13Cap	MarineF	0.217	0.06656	0.1106	0.2091	0.3673
d15N	C4	0.02534	0.02116	0.0007247	0.01978	0.07692
d15N	C3	0.1719	0.08284	0.03481	0.1631	0.3562
d15N	TerrestrialF	0.1433	0.07914	0.008677	0.1468	0.2816
d15N	MarineF	0.6595	0.09268	0.4886	0.6538	0.8501
#BUGS Code
model{
# likelihood
	for (h_ in 1:N_h){ # individuals
		for (k_ in 1:N_k){ # dietary proxies
			for (j_ in 1:N_j){ # components of food group
				for (i_ in 1:N_i){ # food groups
					source.component.value_[h_,i_,j_,k_] <- alpha_[h_,i_] *C_[i_,j_] * (I_[i_,j_,k_] + T_[k_])
					source.component.weight_[h_,i_,j_,k_] <- alpha_[h_,i_] *C_[i_,j_]
				}
				component.contrib_[h_, j_, k_] <- W_[j_,k_] * sum(source.component.value_[h_,1:N_i,j_,k_])
				component.weight2_[h_, j_, k_] <- W_[j_,k_] * sum(source.component.weight_[h_,1:N_i,j_,k_])
			}
			H_[h_,k_] <- (sum(component.contrib_[h_,1:N_j,k_]) / sum(component.weight2_[h_,1:N_j,k_]))
			# Measurements on individuals
			obsvn_[h_,k_] ~ dnorm(H_[h_,k_],tau_H[h_,k_])
			tau_H[h_,k_] <- pow(obsvn_error[h_,k_],-2)
		}
	}
	#contribution of components
	for (h_ in 1:N_h){ # individuals
		for (j_ in 1:N_j){ # components of food group
			for (i_ in 1:N_i){ # food groups
				aux3_[h_,i_,j_] <- alpha_[h_,i_]*C_[i_,j_]
				}
		aux4_[h_, j_] <- sum(aux3_[h_,1:N_i,j_])
		beta_[h_, j_] <- aux4_[h_, j_] / sum(aux4_[h_,1:N_j])
		}
	}
	#contribution of a food group towards a measured signal
	for (h_ in 1:N_h){ # individuals
		for (k_ in 1:N_k){ # dietary proxies
			for (i_ in 1:N_i){ # food groups
				for (j_ in 1:N_j){ # components of food group
					aux5_[h_,i_,k_,j_] <- alpha_[h_,i_]*C_[i_,j_] *W_[j_,k_]
				}
			aux6_[h_,k_, i_] <- sum(aux5_[h_,i_,k_,1:N_j])
			theta_[h_,k_, i_] <- aux6_[h_,k_, i_] / sum(aux6_[h_,k_,1:N_i])
			}
		}
	}
# priors
	#prior for intake estimates
	for (h_ in 1:N_h){ # N_h: number of individuals
		alpha_[h_,1:N_i] ~ ddirich(a_alpha[1:N_i])
	}
	# prior for isotopic values of components in food groups
	for (k_ in 1:N_k){ # dietary proxies measured per human
		for (j_ in 1:N_j){ # components of food group
			for (i_ in 1:N_i){ # food groups
				# then branch
				Z_branch[i_,j_,k_, 1] <- 0
				# else branch
				Z_branch[i_,j_,k_, 2] ~ dnorm(m_I[i_,j_,k_], tau_I[i_,j_,k_])
				tau_I[i_,j_,k_] <- pow(s_I[i_,j_,k_],-2)
				if_branch[i_,j_,k_] <- 1 + step((s_I[i_,j_,k_]))
				I_[i_,j_,k_] <- Z_branch[i_,j_,k_, if_branch[i_,j_,k_]]
			}
		}
	}
	# prior for proxy offset
	for (k_ in 1:N_k){ # dietary proxies measured per human
		T_[k_] ~ dnorm(m_T[k_], tau_T[k_])
tau_T[k_] <- pow(s_T[k_],-2)
	}
	# prior for concentration values of components in food groups
		for (j_ in 1:N_j){ # components of food group
			for (i_ in 1:N_i){ # food groups
				C_[i_,j_] ~ dnorm(m_C[i_,j_], tau_C[i_,j_])T(0,100)
tau_C[i_,j_] <- pow(s_C[i_,j_],-2)
			}
		}
	# prior for weight contribution
	for (k_ in 1:N_k){ # dietary proxies measured per human
		for (j_ in 1:N_j){ # components of food group
			W_[j_,k_] ~ dnorm(m_W[j_,k_], tau_W[j_,k_])T(0,100)
tau_W[j_,k_] <- pow(s_W[j_,k_],-2)
		}
	}
O_3<- 1
O_3 ~ dbern(xpto_3)
xpto_3 <- step((beta_[1,2]/beta_[1,2]+beta_[1,3]) -(0.05))
O_4<- 1
O_4 ~ dbern(xpto_4)
xpto_4 <- step(0.45 -((beta_[1,2]/beta_[1,2]+beta_[1,3])))
O_5<- 1
O_5 ~ dbern(xpto_5)
xpto_5 <- step(alpha_[1,4] -(alpha_[1,1]))
O_6<- 1
O_6 ~ dbern(xpto_6)
xpto_6 <- step(alpha_[1,4] -(alpha_[1,3]))
}# closing model
list(
N_h=1, # number of targets/consumers
N_i=4, # number of sources/food groups
N_j=3, # number of fractions/food fractions
N_k=3, # number of proxies/dietary proxies
m_T=c(4.8, 10.1, 5.5), # offset
s_T=c(0.5, 0.5, 0.5), # error associated with offset
a_alpha=c(1, 1, 1, 1)
)
# values measured in targets/consumers
obsvn_[,1] obsvn_[,2] obsvn_[,3]
-15.6 -12.7 15.5
END
# errors associated with values measured in targets/consumers
obsvn_error[,1] obsvn_error[,2] obsvn_error[,3]
0.4 0.2 0.5
END
# weights
m_W[,1] m_W[,2] m_W[,3]
0 100 0
74 0 100
26 0 0
END
# weights error
s_W[,1] s_W[,2] s_W[,3]
0.001 0.001 0.001
4 0.001 0.001
0.001 0.001 0.001
END
# concentrations
m_C[,1] m_C[,2] m_C[,3]
100 7 93
100 5 95
100 30 70
100 65 35
END
# concentrations errors
s_C[,1] s_C[,2] s_C[,3]
0.001 2.5 2.5
0.001 2.5 2.5
0.001 2.5 2.5
0.001 5 5
END
# proxies/dietary proxies
m_I[, 1, 1] m_I[, 2, 1] m_I[, 3, 1] m_I[, 1, 2] m_I[, 2, 2] m_I[, 3, 2] m_I[, 1, 3] m_I[, 2, 3] m_I[, 3, 3]
0 -13.3 -10.8 -11.3 0 0 0 7.3 0
0 -27.7 -25.2 -25.7 0 0 0 5.3 0
0 -18.6 -24.6 -22.8 0 0 0 10.0 0
0 -12.9 -18.9 -15.1 0 0 0 14.7 0
END
# errors sources/food groups
s_I[, 1, 1] s_I[, 2, 1] s_I[, 3, 1] s_I[, 1, 2] s_I[, 2, 2] s_I[, 3, 2] s_I[, 1, 3] s_I[, 2, 3] s_I[, 3, 3]
0.001 1.4 1.4 1.4 0.001 0.001 0.001 3.0 0.001
0.001 2.1 2.1 2.1 0.001 0.001 0.001 3.2 0.001
0.001 1.3 1.3 1.3 0.001 0.001 0.001 1.2 0.001
0.001 2.2 2.2 2.2 0.001 0.001 0.001 2.7 0.001
END

## Sheet: Central Coast Model 2 (3 prox)
GROUP RESULTS
Target/Consumer	Source/Food	Mean	sd	2.5pc	median	97.5pc
CarEF	C4	0.1349	0.05379	0.0422	0.1312	0.2552
CarEF	C3	0.8088	0.06527	0.674	0.8138	0.9275
CarEF	TerrestrialF	0.04026	0.03199	0.001594	0.03266	0.1156
CarEF	MarineF	0.01606	0.01565	0.000364	0.01119	0.05844
CarLF	C4	0.2537	0.07615	0.07726	0.2595	0.3852
CarLF	C3	0.696	0.08064	0.5659	0.6872	0.8924
CarLF	TerrestrialF	0.03801	0.03416	0.001648	0.02852	0.1258
CarLF	MarineF	0.01224	0.01242	0.0002822	0.008027	0.04653
TARGET/CONSUMER RESULTS REPORT: CarEF
INPUT DATA (Weighted model: Yes; Offset dependent: Yes; Concentration-dependent model: Yes; Minimum uncertainty: 0.001)
Target/consumer data
[d13Ccol]=-19.2(0.2)	[d13Cap]=-12.6(0.4)	[d15N]=8.9(0.7)
Offsets
[d13Ccol]=4.8(0.5)	[d13Cap]=10.1(0.5)	[d15N]=5.5(0.5)
Weights
[d13Ccol][bulk]=0()	[d13Ccol][protein]=74(4)	[d13Ccol][energy]=26()	[d13Cap][bulk]=100()	[d13Cap][protein]=0()	[d13Cap][energy]=0()	[d15N][bulk]=0()	[d15N][protein]=100()	[d15N][energy]=0()
Source/Food values
[C4][bulk][d13Cap]=-11.3(1.4)	[C4][protein][d13Ccol]=-13.3(1.4)	[C4][protein][d15N]=7.3(3.0)	[C4][energy][d13Ccol]=-10.8(1.4)
[C3][bulk][d13Cap]=-25.7(2.1)	[C3][protein][d13Ccol]=-27.7(2.1)	[C3][protein][d15N]=5.3(3.2)	[C3][energy][d13Ccol]=-25.2(2.1)
[TerrestrialF][bulk][d13Cap]=-22.8(1.3)	[TerrestrialF][protein][d13Ccol]=-18.6(1.3)	[TerrestrialF][protein][d15N]=10.0(1.2)	[TerrestrialF][energy][d13Ccol]=-24.6(1.3)
[MarineF][bulk][d13Cap]=-15.0(2.2)	[MarineF][protein][d13Ccol]=-12.9(2.2)	[MarineF][protein][d15N]=14.7(2.7)	[MarineF][energy][d13Ccol]=-18.9(2.2)
Concentrations
[C4][bulk]=100()	[C4][protein]=7(2.5)	[C4][energy]=93(2.5)	[C3][bulk]=100()	[C3][protein]=5(2.5)	[C3][energy]=95(2.5)	[TerrestrialF][bulk]=100()	[TerrestrialF][protein]=30(2.5)	[TerrestrialF][energy]=70(2.5)	[MarineF][bulk]=100()	[MarineF][protein]=65(5)	[MarineF][energy]=35(5)
Prior info
([protein]/[protein]+[energy])>0.05
([protein]/[protein]+[energy])<0.45
[MarineF]<[C4]
[C4]>[TerrestrialF]
ESTIMATES
Estimates on source/food contribution
Source/Food	Mean	sd	2.5pc	median	97.5pc
C4	0.1349	0.05379	0.0422	0.1312	0.2552
C3	0.8088	0.06527	0.674	0.8138	0.9275
TerrestrialF	0.04026	0.03199	0.001594	0.03266	0.1156
MarineF	0.01606	0.01565	0.000364	0.01119	0.05844
Estimates on fraction contribution
Fraction	Mean	sd	2.5pc	median	97.5pc
bulk	0.4967	0.006482	0.4846	0.4966	0.5098
protein	0.04324	0.01148	0.02126	0.04297	0.06628
energy	0.46	0.009539	0.4402	0.4605	0.4777
Estimates on signal contribution from source/food
Proxy	Source/Food	Mean	sd	2.5pc	median	97.5pc
d13Ccol	C4	0.1291	0.05214	0.04057	0.124	0.2489
d13Ccol	C3	0.7892	0.06777	0.6492	0.7942	0.9135
d13Ccol	TerrestrialF	0.05246	0.0407	0.002103	0.04326	0.1488
d13Ccol	MarineF	0.02927	0.02754	0.0007024	0.02097	0.1031
d13Cap	C4	0.1349	0.05379	0.0422	0.1312	0.2552
d13Cap	C3	0.8088	0.06527	0.674	0.8138	0.9275
d13Cap	TerrestrialF	0.04026	0.03199	0.001594	0.03266	0.1156
d13Cap	MarineF	0.01606	0.01565	0.000364	0.01119	0.05844
d15N	C4	0.1119	0.07011	0.02179	0.09739	0.287
d15N	C3	0.6416	0.1146	0.4113	0.6442	0.8524
d15N	TerrestrialF	0.1351	0.09638	0.005872	0.1173	0.3535
d15N	MarineF	0.1113	0.09106	0.003268	0.0892	0.3402
TARGET/CONSUMER RESULTS REPORT: CarLF
INPUT DATA (Weighted model: Yes; Offset dependent: Yes; Concentration-dependent model: Yes; Minimum uncertainty: 0.001)
Target/consumer data
[d13Ccol]=-16.8(0.2)	[d13Cap]=-10.9(0.3)	[d15N]=7.9(0.3)
Offsets
[d13Ccol]=4.8(0.5)	[d13Cap]=10.1(0.5)	[d15N]=5.5(0.5)
Weights
[d13Ccol][bulk]=0()	[d13Ccol][protein]=74(4)	[d13Ccol][energy]=26()	[d13Cap][bulk]=100()	[d13Cap][protein]=0()	[d13Cap][energy]=0()	[d15N][bulk]=0()	[d15N][protein]=100()	[d15N][energy]=0()
Source/Food values
[C4][bulk][d13Cap]=-11.3(1.4)	[C4][protein][d13Ccol]=-13.3(1.4)	[C4][protein][d15N]=7.3(3.0)	[C4][energy][d13Ccol]=-10.8(1.4)
[C3][bulk][d13Cap]=-25.7(2.1)	[C3][protein][d13Ccol]=-27.7(2.1)	[C3][protein][d15N]=5.3(3.2)	[C3][energy][d13Ccol]=-25.2(2.1)
[TerrestrialF][bulk][d13Cap]=-22.8(1.3)	[TerrestrialF][protein][d13Ccol]=-18.6(1.3)	[TerrestrialF][protein][d15N]=10.0(1.2)	[TerrestrialF][energy][d13Ccol]=-24.6(1.3)
[MarineF][bulk][d13Cap]=-15.0(2.2)	[MarineF][protein][d13Ccol]=-12.9(2.2)	[MarineF][protein][d15N]=14.7(2.7)	[MarineF][energy][d13Ccol]=-18.9(2.2)
Concentrations
[C4][bulk]=100()	[C4][protein]=7(2.5)	[C4][energy]=93(2.5)	[C3][bulk]=100()	[C3][protein]=5(2.5)	[C3][energy]=95(2.5)	[TerrestrialF][bulk]=100()	[TerrestrialF][protein]=30(2.5)	[TerrestrialF][energy]=70(2.5)	[MarineF][bulk]=100()	[MarineF][protein]=65(5)	[MarineF][energy]=35(5)
Prior info
([protein]/[protein]+[energy])>0.05
([protein]/[protein]+[energy])<0.45
[MarineF]<[C4]
[C4]>[TerrestrialF]
ESTIMATES
Estimates on source/food contribution
Source/Food	Mean	sd	2.5pc	median	97.5pc
C4	0.2537	0.07615	0.07726	0.2595	0.3852
C3	0.696	0.08064	0.5659	0.6872	0.8924
TerrestrialF	0.03801	0.03416	0.001648	0.02852	0.1258
MarineF	0.01224	0.01242	0.0002822	0.008027	0.04653
Estimates on fraction contribution
Fraction	Mean	sd	2.5pc	median	97.5pc
bulk	0.497	0.005972	0.4856	0.4968	0.509
protein	0.04252	0.01101	0.02232	0.04215	0.06531
energy	0.4605	0.009035	0.4414	0.461	0.4767
Estimates on signal contribution from source/food
Proxy	Source/Food	Mean	sd	2.5pc	median	97.5pc
d13Ccol	C4	0.2429	0.07502	0.07739	0.2464	0.3791
d13Ccol	C3	0.6854	0.07941	0.55	0.6772	0.8754
d13Ccol	TerrestrialF	0.04934	0.0429	0.002251	0.03797	0.1584
d13Ccol	MarineF	0.02231	0.02182	0.0005456	0.01517	0.0809
d13Cap	C4	0.2537	0.07615	0.07726	0.2595	0.3852
d13Cap	C3	0.696	0.08064	0.5659	0.6872	0.8924
d13Cap	TerrestrialF	0.03801	0.03416	0.001648	0.02852	0.1258
d13Cap	MarineF	0.01224	0.01242	0.0002822	0.008027	0.04653
d15N	C4	0.2065	0.1084	0.04377	0.1908	0.4549
d15N	C3	0.5824	0.115	0.3557	0.5814	0.8082
d15N	TerrestrialF	0.1252	0.09514	0.006602	0.1047	0.3531
d15N	MarineF	0.08593	0.07325	0.002499	0.06532	0.2647
#BUGS Code
model{
# likelihood
	for (h_ in 1:N_h){ # individuals
		for (k_ in 1:N_k){ # dietary proxies
			for (j_ in 1:N_j){ # components of food group
				for (i_ in 1:N_i){ # food groups
					source.component.value_[h_,i_,j_,k_] <- alpha_[h_,i_] *C_[i_,j_] * (I_[i_,j_,k_] + T_[k_])
					source.component.weight_[h_,i_,j_,k_] <- alpha_[h_,i_] *C_[i_,j_]
				}
				component.contrib_[h_, j_, k_] <- W_[j_,k_] * sum(source.component.value_[h_,1:N_i,j_,k_])
				component.weight2_[h_, j_, k_] <- W_[j_,k_] * sum(source.component.weight_[h_,1:N_i,j_,k_])
			}
			H_[h_,k_] <- (sum(component.contrib_[h_,1:N_j,k_]) / sum(component.weight2_[h_,1:N_j,k_]))
			# Measurements on individuals
			obsvn_[h_,k_] ~ dnorm(H_[h_,k_],tau_H[h_,k_])
			tau_H[h_,k_] <- pow(obsvn_error[h_,k_],-2)
		}
	}
	#contribution of components
	for (h_ in 1:N_h){ # individuals
		for (j_ in 1:N_j){ # components of food group
			for (i_ in 1:N_i){ # food groups
				aux3_[h_,i_,j_] <- alpha_[h_,i_]*C_[i_,j_]
				}
		aux4_[h_, j_] <- sum(aux3_[h_,1:N_i,j_])
		beta_[h_, j_] <- aux4_[h_, j_] / sum(aux4_[h_,1:N_j])
		}
	}
	#contribution of a food group towards a measured signal
	for (h_ in 1:N_h){ # individuals
		for (k_ in 1:N_k){ # dietary proxies
			for (i_ in 1:N_i){ # food groups
				for (j_ in 1:N_j){ # components of food group
					aux5_[h_,i_,k_,j_] <- alpha_[h_,i_]*C_[i_,j_] *W_[j_,k_]
				}
			aux6_[h_,k_, i_] <- sum(aux5_[h_,i_,k_,1:N_j])
			theta_[h_,k_, i_] <- aux6_[h_,k_, i_] / sum(aux6_[h_,k_,1:N_i])
			}
		}
	}
# priors
	#prior for intake estimates
	for (h_ in 1:N_h){ # N_h: number of individuals
		alpha_[h_,1:N_i] ~ ddirich(a_alpha[1:N_i])
	}
	# prior for isotopic values of components in food groups
	for (k_ in 1:N_k){ # dietary proxies measured per human
		for (j_ in 1:N_j){ # components of food group
			for (i_ in 1:N_i){ # food groups
				# then branch
				Z_branch[i_,j_,k_, 1] <- 0
				# else branch
				Z_branch[i_,j_,k_, 2] ~ dnorm(m_I[i_,j_,k_], tau_I[i_,j_,k_])
				tau_I[i_,j_,k_] <- pow(s_I[i_,j_,k_],-2)
				if_branch[i_,j_,k_] <- 1 + step((s_I[i_,j_,k_]))
				I_[i_,j_,k_] <- Z_branch[i_,j_,k_, if_branch[i_,j_,k_]]
			}
		}
	}
	# prior for proxy offset
	for (k_ in 1:N_k){ # dietary proxies measured per human
		T_[k_] ~ dnorm(m_T[k_], tau_T[k_])
tau_T[k_] <- pow(s_T[k_],-2)
	}
	# prior for concentration values of components in food groups
		for (j_ in 1:N_j){ # components of food group
			for (i_ in 1:N_i){ # food groups
				C_[i_,j_] ~ dnorm(m_C[i_,j_], tau_C[i_,j_])T(0,100)
tau_C[i_,j_] <- pow(s_C[i_,j_],-2)
			}
		}
	# prior for weight contribution
	for (k_ in 1:N_k){ # dietary proxies measured per human
		for (j_ in 1:N_j){ # components of food group
			W_[j_,k_] ~ dnorm(m_W[j_,k_], tau_W[j_,k_])T(0,100)
tau_W[j_,k_] <- pow(s_W[j_,k_],-2)
		}
	}
O_3<- 1
O_3 ~ dbern(xpto_3)
xpto_3 <- step((beta_[1,2]/beta_[1,2]+beta_[1,3]) -(0.05))
O_4<- 1
O_4 ~ dbern(xpto_4)
xpto_4 <- step(0.45 -((beta_[1,2]/beta_[1,2]+beta_[1,3])))
O_5<- 1
O_5 ~ dbern(xpto_5)
xpto_5 <- step(alpha_[1,1] -(alpha_[1,4]))
O_6<- 1
O_6 ~ dbern(xpto_6)
xpto_6 <- step(alpha_[1,1] -(alpha_[1,3]))
}# closing model
list(
N_h=1, # number of targets/consumers
N_i=4, # number of sources/food groups
N_j=3, # number of fractions/food fractions
N_k=3, # number of proxies/dietary proxies
m_T=c(4.8, 10.1, 5.5), # offset
s_T=c(0.5, 0.5, 0.5), # error associated with offset
a_alpha=c(1, 1, 1, 1)
)
# values measured in targets/consumers
obsvn_[,1] obsvn_[,2] obsvn_[,3]
-16.8 -10.9 7.9
END
# errors associated with values measured in targets/consumers
obsvn_error[,1] obsvn_error[,2] obsvn_error[,3]
0.2 0.3 0.3
END
# weights
m_W[,1] m_W[,2] m_W[,3]
0 100 0
74 0 100
26 0 0
END
# weights error
s_W[,1] s_W[,2] s_W[,3]
0.001 0.001 0.001
4 0.001 0.001
0.001 0.001 0.001
END
# concentrations
m_C[,1] m_C[,2] m_C[,3]
100 7 93
100 5 95
100 30 70
100 65 35
END
# concentrations errors
s_C[,1] s_C[,2] s_C[,3]
0.001 2.5 2.5
0.001 2.5 2.5
0.001 2.5 2.5
0.001 5 5
END
# proxies/dietary proxies
m_I[, 1, 1] m_I[, 2, 1] m_I[, 3, 1] m_I[, 1, 2] m_I[, 2, 2] m_I[, 3, 2] m_I[, 1, 3] m_I[, 2, 3] m_I[, 3, 3]
0 -13.3 -10.8 -11.3 0 0 0 7.3 0
0 -27.7 -25.2 -25.7 0 0 0 5.3 0
0 -18.6 -24.6 -22.8 0 0 0 10.0 0
0 -12.9 -18.9 -15.0 0 0 0 14.7 0
END
# errors sources/food groups
s_I[, 1, 1] s_I[, 2, 1] s_I[, 3, 1] s_I[, 1, 2] s_I[, 2, 2] s_I[, 3, 2] s_I[, 1, 3] s_I[, 2, 3] s_I[, 3, 3]
0.001 1.4 1.4 1.4 0.001 0.001 0.001 3.0 0.001
0.001 2.1 2.1 2.1 0.001 0.001 0.001 3.2 0.001
0.001 1.3 1.3 1.3 0.001 0.001 0.001 1.2 0.001
0.001 2.2 2.2 2.2 0.001 0.001 0.001 2.7 0.001
END

## Sheet: Central Coast Model 3 (3 prox)
GROUP RESULTS
Target/Consumer	Source/Food	Mean	sd	2.5pc	median	97.5pc
TL1LF	C4	0.3957	0.1798	0.03309	0.4194	0.6844
TL1LF	C3	0.2026	0.1099	0.01461	0.2074	0.407
TL1LF	TerrestrialF	0.1048	0.08489	0.002829	0.08211	0.3076
TL1LF	MarineF	0.2969	0.1989	0.03007	0.2603	0.7518
TL2EIP	C4	0.472	0.1803	0.06839	0.5058	0.7391
TL2EIP	C3	0.144	0.08695	0.008886	0.1367	0.3152
TL2EIP	TerrestrialF	0.08937	0.06939	0.003134	0.07673	0.2544
TL2EIP	MarineF	0.2946	0.1942	0.03706	0.2541	0.747
TARGET/CONSUMER RESULTS REPORT: TL1LF
10000 updates took 6 s
INPUT DATA (Weighted model: Yes; Offset dependent: Yes; Concentration-dependent model: Yes; Minimum uncertainty: 0.001)
Target/consumer data
[d13Ccol]=-11.4(0.5)	[d13Cap]=-6.2(0.5)	[d15N]=14.7(0.2)
Offsets
[d13Ccol]=4.8(0.5)	[d13Cap]=10.1(0.5)	[d15N]=5.5(0.5)
Weights
[d13Ccol][bulk]=0()	[d13Ccol][protein]=74(4)	[d13Ccol][energy]=26()	[d13Cap][bulk]=100()	[d13Cap][protein]=0()	[d13Cap][energy]=0()	[d15N][bulk]=0()	[d15N][protein]=100()	[d15N][energy]=0()
Source/Food values
[C4][bulk][d13Cap]=-11.3(1.4)	[C4][protein][d13Ccol]=-13.3(1.4)	[C4][protein][d15N]=7.3(3.0)	[C4][energy][d13Ccol]=-10.8(1.4)
[C3][bulk][d13Cap]=-25.7(2.1)	[C3][protein][d13Ccol]=-27.7(2.1)	[C3][protein][d15N]=5.3(3.2)	[C3][energy][d13Ccol]=-25.2(2.1)
[TerrestrialF][bulk][d13Cap]=-24.3(3.2)	[TerrestrialF][protein][d13Ccol]=-20.1(3.2)	[TerrestrialF][protein][d15N]=10.0(3.1)	[TerrestrialF][energy][d13Ccol]=-26.1(3.2)
[MarineF][bulk][d13Cap]=-15.0(2.1)	[MarineF][protein][d13Ccol]=-12.9(2.1)	[MarineF][protein][d15N]=14.7(3.0)	[MarineF][energy][d13Ccol]=-18.9(2.1)
Concentrations
[C4][bulk]=100()	[C4][protein]=7(2.5)	[C4][energy]=93(2.5)	[C3][bulk]=100()	[C3][protein]=5(2.5)	[C3][energy]=95(2.5)	[TerrestrialF][bulk]=100()	[TerrestrialF][protein]=30(2.5)	[TerrestrialF][energy]=70(2.5)	[MarineF][bulk]=100()	[MarineF][protein]=65(5)	[MarineF][energy]=35(5)
Prior info
([protein]/[protein]+[energy])>0.05
([protein]/[protein]+[energy])<0.45
[MarineF]>[TerrestrialF]
ESTIMATES
Estimates on source/food contribution
Source/Food	Mean	sd	2.5pc	median	97.5pc
C4	0.3957	0.1798	0.03309	0.4194	0.6844
C3	0.2026	0.1099	0.01461	0.2074	0.407
TerrestrialF	0.1048	0.08489	0.002829	0.08211	0.3076
MarineF	0.2969	0.1989	0.03007	0.2603	0.7518
Estimates on fraction contribution
Fraction	Mean	sd	2.5pc	median	97.5pc
bulk	0.5	0.007736	0.4851	0.4999	0.5162
protein	0.1313	0.06252	0.03991	0.1234	0.2648
energy	0.3687	0.06263	0.2353	0.3766	0.4585
Estimates on signal contribution from source/food
Proxy	Source/Food	Mean	sd	2.5pc	median	97.5pc
d13Ccol	C4	0.329	0.1798	0.01952	0.3307	0.6513
d13Ccol	C3	0.1618	0.1004	0.008902	0.1562	0.3628
d13Ccol	TerrestrialF	0.1051	0.0789	0.003269	0.08705	0.2842
d13Ccol	MarineF	0.4041	0.2194	0.05665	0.3896	0.8373
d13Cap	C4	0.3957	0.1798	0.03309	0.4194	0.6844
d13Cap	C3	0.2026	0.1099	0.01461	0.2074	0.407
d13Cap	TerrestrialF	0.1048	0.08489	0.002829	0.08211	0.3076
d13Cap	MarineF	0.2969	0.1989	0.03007	0.2603	0.7518
d15N	C4	0.1672	0.1508	0.003731	0.1217	0.5546
d15N	C3	0.06149	0.0654	0.001144	0.03815	0.2298
d15N	TerrestrialF	0.1176	0.07565	0.005448	0.1097	0.2722
d15N	MarineF	0.6537	0.1896	0.231	0.673	0.9432
TARGET/CONSUMER RESULTS REPORT: TL2EIP
10000 updates took 6 s
INPUT DATA (Weighted model: Yes; Offset dependent: Yes; Concentration-dependent model: Yes; Minimum uncertainty: 0.001)
Target/consumer data
[d13Ccol]=-10.3(0.5)	[d13Cap]=-5.0(0.5)	[d15N]=14.6(0.5)
Offsets
[d13Ccol]=4.8(0.5)	[d13Cap]=10.1(0.5)	[d15N]=5.5(0.5)
Weights
[d13Ccol][bulk]=0()	[d13Ccol][protein]=74(4)	[d13Ccol][energy]=26()	[d13Cap][bulk]=100()	[d13Cap][protein]=0()	[d13Cap][energy]=0()	[d15N][bulk]=0()	[d15N][protein]=100()	[d15N][energy]=0()
Source/Food values
[C4][bulk][d13Cap]=-11.3(1.4)	[C4][protein][d13Ccol]=-13.3(1.4)	[C4][protein][d15N]=7.3(3.0)	[C4][energy][d13Ccol]=-10.8(1.4)
[C3][bulk][d13Cap]=-25.7(2.1)	[C3][protein][d13Ccol]=-27.7(2.1)	[C3][protein][d15N]=5.3(3.2)	[C3][energy][d13Ccol]=-25.2(2.1)
[TerrestrialF][bulk][d13Cap]=-24.3(3.2)	[TerrestrialF][protein][d13Ccol]=-20.1(3.2)	[TerrestrialF][protein][d15N]=10.0(3.1)	[TerrestrialF][energy][d13Ccol]=-26.1(3.2)
[MarineF][bulk][d13Cap]=-15.0(2.1)	[MarineF][protein][d13Ccol]=-12.9(2.1)	[MarineF][protein][d15N]=14.7(3.0)	[MarineF][energy][d13Ccol]=-18.9(2.1)
Concentrations
[C4][bulk]=100()	[C4][protein]=7(2.5)	[C4][energy]=93(2.5)	[C3][bulk]=100()	[C3][protein]=5(2.5)	[C3][energy]=95(2.5)	[TerrestrialF][bulk]=100()	[TerrestrialF][protein]=30(2.5)	[TerrestrialF][energy]=70(2.5)	[MarineF][bulk]=100()	[MarineF][protein]=65(5)	[MarineF][energy]=35(5)
Prior info
([protein]/[protein]+[energy])>0.05
([protein]/[protein]+[energy])<0.45
[MarineF]>[TerrestrialF]
ESTIMATES
Estimates on source/food contribution
Source/Food	Mean	sd	2.5pc	median	97.5pc
C4	0.472	0.1803	0.06839	0.5058	0.7391
C3	0.144	0.08695	0.008886	0.1367	0.3152
TerrestrialF	0.08937	0.06939	0.003134	0.07673	0.2544
MarineF	0.2946	0.1942	0.03706	0.2541	0.747
Estimates on fraction contribution
Fraction	Mean	sd	2.5pc	median	97.5pc
bulk	0.4998	0.007761	0.4847	0.4997	0.5153
protein	0.1299	0.05953	0.04304	0.1205	0.2613
energy	0.3703	0.05966	0.2373	0.3798	0.4565
Estimates on signal contribution from source/food
Proxy	Source/Food	Mean	sd	2.5pc	median	97.5pc
d13Ccol	C4	0.3887	0.1832	0.04116	0.3988	0.7006
d13Ccol	C3	0.1148	0.07857	0.00575	0.1013	0.2832
d13Ccol	TerrestrialF	0.09135	0.06678	0.003456	0.08058	0.2431
d13Ccol	MarineF	0.4051	0.2143	0.06975	0.3846	0.8384
d13Cap	C4	0.472	0.1803	0.06839	0.5058	0.7391
d13Cap	C3	0.144	0.08695	0.008886	0.1367	0.3152
d13Cap	TerrestrialF	0.08937	0.06939	0.003134	0.07673	0.2544
d13Cap	MarineF	0.2946	0.1942	0.03706	0.2541	0.747
d15N	C4	0.1894	0.1526	0.007379	0.1503	0.5683
d15N	C3	0.04367	0.05	0.0007841	0.02571	0.1862
d15N	TerrestrialF	0.1053	0.07016	0.004589	0.09661	0.2522
d15N	MarineF	0.6616	0.1865	0.2561	0.6828	0.9468
#BUGS Code
model{
# likelihood
	for (h_ in 1:N_h){ # individuals
		for (k_ in 1:N_k){ # dietary proxies
			for (j_ in 1:N_j){ # components of food group
				for (i_ in 1:N_i){ # food groups
					source.component.value_[h_,i_,j_,k_] <- alpha_[h_,i_] *C_[i_,j_] * (I_[i_,j_,k_] + T_[k_])
					source.component.weight_[h_,i_,j_,k_] <- alpha_[h_,i_] *C_[i_,j_]
				}
				component.contrib_[h_, j_, k_] <- W_[j_,k_] * sum(source.component.value_[h_,1:N_i,j_,k_])
				component.weight2_[h_, j_, k_] <- W_[j_,k_] * sum(source.component.weight_[h_,1:N_i,j_,k_])
			}
			H_[h_,k_] <- (sum(component.contrib_[h_,1:N_j,k_]) / sum(component.weight2_[h_,1:N_j,k_]))
			# Measurements on individuals
			obsvn_[h_,k_] ~ dnorm(H_[h_,k_],tau_H[h_,k_])
			tau_H[h_,k_] <- pow(obsvn_error[h_,k_],-2)
		}
	}
	#contribution of components
	for (h_ in 1:N_h){ # individuals
		for (j_ in 1:N_j){ # components of food group
			for (i_ in 1:N_i){ # food groups
				aux3_[h_,i_,j_] <- alpha_[h_,i_]*C_[i_,j_]
				}
		aux4_[h_, j_] <- sum(aux3_[h_,1:N_i,j_])
		beta_[h_, j_] <- aux4_[h_, j_] / sum(aux4_[h_,1:N_j])
		}
	}
	#contribution of a food group towards a measured signal
	for (h_ in 1:N_h){ # individuals
		for (k_ in 1:N_k){ # dietary proxies
			for (i_ in 1:N_i){ # food groups
				for (j_ in 1:N_j){ # components of food group
					aux5_[h_,i_,k_,j_] <- alpha_[h_,i_]*C_[i_,j_] *W_[j_,k_]
				}
			aux6_[h_,k_, i_] <- sum(aux5_[h_,i_,k_,1:N_j])
			theta_[h_,k_, i_] <- aux6_[h_,k_, i_] / sum(aux6_[h_,k_,1:N_i])
			}
		}
	}
# priors
	#prior for intake estimates
	for (h_ in 1:N_h){ # N_h: number of individuals
		alpha_[h_,1:N_i] ~ ddirich(a_alpha[1:N_i])
	}
	# prior for isotopic values of components in food groups
	for (k_ in 1:N_k){ # dietary proxies measured per human
		for (j_ in 1:N_j){ # components of food group
			for (i_ in 1:N_i){ # food groups
				# then branch
				Z_branch[i_,j_,k_, 1] <- 0
				# else branch
				Z_branch[i_,j_,k_, 2] ~ dnorm(m_I[i_,j_,k_], tau_I[i_,j_,k_])
				tau_I[i_,j_,k_] <- pow(s_I[i_,j_,k_],-2)
				if_branch[i_,j_,k_] <- 1 + step((s_I[i_,j_,k_]))
				I_[i_,j_,k_] <- Z_branch[i_,j_,k_, if_branch[i_,j_,k_]]
			}
		}
	}
	# prior for proxy offset
	for (k_ in 1:N_k){ # dietary proxies measured per human
		T_[k_] ~ dnorm(m_T[k_], tau_T[k_])
tau_T[k_] <- pow(s_T[k_],-2)
	}
	# prior for concentration values of components in food groups
		for (j_ in 1:N_j){ # components of food group
			for (i_ in 1:N_i){ # food groups
				C_[i_,j_] ~ dnorm(m_C[i_,j_], tau_C[i_,j_])T(0,100)
tau_C[i_,j_] <- pow(s_C[i_,j_],-2)
			}
		}
	# prior for weight contribution
	for (k_ in 1:N_k){ # dietary proxies measured per human
		for (j_ in 1:N_j){ # components of food group
			W_[j_,k_] ~ dnorm(m_W[j_,k_], tau_W[j_,k_])T(0,100)
tau_W[j_,k_] <- pow(s_W[j_,k_],-2)
		}
	}
O_3<- 1
O_3 ~ dbern(xpto_3)
xpto_3 <- step((beta_[1,2]/beta_[1,2]+beta_[1,3]) -(0.05))
O_4<- 1
O_4 ~ dbern(xpto_4)
xpto_4 <- step(0.45 -((beta_[1,2]/beta_[1,2]+beta_[1,3])))
O_5<- 1
O_5 ~ dbern(xpto_5)
xpto_5 <- step(alpha_[1,4] -(alpha_[1,3]))
}# closing model
list(
N_h=1, # number of targets/consumers
N_i=4, # number of sources/food groups
N_j=3, # number of fractions/food fractions
N_k=3, # number of proxies/dietary proxies
m_T=c(4.8, 10.1, 5.5), # offset
s_T=c(0.5, 0.5, 0.5), # error associated with offset
a_alpha=c(1, 1, 1, 1)
)
# values measured in targets/consumers
obsvn_[,1] obsvn_[,2] obsvn_[,3]
-10.3 -5.0 14.6
END
# errors associated with values measured in targets/consumers
obsvn_error[,1] obsvn_error[,2] obsvn_error[,3]
0.5 0.5 0.5
END
# weights
m_W[,1] m_W[,2] m_W[,3]
0 100 0
74 0 100
26 0 0
END
# weights error
s_W[,1] s_W[,2] s_W[,3]
0.001 0.001 0.001
4 0.001 0.001
0.001 0.001 0.001
END
# concentrations
m_C[,1] m_C[,2] m_C[,3]
100 7 93
100 5 95
100 30 70
100 65 35
END
# concentrations errors
s_C[,1] s_C[,2] s_C[,3]
0.001 2.5 2.5
0.001 2.5 2.5
0.001 2.5 2.5
0.001 5 5
END
# proxies/dietary proxies
m_I[, 1, 1] m_I[, 2, 1] m_I[, 3, 1] m_I[, 1, 2] m_I[, 2, 2] m_I[, 3, 2] m_I[, 1, 3] m_I[, 2, 3] m_I[, 3, 3]
0 -13.3 -10.8 -11.3 0 0 0 7.3 0
0 -27.7 -25.2 -25.7 0 0 0 5.3 0
0 -20.1 -26.1 -24.3 0 0 0 10.0 0
0 -12.9 -18.9 -15.0 0 0 0 14.7 0
END
# errors sources/food groups
s_I[, 1, 1] s_I[, 2, 1] s_I[, 3, 1] s_I[, 1, 2] s_I[, 2, 2] s_I[, 3, 2] s_I[, 1, 3] s_I[, 2, 3] s_I[, 3, 3]
0.001 1.4 1.4 1.4 0.001 0.001 0.001 3.0 0.001
0.001 2.1 2.1 2.1 0.001 0.001 0.001 3.2 0.001
0.001 3.2 3.2 3.2 0.001 0.001 0.001 3.1 0.001
0.001 2.1 2.1 2.1 0.001 0.001 0.001 3.0 0.001
END

## Sheet: Central Highland Mod 1 (2 prox)
GROUP RESULTS
Target/Consumer	Source/Food	Mean	sd	2.5pc	median	97.5pc
Pkm	C4	0.6154	0.1411	0.2557	0.6302	0.8579
Pkm	C3	0.2204	0.1156	0.01958	0.2253	0.4303
Pkm	TP	0.1284	0.1269	0.002361	0.07814	0.4297
Pkm	MP	0.03583	0.09766	0.0001668	0.0087	0.4458
Rom	C4	0.6543	0.1164	0.3911	0.6691	0.8374
Rom	C3	0.2029	0.09511	0.01962	0.2065	0.3749
Rom	TP	0.1137	0.1147	0.002287	0.06764	0.4078
Rom	MP	0.02916	0.07948	0.0002631	0.008659	0.3235
TARGET/CONSUMER RESULTS REPORT: Pkm
INPUT DATA (Weighted model: Yes; Offset dependent: Yes; Concentration-dependent model: Yes; Minimum uncertainty: 0.001)
Target/consumer data
[d13C]=-9.6(1.3)	[d15N]=8.8(0.8)
Offsets
[d13C]=4.8(0.5)	[d15N]=5.5(0.5)
Weights
[d13C][protein]=74(4)	[d13C][energy]=26(4)	[d15N][protein]=100()	[d15N][energy]=0()
Source/Food values
[C4][protein][d13C]=-12.7(0.9)	[C4][protein][d15N]=6.1(1.8)	[C4][energy][d13C]=-10.2(0.9)
[C3][protein][d13C]=-26.4(1.4)	[C3][protein][d15N]=3.7(2.0)	[C3][energy][d13C]=-23.9(1.4)
[TP][protein][d13C]=-15.1(4.3)	[TP][protein][d15N]=9.6(2.1)	[TP][energy][d13C]=-21.1(4.3)
[MP][protein][d13C]=-12.9(2.0)	[MP][protein][d15N]=15.4(3.0)	[MP][energy][d13C]=-18.9(2.0)
Concentrations
[C4][protein]=7(2.5)	[C4][energy]=93(2.5)	[C3][protein]=5(2.5)	[C3][energy]=95(2.5)	[TP][protein]=30(2.5)	[TP][energy]=70(2.5)	[MP][protein]=65(5)	[MP][energy]=35(5)
Prior info
([protein]/([protein]+[energy]))>0.05
([protein]/([protein]+[energy]))<0.45
[C4]>[TP]
ESTIMATES
Estimates on source/food contribution
Source/Food	Mean	sd	2.5pc	median	97.5pc
C4	0.6154	0.1411	0.2557	0.6302	0.8579
C3	0.2204	0.1156	0.01958	0.2253	0.4303
TP	0.1284	0.1269	0.002361	0.07814	0.4297
MP	0.03583	0.09766	0.0001668	0.0087	0.4458
Estimates on fraction contribution
Fraction	Mean	sd	2.5pc	median	97.5pc
protein	0.1227	0.06257	0.05984	0.1085	0.3408
energy	0.8773	0.06257	0.6592	0.8915	0.9402
Estimates on signal contribution from source/food
Proxy	Source/Food	Mean	sd	2.5pc	median	97.5pc
d13C	C4	0.5868	0.1576	0.1652	0.6158	0.8386
d13C	C3	0.2002	0.1094	0.01473	0.202	0.4037
d13C	TP	0.1584	0.1532	0.003259	0.09547	0.5196
d13C	MP	0.05463	0.1322	0.0002904	0.01578	0.6043
d15N	C4	0.4736	0.2218	0.03524	0.5036	0.8397
d15N	C3	0.1192	0.09287	0.00317	0.0976	0.3299
d15N	TP	0.2913	0.2447	0.009272	0.2087	0.8041
d15N	MP	0.1158	0.1918	0.001011	0.05058	0.8448
TARGET/CONSUMER RESULTS REPORT: Rom
10000 updates took 6 s
INPUT DATA (Weighted model: Yes; Offset dependent: Yes; Concentration-dependent model: Yes; Minimum uncertainty: 0.001)
Target/consumer data
[d13C]=-9.5(0.5)	[d15N]=9.4(0.5)
Offsets
[d13C]=4.8(0.5)	[d15N]=5.5(0.5)
Weights
[d13C][protein]=74(4)	[d13C][energy]=26(4)	[d15N][protein]=100()	[d15N][energy]=0()
Source/Food values
[C4][protein][d13C]=-12.7(0.9)	[C4][protein][d15N]=6.1(1.8)	[C4][energy][d13C]=-10.2(0.9)
[C3][protein][d13C]=-26.4(1.4)	[C3][protein][d15N]=3.7(2.0)	[C3][energy][d13C]=-23.9(1.4)
[TP][protein][d13C]=-15.1(4.3)	[TP][protein][d15N]=9.6(2.1)	[TP][energy][d13C]=-21.1(4.3)
[MP][protein][d13C]=-12.9(2.0)	[MP][protein][d15N]=15.4(3.0)	[MP][energy][d13C]=-18.9(2.0)
Concentrations
[C4][protein]=7(2.5)	[C4][energy]=93(2.5)	[C3][protein]=5(2.5)	[C3][energy]=95(2.5)	[TP][protein]=30(2.5)	[TP][energy]=70(2.5)	[MP][protein]=65(5)	[MP][energy]=35(5)
Prior info
([protein]/([protein]+[energy]))>0.05
([protein]/([protein]+[energy]))<0.45
[C4]>[TP]
ESTIMATES
Estimates on source/food contribution
Source/Food	Mean	sd	2.5pc	median	97.5pc
C4	0.6543	0.1164	0.3911	0.6691	0.8374
C3	0.2029	0.09511	0.01962	0.2065	0.3749
TP	0.1137	0.1147	0.002287	0.06764	0.4078
MP	0.02916	0.07948	0.0002631	0.008659	0.3235
Estimates on fraction contribution
Fraction	Mean	sd	2.5pc	median	97.5pc
protein	0.116	0.05211	0.05725	0.1054	0.2694
energy	0.884	0.05211	0.7307	0.8946	0.9428
Estimates on signal contribution from source/food
Proxy	Source/Food	Mean	sd	2.5pc	median	97.5pc
d13C	C4	0.6272	0.134	0.3059	0.6518	0.824
d13C	C3	0.1865	0.0914	0.01634	0.1902	0.3547
d13C	TP	0.1407	0.138	0.002988	0.08746	0.485
d13C	MP	0.04561	0.1081	0.0005006	0.01602	0.4799
d15N	C4	0.5119	0.2029	0.08934	0.549	0.8179
d15N	C3	0.1147	0.08965	0.003605	0.09797	0.346
d15N	TP	0.2656	0.2214	0.007137	0.1991	0.7486
d15N	MP	0.1077	0.1682	0.001845	0.05559	0.7863
#BUGS Code
model{
# likelihood
	for (h_ in 1:N_h){ # individuals
		for (k_ in 1:N_k){ # dietary proxies
			for (j_ in 1:N_j){ # components of food group
				for (i_ in 1:N_i){ # food groups
					source.component.value_[h_,i_,j_,k_] <- alpha_[h_,i_] *C_[i_,j_] * (I_[i_,j_,k_] + T_[k_])
					source.component.weight_[h_,i_,j_,k_] <- alpha_[h_,i_] *C_[i_,j_]
				}
				component.contrib_[h_, j_, k_] <- W_[j_,k_] * sum(source.component.value_[h_,1:N_i,j_,k_])
				component.weight2_[h_, j_, k_] <- W_[j_,k_] * sum(source.component.weight_[h_,1:N_i,j_,k_])
			}
			H_[h_,k_] <- (sum(component.contrib_[h_,1:N_j,k_]) / sum(component.weight2_[h_,1:N_j,k_]))
			# Measurements on individuals
			obsvn_[h_,k_] ~ dnorm(H_[h_,k_],tau_H[h_,k_])
			tau_H[h_,k_] <- pow(obsvn_error[h_,k_],-2)
		}
	}
	#contribution of components
	for (h_ in 1:N_h){ # individuals
		for (j_ in 1:N_j){ # components of food group
			for (i_ in 1:N_i){ # food groups
				aux3_[h_,i_,j_] <- alpha_[h_,i_]*C_[i_,j_]
				}
		aux4_[h_, j_] <- sum(aux3_[h_,1:N_i,j_])
		beta_[h_, j_] <- aux4_[h_, j_] / sum(aux4_[h_,1:N_j])
		}
	}
	#contribution of a food group towards a measured signal
	for (h_ in 1:N_h){ # individuals
		for (k_ in 1:N_k){ # dietary proxies
			for (i_ in 1:N_i){ # food groups
				for (j_ in 1:N_j){ # components of food group
					aux5_[h_,i_,k_,j_] <- alpha_[h_,i_]*C_[i_,j_] *W_[j_,k_]
				}
			aux6_[h_,k_, i_] <- sum(aux5_[h_,i_,k_,1:N_j])
			theta_[h_,k_, i_] <- aux6_[h_,k_, i_] / sum(aux6_[h_,k_,1:N_i])
			}
		}
	}
# priors
	#prior for intake estimates
	for (h_ in 1:N_h){ # N_h: number of individuals
		alpha_[h_,1:N_i] ~ ddirich(a_alpha[1:N_i])
	}
	# prior for isotopic values of components in food groups
	for (k_ in 1:N_k){ # dietary proxies measured per human
		for (j_ in 1:N_j){ # components of food group
			for (i_ in 1:N_i){ # food groups
				# then branch
				Z_branch[i_,j_,k_, 1] <- 0
				# else branch
				Z_branch[i_,j_,k_, 2] ~ dnorm(m_I[i_,j_,k_], tau_I[i_,j_,k_])
				tau_I[i_,j_,k_] <- pow(s_I[i_,j_,k_],-2)
				if_branch[i_,j_,k_] <- 1 + step((s_I[i_,j_,k_]))
				I_[i_,j_,k_] <- Z_branch[i_,j_,k_, if_branch[i_,j_,k_]]
			}
		}
	}
	# prior for proxy offset
	for (k_ in 1:N_k){ # dietary proxies measured per human
		T_[k_] ~ dnorm(m_T[k_], tau_T[k_])
tau_T[k_] <- pow(s_T[k_],-2)
	}
	# prior for concentration values of components in food groups
		for (j_ in 1:N_j){ # components of food group
			for (i_ in 1:N_i){ # food groups
				C_[i_,j_] ~ dnorm(m_C[i_,j_], tau_C[i_,j_])T(0,100)
tau_C[i_,j_] <- pow(s_C[i_,j_],-2)
			}
		}
	# prior for weight contribution
	for (k_ in 1:N_k){ # dietary proxies measured per human
		for (j_ in 1:N_j){ # components of food group
			W_[j_,k_] ~ dnorm(m_W[j_,k_], tau_W[j_,k_])T(0,100)
tau_W[j_,k_] <- pow(s_W[j_,k_],-2)
		}
	}
O_2<- 1
O_2 ~ dbern(xpto_2)
xpto_2 <- step((beta_[1,1]/(beta_[1,1]+beta_[1,2])) -(0.05))
O_3<- 1
O_3 ~ dbern(xpto_3)
xpto_3 <- step(0.45 -((beta_[1,1]/(beta_[1,1]+beta_[1,2]))))
O_4<- 1
O_4 ~ dbern(xpto_4)
xpto_4 <- step(alpha_[1,1] -(alpha_[1,3]))
}# closing model
list(
N_h=1, # number of targets/consumers
N_i=4, # number of sources/food groups
N_j=2, # number of fractions/food fractions
N_k=2, # number of proxies/dietary proxies
m_T=c(4.8, 5.5), # offset
s_T=c(0.5, 0.5), # error associated with offset
a_alpha=c(1, 1, 1, 1)
)
# values measured in targets/consumers
obsvn_[,1] obsvn_[,2]
-9.5 9.4
END
# errors associated with values measured in targets/consumers
obsvn_error[,1] obsvn_error[,2]
0.5 0.5
END
# weights
m_W[,1] m_W[,2]
74 100
26 0
END
# weights error
s_W[,1] s_W[,2]
4 0.001
4 0.001
END
# concentrations
m_C[,1] m_C[,2]
7 93
5 95
30 70
65 35
END
# concentrations errors
s_C[,1] s_C[,2]
2.5 2.5
2.5 2.5
2.5 2.5
5 5
END
# proxies/dietary proxies
m_I[, 1, 1] m_I[, 2, 1] m_I[, 1, 2] m_I[, 2, 2]
-12.7 -10.2 6.1 0
-26.4 -23.9 3.7 0
-15.1 -21.1 9.6 0
-12.9 -18.9 15.4 0
END
# errors sources/food groups
s_I[, 1, 1] s_I[, 2, 1] s_I[, 1, 2] s_I[, 2, 2]
0.9 0.9 1.8 0.001
1.4 1.4 2.0 0.001
4.3 4.3 2.1 0.001
2.0 2.0 3.0 0.001
END

## Sheet: North Coast Model 1 (3 prox)
GROUP RESULTS
Target/Consumer	Source/Food	Mean	sd	2.5pc	median	97.5pc
HP3	C4	0.1387	0.08818	0.005832	0.1299	0.3135
HP3	C3	0.5557	0.135	0.2413	0.5668	0.7924
HP3	TerrestrialF	0.1147	0.08648	0.00472	0.09805	0.3267
HP3	MarineF	0.1908	0.09722	0.04389	0.1795	0.4009
HP4	C4	0.08538	0.0633	0.003018	0.07258	0.2413
HP4	C3	0.6598	0.1106	0.4214	0.667	0.8482
HP4	TerrestrialF	0.094	0.0663	0.003377	0.08233	0.2428
HP4	MarineF	0.1608	0.07372	0.03983	0.1551	0.3141
Pa3	C4	0.6135	0.1553	0.1598	0.649	0.8161
Pa3	C3	0.146	0.08068	0.01169	0.1445	0.3072
Pa3	TerrestrialF	0.06057	0.04796	0.002058	0.04978	0.1764
Pa3	MarineF	0.18	0.158	0.02597	0.1273	0.6584
Pa4	C4	0.5376	0.1827	0.09033	0.5776	0.8051
Pa4	C3	0.1462	0.09471	0.00695	0.1356	0.3493
Pa4	TerrestrialF	0.07638	0.059	0.003203	0.06299	0.2222
Pa4	MarineF	0.2398	0.1823	0.03141	0.1817	0.7208
Pa5	C4	0.638	0.1734	0.122	0.6861	0.8532
Pa5	C3	0.06807	0.05076	0.002815	0.05813	0.1893
Pa5	TerrestrialF	0.05782	0.04023	0.002539	0.05222	0.1493
Pa5	MarineF	0.2361	0.1731	0.05686	0.1773	0.7443
PmE	C4	0.125	0.08434	0.006186	0.1151	0.305
PmE	C3	0.5307	0.1499	0.2049	0.5495	0.7794
PmE	TerrestrialF	0.132	0.09477	0.005633	0.115	0.3465
PmE	MarineF	0.2123	0.1007	0.04631	0.2044	0.4189
TARGET/CONSUMER RESULTS REPORT: HP3
10000 updates took 6 s
INPUT DATA (Weighted model: Yes; Offset dependent: Yes; Concentration-dependent model: Yes; Minimum uncertainty: 0.001)
Target/consumer data
[d13Ccol]=-16.3(0.4)	[d13Cap]=-12.1(0.4)	[d15N]=14.7(0.5)
Offsets
[d13Ccol]=4.8(0.5)	[d13Cap]=10.1(0.5)	[d15N]=5.5(0.5)
Weights
[d13Ccol][bulk]=0()	[d13Ccol][protein]=74(4)	[d13Ccol][energy]=26()	[d13Cap][bulk]=100()	[d13Cap][protein]=0()	[d13Cap][energy]=0()	[d15N][bulk]=0()	[d15N][protein]=100()	[d15N][energy]=0()
Source/Food values
[C4][bulk][d13Cap]=-12.2(1.2)	[C4][protein][d13Ccol]=-14.2(1.2)	[C4][protein][d15N]=3.2(2.0)	[C4][energy][d13Ccol]=-11.7(1.2)
[C3][bulk][d13Cap]=-25.8(2.1)	[C3][protein][d13Ccol]=-27.8(2.1)	[C3][protein][d15N]=5.2(3.2)	[C3][energy][d13Ccol]=-25.3(2.1)
[TerrestrialF][bulk][d13Cap]=-28.1(0.5)	[TerrestrialF][protein][d13Ccol]=-23.9(0.5)	[TerrestrialF][protein][d15N]=6.9(0.6)	[TerrestrialF][energy][d13Ccol]=-29.9(0.5)
[MarineF][bulk][d13Cap]=-15.0(1.9)	[MarineF][protein][d13Ccol]=-12.9(1.9)	[MarineF][protein][d15N]=15.4(2.8)	[MarineF][energy][d13Ccol]=-18.9(1.9)
Concentrations
[C4][bulk]=100()	[C4][protein]=7(2.5)	[C4][energy]=93(2.5)	[C3][bulk]=100()	[C3][protein]=5(2.5)	[C3][energy]=95(2.5)	[TerrestrialF][bulk]=100()	[TerrestrialF][protein]=30(2.5)	[TerrestrialF][energy]=70(2.5)	[MarineF][bulk]=100()	[MarineF][protein]=65(5)	[MarineF][energy]=35(5)
Prior info
([protein]/[protein]+[energy])>0.05
([protein]/[protein]+[energy])<0.45
[MarineF]>[TerrestrialF]
ESTIMATES
Estimates on source/food contribution
Source/Food	Mean	sd	2.5pc	median	97.5pc
C4	0.1387	0.08818	0.005832	0.1299	0.3135
C3	0.5557	0.135	0.2413	0.5668	0.7924
TerrestrialF	0.1147	0.08648	0.00472	0.09805	0.3267
MarineF	0.1908	0.09722	0.04389	0.1795	0.4009
Estimates on fraction contribution
Fraction	Mean	sd	2.5pc	median	97.5pc
bulk	0.4996	0.006383	0.4876	0.4995	0.5126
protein	0.09913	0.03772	0.03983	0.09525	0.1821
energy	0.4012	0.03761	0.3182	0.4055	0.458
Estimates on signal contribution from source/food
Proxy	Source/Food	Mean	sd	2.5pc	median	97.5pc
d13Ccol	C4	0.1206	0.08295	0.004555	0.1077	0.2961
d13Ccol	C3	0.4643	0.1416	0.1599	0.4687	0.7221
d13Ccol	TerrestrialF	0.1241	0.08348	0.005963	0.1127	0.3125
d13Ccol	MarineF	0.291	0.1219	0.08425	0.2869	0.526
d13Cap	C4	0.1387	0.08818	0.005832	0.1299	0.3135
d13Cap	C3	0.5557	0.135	0.2413	0.5668	0.7924
d13Cap	TerrestrialF	0.1147	0.08648	0.00472	0.09805	0.3267
d13Cap	MarineF	0.1908	0.09722	0.04389	0.1795	0.4009
d15N	C4	0.06666	0.06664	0.001225	0.04497	0.2337
d15N	C3	0.1894	0.1152	0.02028	0.1697	0.45
d15N	TerrestrialF	0.1578	0.08009	0.01143	0.1629	0.2983
d15N	MarineF	0.5861	0.1214	0.3256	0.6001	0.7954
TARGET/CONSUMER RESULTS REPORT: HP4
10000 updates took 6 s
INPUT DATA (Weighted model: Yes; Offset dependent: Yes; Concentration-dependent model: Yes; Minimum uncertainty: 0.001)
Target/consumer data
[d13Ccol]=-16.5(0.4)	[d13Cap]=-14.7(0.2)	[d15N]=14.7(0.5)
Offsets
[d13Ccol]=4.8(0.5)	[d13Cap]=10.1(0.5)	[d15N]=5.5(0.5)
Weights
[d13Ccol][bulk]=0()	[d13Ccol][protein]=74(4)	[d13Ccol][energy]=26()	[d13Cap][bulk]=100()	[d13Cap][protein]=0()	[d13Cap][energy]=0()	[d15N][bulk]=0()	[d15N][protein]=100()	[d15N][energy]=0()
Source/Food values
[C4][bulk][d13Cap]=-12.2(1.2)	[C4][protein][d13Ccol]=-14.2(1.2)	[C4][protein][d15N]=3.2(2.0)	[C4][energy][d13Ccol]=-11.7(1.2)
[C3][bulk][d13Cap]=-25.8(2.1)	[C3][protein][d13Ccol]=-27.8(2.1)	[C3][protein][d15N]=5.2(3.2)	[C3][energy][d13Ccol]=-25.3(2.1)
[TerrestrialF][bulk][d13Cap]=-28.1(0.5)	[TerrestrialF][protein][d13Ccol]=-23.9(0.5)	[TerrestrialF][protein][d15N]=6.9(0.6)	[TerrestrialF][energy][d13Ccol]=-29.9(0.5)
[MarineF][bulk][d13Cap]=-15.0(1.9)	[MarineF][protein][d13Ccol]=-12.9(1.9)	[MarineF][protein][d15N]=15.4(2.8)	[MarineF][energy][d13Ccol]=-18.9(1.9)
Concentrations
[C4][bulk]=100()	[C4][protein]=7(2.5)	[C4][energy]=93(2.5)	[C3][bulk]=100()	[C3][protein]=5(2.5)	[C3][energy]=95(2.5)	[TerrestrialF][bulk]=100()	[TerrestrialF][protein]=30(2.5)	[TerrestrialF][energy]=70(2.5)	[MarineF][bulk]=100()	[MarineF][protein]=65(5)	[MarineF][energy]=35(5)
Prior info
([protein]/[protein]+[energy])>0.05
([protein]/[protein]+[energy])<0.45
[MarineF]>[TerrestrialF]
ESTIMATES
Estimates on source/food contribution
Source/Food	Mean	sd	2.5pc	median	97.5pc
C4	0.08538	0.0633	0.003018	0.07258	0.2413
C3	0.6598	0.1106	0.4214	0.667	0.8482
TerrestrialF	0.094	0.0663	0.003377	0.08233	0.2428
MarineF	0.1608	0.07372	0.03983	0.1551	0.3141
Estimates on fraction contribution
Fraction	Mean	sd	2.5pc	median	97.5pc
bulk	0.4995	0.006519	0.4872	0.4994	0.5125
protein	0.08748	0.0294	0.03597	0.08578	0.1488
energy	0.413	0.02886	0.3515	0.4153	0.4614
Estimates on signal contribution from source/food
Proxy	Source/Food	Mean	sd	2.5pc	median	97.5pc
d13Ccol	C4	0.0759	0.0599	0.002378	0.06207	0.2265
d13Ccol	C3	0.5599	0.127	0.3047	0.5648	0.79
d13Ccol	TerrestrialF	0.1063	0.06918	0.004128	0.09826	0.2524
d13Ccol	MarineF	0.2579	0.09994	0.07679	0.2566	0.4539
d13Cap	C4	0.08538	0.0633	0.003018	0.07258	0.2413
d13Cap	C3	0.6598	0.1106	0.4214	0.667	0.8482
d13Cap	TerrestrialF	0.094	0.0663	0.003377	0.08233	0.2428
d13Cap	MarineF	0.1608	0.07372	0.03983	0.1551	0.3141
d15N	C4	0.04546	0.0507	0.0007617	0.0283	0.1886
d15N	C3	0.2345	0.126	0.04271	0.2163	0.5233
d15N	TerrestrialF	0.1492	0.07742	0.008245	0.1542	0.2847
d15N	MarineF	0.5709	0.117	0.3088	0.5838	0.7769
TARGET/CONSUMER RESULTS REPORT: Pa3
10000 updates took 6 s
INPUT DATA (Weighted model: Yes; Offset dependent: Yes; Concentration-dependent model: Yes; Minimum uncertainty: 0.001)
Target/consumer data
[d13Ccol]=-10.6(0.3)	[d13Cap]=-5.2(0.9)	[d15N]=12.4(1.1)
Offsets
[d13Ccol]=4.8(0.5)	[d13Cap]=10.1(0.5)	[d15N]=5.5(0.5)
Weights
[d13Ccol][bulk]=0()	[d13Ccol][protein]=74(4)	[d13Ccol][energy]=26()	[d13Cap][bulk]=100()	[d13Cap][protein]=0()	[d13Cap][energy]=0()	[d15N][bulk]=0()	[d15N][protein]=100()	[d15N][energy]=0()
Source/Food values
[C4][bulk][d13Cap]=-12.2(1.2)	[C4][protein][d13Ccol]=-14.2(1.2)	[C4][protein][d15N]=3.2(2.0)	[C4][energy][d13Ccol]=-11.7(1.2)
[C3][bulk][d13Cap]=-25.8(2.1)	[C3][protein][d13Ccol]=-27.8(2.1)	[C3][protein][d15N]=5.2(3.2)	[C3][energy][d13Ccol]=-25.3(2.1)
[TerrestrialF][bulk][d13Cap]=-28.1(0.5)	[TerrestrialF][protein][d13Ccol]=-23.9(0.5)	[TerrestrialF][protein][d15N]=6.9(0.6)	[TerrestrialF][energy][d13Ccol]=-29.9(0.5)
[MarineF][bulk][d13Cap]=-15.0(1.9)	[MarineF][protein][d13Ccol]=-12.9(1.9)	[MarineF][protein][d15N]=15.4(2.8)	[MarineF][energy][d13Ccol]=-18.9(1.9)
Concentrations
[C4][bulk]=100()	[C4][protein]=7(2.5)	[C4][energy]=93(2.5)	[C3][bulk]=100()	[C3][protein]=5(2.5)	[C3][energy]=95(2.5)	[TerrestrialF][bulk]=100()	[TerrestrialF][protein]=30(2.5)	[TerrestrialF][energy]=70(2.5)	[MarineF][bulk]=100()	[MarineF][protein]=65(5)	[MarineF][energy]=35(5)
Prior info
([protein]/[protein]+[energy])>0.05
([protein]/[protein]+[energy])<0.45
[MarineF]>[TerrestrialF]
ESTIMATES
Estimates on source/food contribution
Source/Food	Mean	sd	2.5pc	median	97.5pc
C4	0.6135	0.1553	0.1598	0.649	0.8161
C3	0.146	0.08068	0.01169	0.1445	0.3072
TerrestrialF	0.06057	0.04796	0.002058	0.04978	0.1764
MarineF	0.18	0.158	0.02597	0.1273	0.6584
Estimates on fraction contribution
Fraction	Mean	sd	2.5pc	median	97.5pc
bulk	0.4988	0.007001	0.4857	0.4988	0.5127
protein	0.09507	0.04881	0.03706	0.08199	0.2365
energy	0.4061	0.04879	0.2664	0.42	0.4608
Estimates on signal contribution from source/food
Proxy	Source/Food	Mean	sd	2.5pc	median	97.5pc
d13Ccol	C4	0.5426	0.1698	0.09637	0.5807	0.7738
d13Ccol	C3	0.1238	0.07423	0.008287	0.1182	0.2802
d13Ccol	TerrestrialF	0.06711	0.04964	0.002444	0.0577	0.1805
d13Ccol	MarineF	0.2666	0.1869	0.04899	0.2111	0.775
d13Cap	C4	0.6135	0.1553	0.1598	0.649	0.8161
d13Cap	C3	0.146	0.08068	0.01169	0.1445	0.3072
d13Cap	TerrestrialF	0.06057	0.04796	0.002058	0.04978	0.1764
d13Cap	MarineF	0.18	0.158	0.02597	0.1273	0.6584
d15N	C4	0.3234	0.1736	0.02111	0.3229	0.6607
d15N	C3	0.0548	0.05209	0.001231	0.03855	0.1912
d15N	TerrestrialF	0.09479	0.06112	0.004283	0.08774	0.2243
d15N	MarineF	0.527	0.1939	0.1901	0.5066	0.9185
TARGET/CONSUMER RESULTS REPORT: Pa4
10000 updates took 6 s
INPUT DATA (Weighted model: Yes; Offset dependent: Yes; Concentration-dependent model: Yes; Minimum uncertainty: 0.001)
Target/consumer data
[d13Ccol]=-11.5(1.1)	[d13Cap]=-4.4(1.4)	[d15N]=12.4(2.2)
Offsets
[d13Ccol]=4.8(0.5)	[d13Cap]=10.1(0.5)	[d15N]=5.5(0.5)
Weights
[d13Ccol][bulk]=0()	[d13Ccol][protein]=74(4)	[d13Ccol][energy]=26()	[d13Cap][bulk]=100()	[d13Cap][protein]=0()	[d13Cap][energy]=0()	[d15N][bulk]=0()	[d15N][protein]=100()	[d15N][energy]=0()
Source/Food values
[C4][bulk][d13Cap]=-12.2(1.2)	[C4][protein][d13Ccol]=-14.2(1.2)	[C4][protein][d15N]=3.2(2.0)	[C4][energy][d13Ccol]=-11.7(1.2)
[C3][bulk][d13Cap]=-25.8(2.1)	[C3][protein][d13Ccol]=-27.8(2.1)	[C3][protein][d15N]=5.2(3.2)	[C3][energy][d13Ccol]=-25.3(2.1)
[TerrestrialF][bulk][d13Cap]=-28.1(0.5)	[TerrestrialF][protein][d13Ccol]=-23.9(0.5)	[TerrestrialF][protein][d15N]=6.9(0.6)	[TerrestrialF][energy][d13Ccol]=-29.9(0.5)
[MarineF][bulk][d13Cap]=-15.0(1.9)	[MarineF][protein][d13Ccol]=-12.9(1.9)	[MarineF][protein][d15N]=15.4(2.8)	[MarineF][energy][d13Ccol]=-18.9(1.9)
Concentrations
[C4][bulk]=100()	[C4][protein]=7(2.5)	[C4][energy]=93(2.5)	[C3][bulk]=100()	[C3][protein]=5(2.5)	[C3][energy]=95(2.5)	[TerrestrialF][bulk]=100()	[TerrestrialF][protein]=30(2.5)	[TerrestrialF][energy]=70(2.5)	[MarineF][bulk]=100()	[MarineF][protein]=65(5)	[MarineF][energy]=35(5)
Prior info
([protein]/[protein]+[energy])>0.05
([protein]/[protein]+[energy])<0.45
[MarineF]>[TerrestrialF]
ESTIMATES
Estimates on source/food contribution
Source/Food	Mean	sd	2.5pc	median	97.5pc
C4	0.5376	0.1827	0.09033	0.5776	0.8051
C3	0.1462	0.09471	0.00695	0.1356	0.3493
TerrestrialF	0.07638	0.059	0.003203	0.06299	0.2222
MarineF	0.2398	0.1823	0.03141	0.1817	0.7208
Estimates on fraction contribution
Fraction	Mean	sd	2.5pc	median	97.5pc
bulk	0.4996	0.007333	0.4854	0.4995	0.5146
protein	0.113	0.05551	0.04096	0.09891	0.2542
energy	0.3873	0.05576	0.2464	0.4023	0.4579
Estimates on signal contribution from source/food
Proxy	Source/Food	Mean	sd	2.5pc	median	97.5pc
d13Ccol	C4	0.4578	0.1883	0.05193	0.4882	0.7547
d13Ccol	C3	0.1198	0.08463	0.004743	0.1061	0.3082
d13Ccol	TerrestrialF	0.08156	0.05863	0.003498	0.07091	0.2181
d13Ccol	MarineF	0.3408	0.2066	0.05894	0.2919	0.821
d13Cap	C4	0.5376	0.1827	0.09033	0.5776	0.8051
d13Cap	C3	0.1462	0.09471	0.00695	0.1356	0.3493
d13Cap	TerrestrialF	0.07638	0.059	0.003203	0.06299	0.2222
d13Cap	MarineF	0.2398	0.1823	0.03141	0.1817	0.7208
d15N	C4	0.2428	0.1652	0.01021	0.2188	0.611
d15N	C3	0.04841	0.05385	0.0007251	0.03001	0.1977
d15N	TerrestrialF	0.104	0.06627	0.005141	0.09789	0.241
d15N	MarineF	0.6049	0.1928	0.2209	0.6037	0.9397
TARGET/CONSUMER RESULTS REPORT: Pa5
10000 updates took 6 s
INPUT DATA (Weighted model: Yes; Offset dependent: Yes; Concentration-dependent model: Yes; Minimum uncertainty: 0.001)
Target/consumer data
[d13Ccol]=-10.1(0.5)	[d13Cap]=-3.3(0.5)	[d15N]=15.0(0.5)
Offsets
[d13Ccol]=4.8(0.5)	[d13Cap]=10.1(0.5)	[d15N]=5.5(0.5)
Weights
[d13Ccol][bulk]=0()	[d13Ccol][protein]=74(4)	[d13Ccol][energy]=26()	[d13Cap][bulk]=100()	[d13Cap][protein]=0()	[d13Cap][energy]=0()	[d15N][bulk]=0()	[d15N][protein]=100()	[d15N][energy]=0()
Source/Food values
[C4][bulk][d13Cap]=-12.2(1.2)	[C4][protein][d13Ccol]=-14.2(1.2)	[C4][protein][d15N]=3.2(2.0)	[C4][energy][d13Ccol]=-11.7(1.2)
[C3][bulk][d13Cap]=-25.8(2.1)	[C3][protein][d13Ccol]=-27.8(2.1)	[C3][protein][d15N]=5.2(3.2)	[C3][energy][d13Ccol]=-25.3(2.1)
[TerrestrialF][bulk][d13Cap]=-28.1(0.5)	[TerrestrialF][protein][d13Ccol]=-23.9(0.5)	[TerrestrialF][protein][d15N]=6.9(0.6)	[TerrestrialF][energy][d13Ccol]=-29.9(0.5)
[MarineF][bulk][d13Cap]=-15.0(1.9)	[MarineF][protein][d13Ccol]=-12.9(1.9)	[MarineF][protein][d15N]=15.4(2.8)	[MarineF][energy][d13Ccol]=-18.9(1.9)
Concentrations
[C4][bulk]=100()	[C4][protein]=7(2.5)	[C4][energy]=93(2.5)	[C3][bulk]=100()	[C3][protein]=5(2.5)	[C3][energy]=95(2.5)	[TerrestrialF][bulk]=100()	[TerrestrialF][protein]=30(2.5)	[TerrestrialF][energy]=70(2.5)	[MarineF][bulk]=100()	[MarineF][protein]=65(5)	[MarineF][energy]=35(5)
Prior info
([protein]/[protein]+[energy])>0.05
([protein]/[protein]+[energy])<0.45
[MarineF]>[TerrestrialF]
ESTIMATES
Estimates on source/food contribution
Source/Food	Mean	sd	2.5pc	median	97.5pc
C4	0.638	0.1734	0.122	0.6861	0.8532
C3	0.06807	0.05076	0.002815	0.05813	0.1893
TerrestrialF	0.05782	0.04023	0.002539	0.05222	0.1493
MarineF	0.2361	0.1731	0.05686	0.1773	0.7443
Estimates on fraction contribution
Fraction	Mean	sd	2.5pc	median	97.5pc
bulk	0.4996	0.007813	0.4844	0.4996	0.5152
protein	0.1101	0.05138	0.04711	0.09558	0.2583
energy	0.3902	0.05122	0.2419	0.4055	0.4507
Estimates on signal contribution from source/food
Proxy	Source/Food	Mean	sd	2.5pc	median	97.5pc
d13Ccol	C4	0.5391	0.1791	0.07108	0.5824	0.7926
d13Ccol	C3	0.05498	0.04327	0.002057	0.04554	0.1623
d13Ccol	TerrestrialF	0.06398	0.04319	0.002799	0.0586	0.1551
d13Ccol	MarineF	0.3419	0.1911	0.1051	0.2862	0.8375
d13Cap	C4	0.638	0.1734	0.122	0.6861	0.8532
d13Cap	C3	0.06807	0.05076	0.002815	0.05813	0.1893
d13Cap	TerrestrialF	0.05782	0.04023	0.002539	0.05222	0.1493
d13Cap	MarineF	0.2361	0.1731	0.05686	0.1773	0.7443
d15N	C4	0.2635	0.1415	0.01435	0.2637	0.5463
d15N	C3	0.02064	0.02396	0.0003385	0.01284	0.08553
d15N	TerrestrialF	0.08766	0.06061	0.003595	0.07967	0.2157
d15N	MarineF	0.6282	0.1663	0.3406	0.6094	0.9486
TARGET/CONSUMER RESULTS REPORT: PmE
10000 updates took 6 s
INPUT DATA (Weighted model: Yes; Offset dependent: Yes; Concentration-dependent model: Yes; Minimum uncertainty: 0.001)
Target/consumer data
[d13Ccol]=-16.4(0.6)	[d13Cap]=-11.9(0.4)	[d15N]=14.7(1.3)
Offsets
[d13Ccol]=4.8(0.5)	[d13Cap]=10.1(0.5)	[d15N]=5.5(0.5)
Weights
[d13Ccol][bulk]=0()	[d13Ccol][protein]=74(4)	[d13Ccol][energy]=26()	[d13Cap][bulk]=100()	[d13Cap][protein]=0()	[d13Cap][energy]=0()	[d15N][bulk]=0()	[d15N][protein]=100()	[d15N][energy]=0()
Source/Food values
[C4][bulk][d13Cap]=-12.2(1.2)	[C4][protein][d13Ccol]=-14.2(1.2)	[C4][protein][d15N]=3.2(2.0)	[C4][energy][d13Ccol]=-11.7(1.2)
[C3][bulk][d13Cap]=-25.8(2.1)	[C3][protein][d13Ccol]=-27.8(2.1)	[C3][protein][d15N]=5.2(3.2)	[C3][energy][d13Ccol]=-25.3(2.1)
[TerrestrialF][bulk][d13Cap]=-28.1(0.5)	[TerrestrialF][protein][d13Ccol]=-23.9(0.5)	[TerrestrialF][protein][d15N]=6.9(0.6)	[TerrestrialF][energy][d13Ccol]=-29.9(0.5)
[MarineF][bulk][d13Cap]=-15.0(1.9)	[MarineF][protein][d13Ccol]=-12.9(1.9)	[MarineF][protein][d15N]=15.4(2.8)	[MarineF][energy][d13Ccol]=-18.9(1.9)
Concentrations
[C4][bulk]=100()	[C4][protein]=7(2.5)	[C4][energy]=93(2.5)	[C3][bulk]=100()	[C3][protein]=5(2.5)	[C3][energy]=95(2.5)	[TerrestrialF][bulk]=100()	[TerrestrialF][protein]=30(2.5)	[TerrestrialF][energy]=70(2.5)	[MarineF][bulk]=100()	[MarineF][protein]=65(5)	[MarineF][energy]=35(5)
Prior info
([protein]/[protein]+[energy])>0.05
([protein]/[protein]+[energy])<0.45
[MarineF]>[TerrestrialF]
ESTIMATES
Estimates on source/food contribution
Source/Food	Mean	sd	2.5pc	median	97.5pc
C4	0.125	0.08434	0.006186	0.1151	0.305
C3	0.5307	0.1499	0.2049	0.5495	0.7794
TerrestrialF	0.132	0.09477	0.005633	0.115	0.3465
MarineF	0.2123	0.1007	0.04631	0.2044	0.4189
Estimates on fraction contribution
Fraction	Mean	sd	2.5pc	median	97.5pc
bulk	0.4999	0.00653	0.4875	0.4997	0.513
protein	0.107	0.03937	0.04078	0.1036	0.1893
energy	0.3931	0.03951	0.3097	0.3966	0.4581
Estimates on signal contribution from source/food
Proxy	Source/Food	Mean	sd	2.5pc	median	97.5pc
d13Ccol	C4	0.1068	0.0785	0.004506	0.09196	0.2841
d13Ccol	C3	0.4354	0.152	0.1354	0.4453	0.7093
d13Ccol	TerrestrialF	0.1403	0.09038	0.007105	0.1308	0.3289
d13Ccol	MarineF	0.3175	0.1226	0.08514	0.3193	0.5406
d13Cap	C4	0.125	0.08434	0.006186	0.1151	0.305
d13Cap	C3	0.5307	0.1499	0.2049	0.5495	0.7794
d13Cap	TerrestrialF	0.132	0.09477	0.005633	0.115	0.3465
d13Cap	MarineF	0.2123	0.1007	0.04631	0.2044	0.4189
d15N	C4	0.05639	0.06164	0.001253	0.03495	0.2246
d15N	C3	0.1672	0.1136	0.01699	0.1443	0.4431
d15N	TerrestrialF	0.169	0.08326	0.0127	0.1771	0.3076
d15N	MarineF	0.6074	0.1165	0.3308	0.6242	0.8018
#BUGS Code
model{
# likelihood
	for (h_ in 1:N_h){ # individuals
		for (k_ in 1:N_k){ # dietary proxies
			for (j_ in 1:N_j){ # components of food group
				for (i_ in 1:N_i){ # food groups
					source.component.value_[h_,i_,j_,k_] <- alpha_[h_,i_] *C_[i_,j_] * (I_[i_,j_,k_] + T_[k_])
					source.component.weight_[h_,i_,j_,k_] <- alpha_[h_,i_] *C_[i_,j_]
				}
				component.contrib_[h_, j_, k_] <- W_[j_,k_] * sum(source.component.value_[h_,1:N_i,j_,k_])
				component.weight2_[h_, j_, k_] <- W_[j_,k_] * sum(source.component.weight_[h_,1:N_i,j_,k_])
			}
			H_[h_,k_] <- (sum(component.contrib_[h_,1:N_j,k_]) / sum(component.weight2_[h_,1:N_j,k_]))
			# Measurements on individuals
			obsvn_[h_,k_] ~ dnorm(H_[h_,k_],tau_H[h_,k_])
			tau_H[h_,k_] <- pow(obsvn_error[h_,k_],-2)
		}
	}
	#contribution of components
	for (h_ in 1:N_h){ # individuals
		for (j_ in 1:N_j){ # components of food group
			for (i_ in 1:N_i){ # food groups
				aux3_[h_,i_,j_] <- alpha_[h_,i_]*C_[i_,j_]
				}
		aux4_[h_, j_] <- sum(aux3_[h_,1:N_i,j_])
		beta_[h_, j_] <- aux4_[h_, j_] / sum(aux4_[h_,1:N_j])
		}
	}
	#contribution of a food group towards a measured signal
	for (h_ in 1:N_h){ # individuals
		for (k_ in 1:N_k){ # dietary proxies
			for (i_ in 1:N_i){ # food groups
				for (j_ in 1:N_j){ # components of food group
					aux5_[h_,i_,k_,j_] <- alpha_[h_,i_]*C_[i_,j_] *W_[j_,k_]
				}
			aux6_[h_,k_, i_] <- sum(aux5_[h_,i_,k_,1:N_j])
			theta_[h_,k_, i_] <- aux6_[h_,k_, i_] / sum(aux6_[h_,k_,1:N_i])
			}
		}
	}
# priors
	#prior for intake estimates
	for (h_ in 1:N_h){ # N_h: number of individuals
		alpha_[h_,1:N_i] ~ ddirich(a_alpha[1:N_i])
	}
	# prior for isotopic values of components in food groups
	for (k_ in 1:N_k){ # dietary proxies measured per human
		for (j_ in 1:N_j){ # components of food group
			for (i_ in 1:N_i){ # food groups
				# then branch
				Z_branch[i_,j_,k_, 1] <- 0
				# else branch
				Z_branch[i_,j_,k_, 2] ~ dnorm(m_I[i_,j_,k_], tau_I[i_,j_,k_])
				tau_I[i_,j_,k_] <- pow(s_I[i_,j_,k_],-2)
				if_branch[i_,j_,k_] <- 1 + step((s_I[i_,j_,k_]))
				I_[i_,j_,k_] <- Z_branch[i_,j_,k_, if_branch[i_,j_,k_]]
			}
		}
	}
	# prior for proxy offset
	for (k_ in 1:N_k){ # dietary proxies measured per human
		T_[k_] ~ dnorm(m_T[k_], tau_T[k_])
tau_T[k_] <- pow(s_T[k_],-2)
	}
	# prior for concentration values of components in food groups
		for (j_ in 1:N_j){ # components of food group
			for (i_ in 1:N_i){ # food groups
				C_[i_,j_] ~ dnorm(m_C[i_,j_], tau_C[i_,j_])T(0,100)
tau_C[i_,j_] <- pow(s_C[i_,j_],-2)
			}
		}
	# prior for weight contribution
	for (k_ in 1:N_k){ # dietary proxies measured per human
		for (j_ in 1:N_j){ # components of food group
			W_[j_,k_] ~ dnorm(m_W[j_,k_], tau_W[j_,k_])T(0,100)
tau_W[j_,k_] <- pow(s_W[j_,k_],-2)
		}
	}
O_3<- 1
O_3 ~ dbern(xpto_3)
xpto_3 <- step((beta_[1,2]/beta_[1,2]+beta_[1,3]) -(0.05))
O_4<- 1
O_4 ~ dbern(xpto_4)
xpto_4 <- step(0.45 -((beta_[1,2]/beta_[1,2]+beta_[1,3])))
O_5<- 1
O_5 ~ dbern(xpto_5)
xpto_5 <- step(alpha_[1,4] -(alpha_[1,3]))
}# closing model
list(
N_h=1, # number of targets/consumers
N_i=4, # number of sources/food groups
N_j=3, # number of fractions/food fractions
N_k=3, # number of proxies/dietary proxies
m_T=c(4.8, 10.1, 5.5), # offset
s_T=c(0.5, 0.5, 0.5), # error associated with offset
a_alpha=c(1, 1, 1, 1)
)
# values measured in targets/consumers
obsvn_[,1] obsvn_[,2] obsvn_[,3]
-16.4 -11.9 14.7
END
# errors associated with values measured in targets/consumers
obsvn_error[,1] obsvn_error[,2] obsvn_error[,3]
0.6 0.4 1.3
END
# weights
m_W[,1] m_W[,2] m_W[,3]
0 100 0
74 0 100
26 0 0
END
# weights error
s_W[,1] s_W[,2] s_W[,3]
0.001 0.001 0.001
4 0.001 0.001
0.001 0.001 0.001
END
# concentrations
m_C[,1] m_C[,2] m_C[,3]
100 7 93
100 5 95
100 30 70
100 65 35
END
# concentrations errors
s_C[,1] s_C[,2] s_C[,3]
0.001 2.5 2.5
0.001 2.5 2.5
0.001 2.5 2.5
0.001 5 5
END
# proxies/dietary proxies
m_I[, 1, 1] m_I[, 2, 1] m_I[, 3, 1] m_I[, 1, 2] m_I[, 2, 2] m_I[, 3, 2] m_I[, 1, 3] m_I[, 2, 3] m_I[, 3, 3]
0 -14.2 -11.7 -12.2 0 0 0 3.2 0
0 -27.8 -25.3 -25.8 0 0 0 5.2 0
0 -23.9 -29.9 -28.1 0 0 0 6.9 0
0 -12.9 -18.9 -15.0 0 0 0 15.4 0
END
# errors sources/food groups
s_I[, 1, 1] s_I[, 2, 1] s_I[, 3, 1] s_I[, 1, 2] s_I[, 2, 2] s_I[, 3, 2] s_I[, 1, 3] s_I[, 2, 3] s_I[, 3, 3]
0.001 1.2 1.2 1.2 0.001 0.001 0.001 2.0 0.001
0.001 2.1 2.1 2.1 0.001 0.001 0.001 3.2 0.001
0.001 0.5 0.5 0.5 0.001 0.001 0.001 0.6 0.001
0.001 1.9 1.9 1.9 0.001 0.001 0.001 2.8 0.001
END

## Sheet: North Coast Model 2a (3 prox)
GROUP RESULTS
Target/Consumer	Source/Food	Mean	sd	2.5pc	median	97.5pc
PmS	C4	0.1532	0.09231	0.00974	0.1474	0.3428
PmS	C3	0.6216	0.09462	0.411	0.6248	0.7987
PmS	TerrestrialF	0.07215	0.05862	0.002224	0.05958	0.2232
PmS	MarineF	0.1531	0.08088	0.03111	0.1409	0.3415
V11G	C4	0.6649	0.1473	0.2455	0.6973	0.8342
V11G	C3	0.1065	0.05775	0.008916	0.1017	0.2201
V11G	TerrestrialF	0.05338	0.04143	0.002874	0.04145	0.1506
V11G	MarineF	0.1752	0.156	0.03214	0.1246	0.6421
V59G	C4	0.6176	0.1298	0.1894	0.6428	0.7801
V59G	C3	0.2659	0.07597	0.09267	0.2691	0.4082
V59G	TerrestrialF	0.03085	0.04298	0.0008078	0.01766	0.1697
V59G	MarineF	0.08564	0.1235	0.008469	0.04578	0.533
HZ	C4	0.4011	0.1597	0.05571	0.4265	0.6749
HZ	C3	0.5117	0.145	0.2462	0.4988	0.8329
HZ	TerrestrialF	0.02371	0.03589	0.0006317	0.0134	0.1315
HZ	MarineF	0.06347	0.09661	0.005015	0.0325	0.3969
TARGET/CONSUMER RESULTS REPORT: PmS
10000 updates took 6 s
INPUT DATA (Weighted model: Yes; Offset dependent: Yes; Concentration-dependent model: Yes; Minimum uncertainty: 0.001)
Target/consumer data
[d13Ccol]=-16.4(0.4)	[d13Cap]=-11.4(0.2)	[d15N]=14.3(1.4)
Offsets
[d13Ccol]=4.8(0.5)	[d13Cap]=10.1(0.5)	[d15N]=5.5(0.5)
Weights
[d13Ccol][bulk]=0()	[d13Ccol][protein]=74(4)	[d13Ccol][energy]=26()	[d13Cap][bulk]=100()	[d13Cap][protein]=0()	[d13Cap][energy]=0()	[d15N][bulk]=0()	[d15N][protein]=100()	[d15N][energy]=0()
Source/Food values
[C4][bulk][d13Cap]=-12.2(1.2)	[C4][protein][d13Ccol]=-14.2(1.2)	[C4][protein][d15N]=3.2(2.0)	[C4][energy][d13Ccol]=-11.7(1.2)
[C3][bulk][d13Cap]=-25.8(2.1)	[C3][protein][d13Ccol]=-27.8(2.1)	[C3][protein][d15N]=5.2(3.2)	[C3][energy][d13Ccol]=-25.3(2.1)
[TerrestrialF][bulk][d13Cap]=-22.4(3.3)	[TerrestrialF][protein][d13Ccol]=-18.2(3.3)	[TerrestrialF][protein][d15N]=9.2(1.4)	[TerrestrialF][energy][d13Ccol]=-24.2(3.3)
[MarineF][bulk][d13Cap]=-15.0(1.9)	[MarineF][protein][d13Ccol]=-12.9(1.9)	[MarineF][protein][d15N]=15.4(2.8)	[MarineF][energy][d13Ccol]=-18.9(1.9)
Concentrations
[C4][bulk]=100()	[C4][protein]=7(2.5)	[C4][energy]=93(2.5)	[C3][bulk]=100()	[C3][protein]=5(2.5)	[C3][energy]=95(2.5)	[TerrestrialF][bulk]=100()	[TerrestrialF][protein]=30(2.5)	[TerrestrialF][energy]=70(2.5)	[MarineF][bulk]=100()	[MarineF][protein]=65(5)	[MarineF][energy]=35(5)
Prior info
([protein]/[protein]+[energy])>0.05
([protein]/[protein]+[energy])<0.45
[MarineF]>[TerrestrialF]
ESTIMATES
Estimates on source/food contribution
Source/Food	Mean	sd	2.5pc	median	97.5pc
C4	0.1532	0.09231	0.00974	0.1474	0.3428
C3	0.6216	0.09462	0.411	0.6248	0.7987
TerrestrialF	0.07215	0.05862	0.002224	0.05958	0.2232
MarineF	0.1531	0.08088	0.03111	0.1409	0.3415
Estimates on fraction contribution
Fraction	Mean	sd	2.5pc	median	97.5pc
bulk	0.4991	0.006269	0.4873	0.4989	0.5116
protein	0.08344	0.02925	0.03558	0.08018	0.1506
energy	0.4174	0.02872	0.3502	0.4212	0.463
Estimates on signal contribution from source/food
Proxy	Source/Food	Mean	sd	2.5pc	median	97.5pc
d13Ccol	C4	0.137	0.08869	0.007672	0.1264	0.3291
d13Ccol	C3	0.5352	0.106	0.3025	0.5389	0.7323
d13Ccol	TerrestrialF	0.08248	0.06179	0.0028	0.07138	0.2329
d13Ccol	MarineF	0.2454	0.1107	0.05978	0.2357	0.48
d13Cap	C4	0.1532	0.09231	0.00974	0.1474	0.3428
d13Cap	C3	0.6216	0.09462	0.411	0.6248	0.7987
d13Cap	TerrestrialF	0.07215	0.05862	0.002224	0.05958	0.2232
d13Cap	MarineF	0.1531	0.08088	0.03111	0.1409	0.3415
d15N	C4	0.08303	0.07947	0.002302	0.05926	0.2909
d15N	C3	0.2402	0.1176	0.04927	0.2276	0.5092
d15N	TerrestrialF	0.1212	0.07387	0.005409	0.1182	0.266
d15N	MarineF	0.5556	0.1397	0.2544	0.5661	0.8066
TARGET/CONSUMER RESULTS REPORT: V11G
10000 updates took 6 s
INPUT DATA (Weighted model: Yes; Offset dependent: Yes; Concentration-dependent model: Yes; Minimum uncertainty: 0.001)
Target/consumer data
[d13Ccol]=-9.3(0.1)	[d13Cap]=-4.0(0.3)	[d15N]=13.1(0.1)
Offsets
[d13Ccol]=4.8(0.5)	[d13Cap]=10.1(0.5)	[d15N]=5.5(0.5)
Weights
[d13Ccol][bulk]=0()	[d13Ccol][protein]=74(4)	[d13Ccol][energy]=26()	[d13Cap][bulk]=100()	[d13Cap][protein]=0()	[d13Cap][energy]=0()	[d15N][bulk]=0()	[d15N][protein]=100()	[d15N][energy]=0()
Source/Food values
[C4][bulk][d13Cap]=-12.2(1.2)	[C4][protein][d13Ccol]=-14.2(1.2)	[C4][protein][d15N]=3.2(2.0)	[C4][energy][d13Ccol]=-11.7(1.2)
[C3][bulk][d13Cap]=-25.8(2.1)	[C3][protein][d13Ccol]=-27.8(2.1)	[C3][protein][d15N]=5.2(3.2)	[C3][energy][d13Ccol]=-25.3(2.1)
[TerrestrialF][bulk][d13Cap]=-22.4(3.3)	[TerrestrialF][protein][d13Ccol]=-18.2(3.3)	[TerrestrialF][protein][d15N]=9.2(1.4)	[TerrestrialF][energy][d13Ccol]=-24.2(3.3)
[MarineF][bulk][d13Cap]=-15.0(1.9)	[MarineF][protein][d13Ccol]=-12.9(1.9)	[MarineF][protein][d15N]=15.4(2.8)	[MarineF][energy][d13Ccol]=-18.9(1.9)
Concentrations
[C4][bulk]=100()	[C4][protein]=7(2.5)	[C4][energy]=93(2.5)	[C3][bulk]=100()	[C3][protein]=5(2.5)	[C3][energy]=95(2.5)	[TerrestrialF][bulk]=100()	[TerrestrialF][protein]=30(2.5)	[TerrestrialF][energy]=70(2.5)	[MarineF][bulk]=100()	[MarineF][protein]=65(5)	[MarineF][energy]=35(5)
Prior info
([protein]/[protein]+[energy])>0.05
([protein]/[protein]+[energy])<0.45
[MarineF]>[TerrestrialF]
ESTIMATES
Estimates on source/food contribution
Source/Food	Mean	sd	2.5pc	median	97.5pc
C4	0.6649	0.1473	0.2455	0.6973	0.8342
C3	0.1065	0.05775	0.008916	0.1017	0.2201
TerrestrialF	0.05338	0.04143	0.002874	0.04145	0.1506
MarineF	0.1752	0.156	0.03214	0.1246	0.6421
Estimates on fraction contribution
Fraction	Mean	sd	2.5pc	median	97.5pc
bulk	0.4985	0.007072	0.4852	0.4985	0.5127
protein	0.09384	0.04679	0.04079	0.0824	0.228
energy	0.4076	0.04683	0.2738	0.4205	0.4587
Estimates on signal contribution from source/food
Proxy	Source/Food	Mean	sd	2.5pc	median	97.5pc
d13Ccol	C4	0.5902	0.1675	0.1482	0.628	0.7964
d13Ccol	C3	0.09006	0.0531	0.006253	0.0856	0.1956
d13Ccol	TerrestrialF	0.06009	0.04419	0.003564	0.04932	0.1646
d13Ccol	MarineF	0.2597	0.1849	0.06016	0.2069	0.7707
d13Cap	C4	0.6649	0.1473	0.2455	0.6973	0.8342
d13Cap	C3	0.1065	0.05775	0.008915	0.1017	0.2201
d13Cap	TerrestrialF	0.05338	0.04143	0.002874	0.04145	0.1506
d13Cap	MarineF	0.1752	0.156	0.03214	0.1246	0.6421
d15N	C4	0.3557	0.1724	0.03326	0.3661	0.6655
d15N	C3	0.03857	0.03583	0.0009198	0.0277	0.1303
d15N	TerrestrialF	0.08837	0.05736	0.005286	0.082	0.2142
d15N	MarineF	0.5173	0.1925	0.2273	0.4866	0.9255
TARGET/CONSUMER RESULTS REPORT: V59G
10000 updates took 6 s
INPUT DATA (Weighted model: Yes; Offset dependent: Yes; Concentration-dependent model: Yes; Minimum uncertainty: 0.001)
Target/consumer data
[d13Ccol]=-11.1(0.4)	[d13Cap]=-6.4(0.5)	[d15N]=10.7(0.5)
Offsets
[d13Ccol]=4.8(0.5)	[d13Cap]=10.1(0.5)	[d15N]=5.5(0.5)
Weights
[d13Ccol][bulk]=0()	[d13Ccol][protein]=74(4)	[d13Ccol][energy]=26()	[d13Cap][bulk]=100()	[d13Cap][protein]=0()	[d13Cap][energy]=0()	[d15N][bulk]=0()	[d15N][protein]=100()	[d15N][energy]=0()
Source/Food values
[C4][bulk][d13Cap]=-12.2(1.2)	[C4][protein][d13Ccol]=-14.2(1.2)	[C4][protein][d15N]=3.2(2.0)	[C4][energy][d13Ccol]=-11.7(1.2)
[C3][bulk][d13Cap]=-25.8(2.1)	[C3][protein][d13Ccol]=-27.8(2.1)	[C3][protein][d15N]=5.2(3.2)	[C3][energy][d13Ccol]=-25.3(2.1)
[TerrestrialF][bulk][d13Cap]=-22.4(3.3)	[TerrestrialF][protein][d13Ccol]=-18.2(3.3)	[TerrestrialF][protein][d15N]=9.2(1.4)	[TerrestrialF][energy][d13Ccol]=-24.2(3.3)
[MarineF][bulk][d13Cap]=-15.0(1.9)	[MarineF][protein][d13Ccol]=-12.9(1.9)	[MarineF][protein][d15N]=15.4(2.8)	[MarineF][energy][d13Ccol]=-18.9(1.9)
Concentrations
[C4][bulk]=100()	[C4][protein]=7(2.5)	[C4][energy]=93(2.5)	[C3][bulk]=100()	[C3][protein]=5(2.5)	[C3][energy]=95(2.5)	[TerrestrialF][bulk]=100()	[TerrestrialF][protein]=30(2.5)	[TerrestrialF][energy]=70(2.5)	[MarineF][bulk]=100()	[MarineF][protein]=65(5)	[MarineF][energy]=35(5)
Prior info
([protein]/[protein]+[energy])>0.05
([protein]/[protein]+[energy])<0.45
[MarineF]>[TerrestrialF]
ESTIMATES
Estimates on source/food contribution
Source/Food	Mean	sd	2.5pc	median	97.5pc
C4	0.6176	0.1298	0.1894	0.6428	0.7801
C3	0.2659	0.07597	0.09267	0.2691	0.4082
TerrestrialF	0.03085	0.04298	0.0008078	0.01766	0.1697
MarineF	0.08564	0.1235	0.008469	0.04578	0.533
Estimates on fraction contribution
Fraction	Mean	sd	2.5pc	median	97.5pc
bulk	0.4982	0.006472	0.4859	0.4981	0.5113
protein	0.0644	0.03992	0.02826	0.05375	0.2047
energy	0.4374	0.03996	0.2944	0.4488	0.4699
Estimates on signal contribution from source/food
Proxy	Source/Food	Mean	sd	2.5pc	median	97.5pc
d13Ccol	C4	0.5918	0.1436	0.1209	0.6231	0.7652
d13Ccol	C3	0.2402	0.07692	0.06238	0.2438	0.3823
d13Ccol	TerrestrialF	0.03528	0.04148	0.001067	0.02281	0.1637
d13Ccol	MarineF	0.1327	0.1527	0.01605	0.08189	0.6651
d13Cap	C4	0.6176	0.1298	0.1894	0.6427	0.7801
d13Cap	C3	0.2659	0.07597	0.09267	0.2691	0.4082
d13Cap	TerrestrialF	0.03085	0.04298	0.0008078	0.01766	0.1697
d13Cap	MarineF	0.08564	0.1235	0.008469	0.04578	0.533
d15N	C4	0.4766	0.1799	0.02889	0.5082	0.7567
d15N	C3	0.1343	0.08602	0.007869	0.1228	0.3343
d15N	TerrestrialF	0.06094	0.04817	0.002501	0.05071	0.1827
d15N	MarineF	0.3282	0.1923	0.07559	0.2802	0.8605
TARGET/CONSUMER RESULTS REPORT: HZ
10000 updates took 6 s
INPUT DATA (Weighted model: Yes; Offset dependent: Yes; Concentration-dependent model: Yes; Minimum uncertainty: 0.001)
Target/consumer data
[d13Ccol]=-14.6(2.6)	[d13Cap]=-9.9(1.8)	[d15N]=9.9(0.3)
Offsets
[d13Ccol]=4.8(0.5)	[d13Cap]=10.1(0.5)	[d15N]=5.5(0.5)
Weights
[d13Ccol][bulk]=0()	[d13Ccol][protein]=74(4)	[d13Ccol][energy]=26()	[d13Cap][bulk]=100()	[d13Cap][protein]=0()	[d13Cap][energy]=0()	[d15N][bulk]=0()	[d15N][protein]=100()	[d15N][energy]=0()
Source/Food values
[C4][bulk][d13Cap]=-12.2(1.2)	[C4][protein][d13Ccol]=-14.2(1.2)	[C4][protein][d15N]=3.2(2.0)	[C4][energy][d13Ccol]=-11.7(1.2)
[C3][bulk][d13Cap]=-25.8(2.1)	[C3][protein][d13Ccol]=-27.8(2.1)	[C3][protein][d15N]=5.2(3.2)	[C3][energy][d13Ccol]=-25.3(2.1)
[TerrestrialF][bulk][d13Cap]=-22.4(3.3)	[TerrestrialF][protein][d13Ccol]=-18.2(3.3)	[TerrestrialF][protein][d15N]=9.2(1.4)	[TerrestrialF][energy][d13Ccol]=-24.2(3.3)
[MarineF][bulk][d13Cap]=-15.0(1.9)	[MarineF][protein][d13Ccol]=-12.9(1.9)	[MarineF][protein][d15N]=15.4(2.8)	[MarineF][energy][d13Ccol]=-18.9(1.9)
Concentrations
[C4][bulk]=100()	[C4][protein]=7(2.5)	[C4][energy]=93(2.5)	[C3][bulk]=100()	[C3][protein]=5(2.5)	[C3][energy]=95(2.5)	[TerrestrialF][bulk]=100()	[TerrestrialF][protein]=30(2.5)	[TerrestrialF][energy]=70(2.5)	[MarineF][bulk]=100()	[MarineF][protein]=65(5)	[MarineF][energy]=35(5)
Prior info
([protein]/[protein]+[energy])>0.05
([protein]/[protein]+[energy])<0.45
[MarineF]>[TerrestrialF]
ESTIMATES
Estimates on source/food contribution
Source/Food	Mean	sd	2.5pc	median	97.5pc
C4	0.4011	0.1597	0.05571	0.4265	0.6749
C3	0.5117	0.145	0.2462	0.4988	0.8329
TerrestrialF	0.02371	0.03589	0.0006317	0.0134	0.1315
MarineF	0.06347	0.09661	0.005015	0.0325	0.3969
Estimates on fraction contribution
Fraction	Mean	sd	2.5pc	median	97.5pc
bulk	0.498	0.006076	0.4866	0.4979	0.5103
protein	0.05524	0.03181	0.02472	0.04721	0.1595
energy	0.4468	0.0317	0.3405	0.4556	0.4738
Estimates on signal contribution from source/food
Proxy	Source/Food	Mean	sd	2.5pc	median	97.5pc
d13Ccol	C4	0.3908	0.164	0.04622	0.4188	0.6677
d13Ccol	C3	0.4787	0.149	0.1966	0.4691	0.8011
d13Ccol	TerrestrialF	0.02801	0.03624	0.0008291	0.0177	0.1383
d13Ccol	MarineF	0.1025	0.13	0.009765	0.05928	0.5538
d13Cap	C4	0.4011	0.1597	0.05571	0.4265	0.6749
d13Cap	C3	0.5117	0.145	0.2462	0.4988	0.8329
d13Cap	TerrestrialF	0.02371	0.03589	0.0006317	0.0134	0.1315
d13Cap	MarineF	0.06347	0.09661	0.005015	0.0325	0.3969
d15N	C4	0.3488	0.192	0.01572	0.3607	0.6967
d15N	C3	0.3188	0.1662	0.03497	0.3073	0.6543
d15N	TerrestrialF	0.05363	0.04503	0.002346	0.04347	0.1732
d15N	MarineF	0.2788	0.1899	0.04882	0.2298	0.8267
#BUGS Code
model{
# likelihood
	for (h_ in 1:N_h){ # individuals
		for (k_ in 1:N_k){ # dietary proxies
			for (j_ in 1:N_j){ # components of food group
				for (i_ in 1:N_i){ # food groups
					source.component.value_[h_,i_,j_,k_] <- alpha_[h_,i_] *C_[i_,j_] * (I_[i_,j_,k_] + T_[k_])
					source.component.weight_[h_,i_,j_,k_] <- alpha_[h_,i_] *C_[i_,j_]
				}
				component.contrib_[h_, j_, k_] <- W_[j_,k_] * sum(source.component.value_[h_,1:N_i,j_,k_])
				component.weight2_[h_, j_, k_] <- W_[j_,k_] * sum(source.component.weight_[h_,1:N_i,j_,k_])
			}
			H_[h_,k_] <- (sum(component.contrib_[h_,1:N_j,k_]) / sum(component.weight2_[h_,1:N_j,k_]))
			# Measurements on individuals
			obsvn_[h_,k_] ~ dnorm(H_[h_,k_],tau_H[h_,k_])
			tau_H[h_,k_] <- pow(obsvn_error[h_,k_],-2)
		}
	}
	#contribution of components
	for (h_ in 1:N_h){ # individuals
		for (j_ in 1:N_j){ # components of food group
			for (i_ in 1:N_i){ # food groups
				aux3_[h_,i_,j_] <- alpha_[h_,i_]*C_[i_,j_]
				}
		aux4_[h_, j_] <- sum(aux3_[h_,1:N_i,j_])
		beta_[h_, j_] <- aux4_[h_, j_] / sum(aux4_[h_,1:N_j])
		}
	}
	#contribution of a food group towards a measured signal
	for (h_ in 1:N_h){ # individuals
		for (k_ in 1:N_k){ # dietary proxies
			for (i_ in 1:N_i){ # food groups
				for (j_ in 1:N_j){ # components of food group
					aux5_[h_,i_,k_,j_] <- alpha_[h_,i_]*C_[i_,j_] *W_[j_,k_]
				}
			aux6_[h_,k_, i_] <- sum(aux5_[h_,i_,k_,1:N_j])
			theta_[h_,k_, i_] <- aux6_[h_,k_, i_] / sum(aux6_[h_,k_,1:N_i])
			}
		}
	}
# priors
	#prior for intake estimates
	for (h_ in 1:N_h){ # N_h: number of individuals
		alpha_[h_,1:N_i] ~ ddirich(a_alpha[1:N_i])
	}
	# prior for isotopic values of components in food groups
	for (k_ in 1:N_k){ # dietary proxies measured per human
		for (j_ in 1:N_j){ # components of food group
			for (i_ in 1:N_i){ # food groups
				# then branch
				Z_branch[i_,j_,k_, 1] <- 0
				# else branch
				Z_branch[i_,j_,k_, 2] ~ dnorm(m_I[i_,j_,k_], tau_I[i_,j_,k_])
				tau_I[i_,j_,k_] <- pow(s_I[i_,j_,k_],-2)
				if_branch[i_,j_,k_] <- 1 + step((s_I[i_,j_,k_]))
				I_[i_,j_,k_] <- Z_branch[i_,j_,k_, if_branch[i_,j_,k_]]
			}
		}
	}
	# prior for proxy offset
	for (k_ in 1:N_k){ # dietary proxies measured per human
		T_[k_] ~ dnorm(m_T[k_], tau_T[k_])
tau_T[k_] <- pow(s_T[k_],-2)
	}
	# prior for concentration values of components in food groups
		for (j_ in 1:N_j){ # components of food group
			for (i_ in 1:N_i){ # food groups
				C_[i_,j_] ~ dnorm(m_C[i_,j_], tau_C[i_,j_])T(0,100)
tau_C[i_,j_] <- pow(s_C[i_,j_],-2)
			}
		}
	# prior for weight contribution
	for (k_ in 1:N_k){ # dietary proxies measured per human
		for (j_ in 1:N_j){ # components of food group
			W_[j_,k_] ~ dnorm(m_W[j_,k_], tau_W[j_,k_])T(0,100)
tau_W[j_,k_] <- pow(s_W[j_,k_],-2)
		}
	}
O_3<- 1
O_3 ~ dbern(xpto_3)
xpto_3 <- step((beta_[1,2]/beta_[1,2]+beta_[1,3]) -(0.05))
O_4<- 1
O_4 ~ dbern(xpto_4)
xpto_4 <- step(0.45 -((beta_[1,2]/beta_[1,2]+beta_[1,3])))
O_5<- 1
O_5 ~ dbern(xpto_5)
xpto_5 <- step(alpha_[1,4] -(alpha_[1,3]))
}# closing model
list(
N_h=1, # number of targets/consumers
N_i=4, # number of sources/food groups
N_j=3, # number of fractions/food fractions
N_k=3, # number of proxies/dietary proxies
m_T=c(4.8, 10.1, 5.5), # offset
s_T=c(0.5, 0.5, 0.5), # error associated with offset
a_alpha=c(1, 1, 1, 1)
)
# values measured in targets/consumers
obsvn_[,1] obsvn_[,2] obsvn_[,3]
-14.6 -9.9 9.9
END
# errors associated with values measured in targets/consumers
obsvn_error[,1] obsvn_error[,2] obsvn_error[,3]
2.6 1.8 0.3
END
# weights
m_W[,1] m_W[,2] m_W[,3]
0 100 0
74 0 100
26 0 0
END
# weights error
s_W[,1] s_W[,2] s_W[,3]
0.001 0.001 0.001
4 0.001 0.001
0.001 0.001 0.001
END
# concentrations
m_C[,1] m_C[,2] m_C[,3]
100 7 93
100 5 95
100 30 70
100 65 35
END
# concentrations errors
s_C[,1] s_C[,2] s_C[,3]
0.001 2.5 2.5
0.001 2.5 2.5
0.001 2.5 2.5
0.001 5 5
END
# proxies/dietary proxies
m_I[, 1, 1] m_I[, 2, 1] m_I[, 3, 1] m_I[, 1, 2] m_I[, 2, 2] m_I[, 3, 2] m_I[, 1, 3] m_I[, 2, 3] m_I[, 3, 3]
0 -14.2 -11.7 -12.2 0 0 0 3.2 0
0 -27.8 -25.3 -25.8 0 0 0 5.2 0
0 -18.2 -24.2 -22.4 0 0 0 9.2 0
0 -12.9 -18.9 -15.0 0 0 0 15.4 0
END
# errors sources/food groups
s_I[, 1, 1] s_I[, 2, 1] s_I[, 3, 1] s_I[, 1, 2] s_I[, 2, 2] s_I[, 3, 2] s_I[, 1, 3] s_I[, 2, 3] s_I[, 3, 3]
0.001 1.2 1.2 1.2 0.001 0.001 0.001 2.0 0.001
0.001 2.1 2.1 2.1 0.001 0.001 0.001 3.2 0.001
0.001 3.3 3.3 3.3 0.001 0.001 0.001 1.4 0.001
0.001 1.9 1.9 1.9 0.001 0.001 0.001 2.8 0.001
END

## Sheet: North Coast Model 2b (2 prox)
GROUP RESULTS
Target/Consumer	Source/Food	Mean	sd	2.5pc	median	97.5pc
VEH	C4	0.09417	0.08748	0.002348	0.06871	0.3288
VEH	C3	0.3207	0.1192	0.05188	0.3215	0.5551
VEH	TP	0.01166	0.01196	0.0003068	0.008034	0.04499
VEH	MP	0.5735	0.08584	0.3813	0.5871	0.7108
V59-HG	C4	0.6549	0.1469	0.195	0.6767	0.8628
V59-HG	C3	0.2811	0.1018	0.08964	0.2768	0.5089
V59-HG	TP	0.01635	0.0289	0.0003244	0.008483	0.09949
V59-HG	MP	0.04772	0.0934	0.003836	0.0225	0.4189
HSC	C4	0.5839	0.1075	0.2995	0.5924	0.7468
HSC	C3	0.346	0.0838	0.1741	0.3451	0.5154
HSC	TP	0.01861	0.02954	0.0004036	0.01082	0.08173
HSC	MP	0.05155	0.08028	0.005161	0.02992	0.3372
TARGET/CONSUMER RESULTS REPORT: VEH
10000 updates took 6 s
INPUT DATA (Weighted model: Yes; Offset dependent: Yes; Concentration-dependent model: Yes; Minimum uncertainty: 0.001)
Target/consumer data
[d13C]=-12.0(0.5)	[d15N]=-13.2(0.5)
Offsets
[d13C]=4.8(0.5)	[d15N]=5.5(0.5)
Weights
[d13C][protein]=74(4)	[d13C][energy]=26(4)	[d15N][protein]=100()	[d15N][energy]=0()
Source/Food values
[C4][protein][d13C]=-14.2(1.2)	[C4][protein][d15N]=3.2(2.0)	[C4][energy][d13C]=-11.7(1.2)
[C3][protein][d13C]=-27.8(2.1)	[C3][protein][d15N]=5.2(3.2)	[C3][energy][d13C]=-25.3(2.1)
[TP][protein][d13C]=-18.2(3.3)	[TP][protein][d15N]=9.2(1.4)	[TP][energy][d13C]=-24.2(3.3)
[MP][protein][d13C]=-12.9(1.9)	[MP][protein][d15N]=15.4(2.8)	[MP][energy][d13C]=-18.9(1.9)
Concentrations
[C4][protein]=7(2.5)	[C4][energy]=93(2.5)	[C3][protein]=5(2.5)	[C3][energy]=95(2.5)	[TP][protein]=30(2.5)	[TP][energy]=70(2.5)	[MP][protein]=65(5)	[MP][energy]=35(5)
Prior info
([protein]/([protein]+[energy]))>0.05
([protein]/([protein]+[energy]))<0.45
[MP]>[TP]
ESTIMATES
Estimates on source/food contribution
Source/Food	Mean	sd	2.5pc	median	97.5pc
C4	0.09417	0.08748	0.002348	0.06871	0.3288
C3	0.3207	0.1192	0.05188	0.3215	0.5551
TP	0.01166	0.01196	0.0003068	0.008034	0.04499
MP	0.5735	0.08584	0.3813	0.5871	0.7108
Estimates on fraction contribution
Fraction	Mean	sd	2.5pc	median	97.5pc
protein	0.3884	0.05081	0.2641	0.4016	0.448
energy	0.6116	0.05081	0.552	0.5984	0.7359
Estimates on signal contribution from source/food
Proxy	Source/Food	Mean	sd	2.5pc	median	97.5pc
d13C	C4	0.0597	0.05477	0.001587	0.04399	0.2035
d13C	C3	0.1914	0.07806	0.03099	0.1869	0.3599
d13C	TP	0.01046	0.01057	0.0002786	0.007347	0.03975
d13C	MP	0.7385	0.06726	0.5784	0.7506	0.8381
d15N	C4	0.01222	0.01133	0.0003398	0.008959	0.04093
d15N	C3	0.01653	0.01376	0.0007199	0.01299	0.05225
d15N	TP	0.008875	0.008859	0.0002313	0.006239	0.03366
d15N	MP	0.9624	0.01844	0.9192	0.9647	0.9906
TARGET/CONSUMER RESULTS REPORT: V59-HG
10000 updates took 6 s
INPUT DATA (Weighted model: Yes; Offset dependent: Yes; Concentration-dependent model: Yes; Minimum uncertainty: 0.001)
Target/consumer data
[d13C]=-11.4(0.5)	[d15N]=8.7(0.5)
Offsets
[d13C]=4.8(0.5)	[d15N]=5.5(0.5)
Weights
[d13C][protein]=74(4)	[d13C][energy]=26(4)	[d15N][protein]=100()	[d15N][energy]=0()
Source/Food values
[C4][protein][d13C]=-14.2(1.2)	[C4][protein][d15N]=3.2(2.0)	[C4][energy][d13C]=-11.7(1.2)
[C3][protein][d13C]=-27.8(2.1)	[C3][protein][d15N]=5.2(3.2)	[C3][energy][d13C]=-25.3(2.1)
[TP][protein][d13C]=-18.2(3.3)	[TP][protein][d15N]=9.2(1.4)	[TP][energy][d13C]=-24.2(3.3)
[MP][protein][d13C]=-12.9(1.9)	[MP][protein][d15N]=15.4(2.8)	[MP][energy][d13C]=-18.9(1.9)
Concentrations
[C4][protein]=7(2.5)	[C4][energy]=93(2.5)	[C3][protein]=5(2.5)	[C3][energy]=95(2.5)	[TP][protein]=30(2.5)	[TP][energy]=70(2.5)	[MP][protein]=65(5)	[MP][energy]=35(5)
Prior info
([protein]/([protein]+[energy]))>0.05
([protein]/([protein]+[energy]))<0.45
[MP]>[TP]
ESTIMATES
Estimates on source/food contribution
Source/Food	Mean	sd	2.5pc	median	97.5pc
C4	0.6549	0.1469	0.195	0.6767	0.8628
C3	0.2811	0.1018	0.08964	0.2768	0.5089
TP	0.01635	0.0289	0.0003244	0.008483	0.09949
MP	0.04772	0.0934	0.003836	0.0225	0.4189
Estimates on fraction contribution
Fraction	Mean	sd	2.5pc	median	97.5pc
protein	0.1033	0.05993	0.05373	0.08978	0.3371
energy	0.8967	0.05993	0.6631	0.9102	0.9463
Estimates on signal contribution from source/food
Proxy	Source/Food	Mean	sd	2.5pc	median	97.5pc
d13C	C4	0.6449	0.1543	0.1371	0.6723	0.8486
d13C	C3	0.2587	0.09828	0.07928	0.2544	0.4864
d13C	TP	0.0194	0.02832	0.0004396	0.01122	0.1019
d13C	MP	0.07699	0.1248	0.007258	0.04215	0.5737
d15N	C4	0.5898	0.1844	0.04344	0.6232	0.8492
d15N	C3	0.162	0.104	0.01503	0.1455	0.4091
d15N	TP	0.0385	0.03535	0.001168	0.02843	0.1286
d15N	MP	0.2097	0.1756	0.03453	0.1661	0.8268
TARGET/CONSUMER RESULTS REPORT: HSC
10000 updates took 6 s
INPUT DATA (Weighted model: Yes; Offset dependent: Yes; Concentration-dependent model: Yes; Minimum uncertainty: 0.001)
Target/consumer data
[d13C]=-12.2(0.4)	[d15N]=9.7(0.3)
Offsets
[d13C]=4.8(0.5)	[d15N]=5.5(0.5)
Weights
[d13C][protein]=74(4)	[d13C][energy]=26(4)	[d15N][protein]=100()	[d15N][energy]=0()
Source/Food values
[C4][protein][d13C]=-14.2(1.2)	[C4][protein][d15N]=3.2(2.0)	[C4][energy][d13C]=-11.7(1.2)
[C3][protein][d13C]=-27.8(2.1)	[C3][protein][d15N]=5.2(3.2)	[C3][energy][d13C]=-25.3(2.1)
[TP][protein][d13C]=-18.2(3.3)	[TP][protein][d15N]=9.2(1.4)	[TP][energy][d13C]=-24.2(3.3)
[MP][protein][d13C]=-12.9(1.9)	[MP][protein][d15N]=15.4(2.8)	[MP][energy][d13C]=-18.9(1.9)
Concentrations
[C4][protein]=7(2.5)	[C4][energy]=93(2.5)	[C3][protein]=5(2.5)	[C3][energy]=95(2.5)	[TP][protein]=30(2.5)	[TP][energy]=70(2.5)	[MP][protein]=65(5)	[MP][energy]=35(5)
Prior info
([protein]/([protein]+[energy]))>0.05
([protein]/([protein]+[energy]))<0.45
[MP]>[TP]
ESTIMATES
Estimates on source/food contribution
Source/Food	Mean	sd	2.5pc	median	97.5pc
C4	0.5839	0.1075	0.2995	0.5924	0.7468
C3	0.346	0.0838	0.1741	0.3451	0.5154
TP	0.01861	0.02954	0.0004036	0.01082	0.08173
MP	0.05155	0.08028	0.005161	0.02992	0.3372
Estimates on fraction contribution
Fraction	Mean	sd	2.5pc	median	97.5pc
protein	0.1058	0.05271	0.05773	0.09419	0.2807
energy	0.8942	0.05271	0.7196	0.9058	0.9423
Estimates on signal contribution from source/food
Proxy	Source/Food	Mean	sd	2.5pc	median	97.5pc
d13C	C4	0.5713	0.1167	0.2229	0.5869	0.7389
d13C	C3	0.3203	0.08369	0.1482	0.3191	0.492
d13C	TP	0.02253	0.02977	0.0005388	0.0142	0.09248
d13C	MP	0.08587	0.1082	0.009671	0.0557	0.4871
d15N	C4	0.5111	0.1647	0.06538	0.5288	0.7679
d15N	C3	0.1984	0.1018	0.03022	0.1849	0.4258
d15N	TP	0.04469	0.03885	0.001416	0.03437	0.1367
d15N	MP	0.2458	0.167	0.04509	0.209	0.7799
#BUGS Code
model{
# likelihood
	for (h_ in 1:N_h){ # individuals
		for (k_ in 1:N_k){ # dietary proxies
			for (j_ in 1:N_j){ # components of food group
				for (i_ in 1:N_i){ # food groups
					source.component.value_[h_,i_,j_,k_] <- alpha_[h_,i_] *C_[i_,j_] * (I_[i_,j_,k_] + T_[k_])
					source.component.weight_[h_,i_,j_,k_] <- alpha_[h_,i_] *C_[i_,j_]
				}
				component.contrib_[h_, j_, k_] <- W_[j_,k_] * sum(source.component.value_[h_,1:N_i,j_,k_])
				component.weight2_[h_, j_, k_] <- W_[j_,k_] * sum(source.component.weight_[h_,1:N_i,j_,k_])
			}
			H_[h_,k_] <- (sum(component.contrib_[h_,1:N_j,k_]) / sum(component.weight2_[h_,1:N_j,k_]))
			# Measurements on individuals
			obsvn_[h_,k_] ~ dnorm(H_[h_,k_],tau_H[h_,k_])
			tau_H[h_,k_] <- pow(obsvn_error[h_,k_],-2)
		}
	}
	#contribution of components
	for (h_ in 1:N_h){ # individuals
		for (j_ in 1:N_j){ # components of food group
			for (i_ in 1:N_i){ # food groups
				aux3_[h_,i_,j_] <- alpha_[h_,i_]*C_[i_,j_]
				}
		aux4_[h_, j_] <- sum(aux3_[h_,1:N_i,j_])
		beta_[h_, j_] <- aux4_[h_, j_] / sum(aux4_[h_,1:N_j])
		}
	}
	#contribution of a food group towards a measured signal
	for (h_ in 1:N_h){ # individuals
		for (k_ in 1:N_k){ # dietary proxies
			for (i_ in 1:N_i){ # food groups
				for (j_ in 1:N_j){ # components of food group
					aux5_[h_,i_,k_,j_] <- alpha_[h_,i_]*C_[i_,j_] *W_[j_,k_]
				}
			aux6_[h_,k_, i_] <- sum(aux5_[h_,i_,k_,1:N_j])
			theta_[h_,k_, i_] <- aux6_[h_,k_, i_] / sum(aux6_[h_,k_,1:N_i])
			}
		}
	}
# priors
	#prior for intake estimates
	for (h_ in 1:N_h){ # N_h: number of individuals
		alpha_[h_,1:N_i] ~ ddirich(a_alpha[1:N_i])
	}
	# prior for isotopic values of components in food groups
	for (k_ in 1:N_k){ # dietary proxies measured per human
		for (j_ in 1:N_j){ # components of food group
			for (i_ in 1:N_i){ # food groups
				# then branch
				Z_branch[i_,j_,k_, 1] <- 0
				# else branch
				Z_branch[i_,j_,k_, 2] ~ dnorm(m_I[i_,j_,k_], tau_I[i_,j_,k_])
				tau_I[i_,j_,k_] <- pow(s_I[i_,j_,k_],-2)
				if_branch[i_,j_,k_] <- 1 + step((s_I[i_,j_,k_]))
				I_[i_,j_,k_] <- Z_branch[i_,j_,k_, if_branch[i_,j_,k_]]
			}
		}
	}
	# prior for proxy offset
	for (k_ in 1:N_k){ # dietary proxies measured per human
		T_[k_] ~ dnorm(m_T[k_], tau_T[k_])
tau_T[k_] <- pow(s_T[k_],-2)
	}
	# prior for concentration values of components in food groups
		for (j_ in 1:N_j){ # components of food group
			for (i_ in 1:N_i){ # food groups
				C_[i_,j_] ~ dnorm(m_C[i_,j_], tau_C[i_,j_])T(0,100)
tau_C[i_,j_] <- pow(s_C[i_,j_],-2)
			}
		}
	# prior for weight contribution
	for (k_ in 1:N_k){ # dietary proxies measured per human
		for (j_ in 1:N_j){ # components of food group
			W_[j_,k_] ~ dnorm(m_W[j_,k_], tau_W[j_,k_])T(0,100)
tau_W[j_,k_] <- pow(s_W[j_,k_],-2)
		}
	}
O_2<- 1
O_2 ~ dbern(xpto_2)
xpto_2 <- step((beta_[1,1]/(beta_[1,1]+beta_[1,2])) -(0.05))
O_3<- 1
O_3 ~ dbern(xpto_3)
xpto_3 <- step(0.45 -((beta_[1,1]/(beta_[1,1]+beta_[1,2]))))
O_4<- 1
O_4 ~ dbern(xpto_4)
xpto_4 <- step(alpha_[1,4] -(alpha_[1,3]))
}# closing model
list(
N_h=1, # number of targets/consumers
N_i=4, # number of sources/food groups
N_j=2, # number of fractions/food fractions
N_k=2, # number of proxies/dietary proxies
m_T=c(4.8, 5.5), # offset
s_T=c(0.5, 0.5), # error associated with offset
a_alpha=c(1, 1, 1, 1)
)
# values measured in targets/consumers
obsvn_[,1] obsvn_[,2]
-12.2 9.7
END
# errors associated with values measured in targets/consumers
obsvn_error[,1] obsvn_error[,2]
0.4 0.3
END
# weights
m_W[,1] m_W[,2]
74 100
26 0
END
# weights error
s_W[,1] s_W[,2]
4 0.001
4 0.001
END
# concentrations
m_C[,1] m_C[,2]
7 93
5 95
30 70
65 35
END
# concentrations errors
s_C[,1] s_C[,2]
2.5 2.5
2.5 2.5
2.5 2.5
5 5
END
# proxies/dietary proxies
m_I[, 1, 1] m_I[, 2, 1] m_I[, 1, 2] m_I[, 2, 2]
-14.2 -11.7 3.2 0
-27.8 -25.3 5.2 0
-18.2 -24.2 9.2 0
-12.9 -18.9 15.4 0
END
# errors sources/food groups
s_I[, 1, 1] s_I[, 2, 1] s_I[, 1, 2] s_I[, 2, 2]
1.2 1.2 2.0 0.001
2.1 2.1 3.2 0.001
3.3 3.3 1.4 0.001
1.9 1.9 2.8 0.001
END

## Sheet: North Highland Mod 1a (3 prox)
TARGET/CONSUMER RESULTS REPORT: PP1
INPUT DATA (Weighted model: Yes; Offset dependent: Yes; Concentration-dependent model: Yes; Minimum uncertainty: 0.001)
Target/consumer data
[d13Ccol]=-19.2(0.1)	[d13Cap]=-10.5(0.4)	[d15N]=6.8(0.2)
Offsets
[d13Ccol]=4.8(0.5)	[d13Cap]=10.1(0.5)	[d15N]=5.5(0.5)
Weights
[d13Ccol][bulk]=0()	[d13Ccol][protein]=74(4)	[d13Ccol][energy]=26()	[d13Cap][bulk]=100()	[d13Cap][protein]=0()	[d13Cap][energy]=0()	[d15N][bulk]=0()	[d15N][protein]=100()	[d15N][energy]=0()
Source/Food values
[C4][bulk][d13Cap]=-10.3(0.5)	[C4][protein][d13Ccol]=-12.3(0.5)	[C4][protein][d15N]=6.4(2.2)	[C4][energy][d13Ccol]=-9.8(0.5)
[C3][bulk][d13Cap]=-24.5(1.4)	[C3][protein][d13Ccol]=-26.5(1.4)	[C3][protein][d15N]=2.4(3.7)	[C3][energy][d13Ccol]=-24.0(1.4)
[TerrestrialF][bulk][d13Cap]=-24.2(2.6)	[TerrestrialF][protein][d13Ccol]=-20(2.6)	[TerrestrialF][protein][d15N]=7.6(1.8)	[TerrestrialF][energy][d13Ccol]=-26(2.6)
[MarineF][bulk][d13Cap]=-15.0(1.9)	[MarineF][protein][d13Ccol]=-12.9(1.9)	[MarineF][protein][d15N]=15.4(2.8)	[MarineF][energy][d13Ccol]=-18.9(1.9)
Concentrations
[C4][bulk]=100()	[C4][protein]=7(2.5)	[C4][energy]=93(2.5)	[C3][bulk]=100()	[C3][protein]=5(2.5)	[C3][energy]=95(2.5)	[TerrestrialF][bulk]=100()	[TerrestrialF][protein]=30(2.5)	[TerrestrialF][energy]=70(2.5)	[MarineF][bulk]=100()	[MarineF][protein]=65(5)	[MarineF][energy]=35(5)
Prior info
([protein]/[protein]+[energy])>0.05
([protein]/[protein]+[energy])<0.45
ESTIMATES
Estimates on source/food contribution
Source/Food	Mean	sd	2.5pc	median	97.5pc
C4	0.07273	0.04774	0.002256	0.06579	0.1767
C3	0.847	0.08445	0.6194	0.8631	0.9711
TerrestrialF	0.06457	0.0716	0.0009668	0.04004	0.263
MarineF	0.01569	0.01521	0.0004662	0.0116	0.05776
Estimates on fraction contribution
Fraction	Mean	sd	2.5pc	median	97.5pc
bulk	0.4965	0.00681	0.4839	0.4963	0.5104
protein	0.04573	0.01495	0.02059	0.04412	0.07977
energy	0.4578	0.01272	0.428	0.4597	0.4783
Estimates on signal contribution from source/food
Proxy	Source/Food	Mean	sd	2.5pc	median	97.5pc
d13Ccol	C4	0.06883	0.04543	0.002194	0.06261	0.1695
d13Ccol	C3	0.8215	0.09227	0.572	0.8381	0.9556
d13Ccol	TerrestrialF	0.08154	0.08607	0.001285	0.05274	0.3219
d13Ccol	MarineF	0.02818	0.02555	0.0009138	0.02142	0.09572
d13Cap	C4	0.07273	0.04774	0.002256	0.06579	0.1767
d13Cap	C3	0.847	0.08445	0.6194	0.8631	0.9711
d13Cap	TerrestrialF	0.06457	0.0716	0.0009668	0.04004	0.263
d13Cap	MarineF	0.01569	0.01521	0.0004662	0.0116	0.05776
d15N	C4	0.05786	0.04866	0.001516	0.04439	0.1846
d15N	C3	0.6502	0.1386	0.3296	0.6698	0.8855
d15N	TerrestrialF	0.1857	0.1592	0.003835	0.1443	0.5824
d15N	MarineF	0.1063	0.08213	0.003989	0.0868	0.2913
#BUGS Code
model{
# likelihood
	for (h_ in 1:N_h){ # individuals
		for (k_ in 1:N_k){ # dietary proxies
			for (j_ in 1:N_j){ # components of food group
				for (i_ in 1:N_i){ # food groups
					source.component.value_[h_,i_,j_,k_] <- alpha_[h_,i_] *C_[i_,j_] * (I_[i_,j_,k_] + T_[k_])
					source.component.weight_[h_,i_,j_,k_] <- alpha_[h_,i_] *C_[i_,j_]
				}
				component.contrib_[h_, j_, k_] <- W_[j_,k_] * sum(source.component.value_[h_,1:N_i,j_,k_])
				component.weight2_[h_, j_, k_] <- W_[j_,k_] * sum(source.component.weight_[h_,1:N_i,j_,k_])
			}
			H_[h_,k_] <- (sum(component.contrib_[h_,1:N_j,k_]) / sum(component.weight2_[h_,1:N_j,k_]))
			# Measurements on individuals
			obsvn_[h_,k_] ~ dnorm(H_[h_,k_],tau_H[h_,k_])
			tau_H[h_,k_] <- pow(obsvn_error[h_,k_],-2)
		}
	}
	#contribution of components
	for (h_ in 1:N_h){ # individuals
		for (j_ in 1:N_j){ # components of food group
			for (i_ in 1:N_i){ # food groups
				aux3_[h_,i_,j_] <- alpha_[h_,i_]*C_[i_,j_]
				}
		aux4_[h_, j_] <- sum(aux3_[h_,1:N_i,j_])
		beta_[h_, j_] <- aux4_[h_, j_] / sum(aux4_[h_,1:N_j])
		}
	}
	#contribution of a food group towards a measured signal
	for (h_ in 1:N_h){ # individuals
		for (k_ in 1:N_k){ # dietary proxies
			for (i_ in 1:N_i){ # food groups
				for (j_ in 1:N_j){ # components of food group
					aux5_[h_,i_,k_,j_] <- alpha_[h_,i_]*C_[i_,j_] *W_[j_,k_]
				}
			aux6_[h_,k_, i_] <- sum(aux5_[h_,i_,k_,1:N_j])
			theta_[h_,k_, i_] <- aux6_[h_,k_, i_] / sum(aux6_[h_,k_,1:N_i])
			}
		}
	}
# priors
	#prior for intake estimates
	for (h_ in 1:N_h){ # N_h: number of individuals
		alpha_[h_,1:N_i] ~ ddirich(a_alpha[1:N_i])
	}
	# prior for isotopic values of components in food groups
	for (k_ in 1:N_k){ # dietary proxies measured per human
		for (j_ in 1:N_j){ # components of food group
			for (i_ in 1:N_i){ # food groups
				# then branch
				Z_branch[i_,j_,k_, 1] <- 0
				# else branch
				Z_branch[i_,j_,k_, 2] ~ dnorm(m_I[i_,j_,k_], tau_I[i_,j_,k_])
				tau_I[i_,j_,k_] <- pow(s_I[i_,j_,k_],-2)
				if_branch[i_,j_,k_] <- 1 + step((s_I[i_,j_,k_]))
				I_[i_,j_,k_] <- Z_branch[i_,j_,k_, if_branch[i_,j_,k_]]
			}
		}
	}
	# prior for proxy offset
	for (k_ in 1:N_k){ # dietary proxies measured per human
		T_[k_] ~ dnorm(m_T[k_], tau_T[k_])
tau_T[k_] <- pow(s_T[k_],-2)
	}
	# prior for concentration values of components in food groups
		for (j_ in 1:N_j){ # components of food group
			for (i_ in 1:N_i){ # food groups
				C_[i_,j_] ~ dnorm(m_C[i_,j_], tau_C[i_,j_])T(0,100)
tau_C[i_,j_] <- pow(s_C[i_,j_],-2)
			}
		}
	# prior for weight contribution
	for (k_ in 1:N_k){ # dietary proxies measured per human
		for (j_ in 1:N_j){ # components of food group
			W_[j_,k_] ~ dnorm(m_W[j_,k_], tau_W[j_,k_])T(0,100)
tau_W[j_,k_] <- pow(s_W[j_,k_],-2)
		}
	}
O_3<- 1
O_3 ~ dbern(xpto_3)
xpto_3 <- step((beta_[1,2]/beta_[1,2]+beta_[1,3]) -(0.05))
O_4<- 1
O_4 ~ dbern(xpto_4)
xpto_4 <- step(0.45 -((beta_[1,2]/beta_[1,2]+beta_[1,3])))
}# closing model
list(
N_h=1, # number of targets/consumers
N_i=4, # number of sources/food groups
N_j=3, # number of fractions/food fractions
N_k=3, # number of proxies/dietary proxies
m_T=c(4.8, 10.1, 5.5), # offset
s_T=c(0.5, 0.5, 0.5), # error associated with offset
a_alpha=c(1, 1, 1, 1)
)
# values measured in targets/consumers
obsvn_[,1] obsvn_[,2] obsvn_[,3]
-19.2 -10.5 6.8
END
# errors associated with values measured in targets/consumers
obsvn_error[,1] obsvn_error[,2] obsvn_error[,3]
0.1 0.4 0.2
END
# weights
m_W[,1] m_W[,2] m_W[,3]
0 100 0
74 0 100
26 0 0
END
# weights error
s_W[,1] s_W[,2] s_W[,3]
0.001 0.001 0.001
4 0.001 0.001
0.001 0.001 0.001
END
# concentrations
m_C[,1] m_C[,2] m_C[,3]
100 7 93
100 5 95
100 30 70
100 65 35
END
# concentrations errors
s_C[,1] s_C[,2] s_C[,3]
0.001 2.5 2.5
0.001 2.5 2.5
0.001 2.5 2.5
0.001 5 5
END
# proxies/dietary proxies
m_I[, 1, 1] m_I[, 2, 1] m_I[, 3, 1] m_I[, 1, 2] m_I[, 2, 2] m_I[, 3, 2] m_I[, 1, 3] m_I[, 2, 3] m_I[, 3, 3]
0 -12.3 -9.8 -10.3 0 0 0 6.4 0
0 -26.5 -24.0 -24.5 0 0 0 2.4 0
0 -20 -26 -24.2 0 0 0 7.6 0
0 -12.9 -18.9 -15.0 0 0 0 15.4 0
END
# errors sources/food groups
s_I[, 1, 1] s_I[, 2, 1] s_I[, 3, 1] s_I[, 1, 2] s_I[, 2, 2] s_I[, 3, 2] s_I[, 1, 3] s_I[, 2, 3] s_I[, 3, 3]
0.001 0.5 0.5 0.5 0.001 0.001 0.001 2.2 0.001
0.001 1.4 1.4 1.4 0.001 0.001 0.001 3.7 0.001
0.001 2.6 2.6 2.6 0.001 0.001 0.001 1.8 0.001
0.001 1.9 1.9 1.9 0.001 0.001 0.001 2.8 0.001
END

## Sheet: North Highland Mod 1b (2prox) 
GROUP RESULTS
Target/Consumer	Source/Food	Mean	sd	2.5pc	median	97.5pc
LGPC	C4	0.07076	0.05244	0.003259	0.05871	0.1931
LGPC	C3	0.7708	0.1714	0.2446	0.8224	0.9576
LGPC	TP	0.1414	0.1671	0.003188	0.07651	0.6591
LGPC	MP	0.01698	0.01647	0.0005203	0.01221	0.06262
LGPI	C4	0.05069	0.04102	0.00154	0.04129	0.1523
LGPI	C3	0.7938	0.1643	0.2727	0.8399	0.9608
LGPI	TP	0.14	0.1603	0.003805	0.08979	0.668
LGPI	MP	0.01548	0.01466	0.0004009	0.01125	0.05434
HLE	C4	0.01911	0.01713	0.0004708	0.01411	0.06288
HLE	C3	0.9333	0.03783	0.8377	0.9389	0.9866
HLE	TP	0.03996	0.03368	0.001229	0.03103	0.1213
HLE	MP	0.007593	0.006469	0.0002386	0.005824	0.02342
TARGET/CONSUMER RESULTS REPORT: LGPC
INPUT DATA (Weighted model: Yes; Offset dependent: Yes; Concentration-dependent model: Yes; Minimum uncertainty: 0.001)
Target/consumer data
[d13C]=-18.9(0.4)	[d15N]=8.1(0.4)
Offsets
[d13C]=4.8(0.5)	[d15N]=5.5(0.5)
Weights
[d13C][protein]=74(4)	[d13C][energy]=26(4)	[d15N][protein]=100()	[d15N][energy]=0()
Source/Food values
[C4][protein][d13C]=-12.3(1)	[C4][protein][d15N]=6.4(2.2)	[C4][energy][d13C]=-9.8(1)
[C3][protein][d13C]=-26.5(1.4)	[C3][protein][d15N]=2.4(3.7)	[C3][energy][d13C]=-24.0(1.4)
[TP][protein][d13C]=-20(3.4)	[TP][protein][d15N]=7.6(1.8)	[TP][energy][d13C]=-26(3.4)
[MP][protein][d13C]=-12.9(1.9)	[MP][protein][d15N]=15.4(2.8)	[MP][energy][d13C]=-18.9(1.9)
Concentrations
[C4][protein]=7(2.5)	[C4][energy]=93(2.5)	[C3][protein]=5(2.5)	[C3][energy]=95(2.5)	[TP][protein]=30(2.5)	[TP][energy]=70(2.5)	[MP][protein]=65(5)	[MP][energy]=35(5)
Prior info
([protein]/([protein]+[energy]))>0.05
([protein]/([protein]+[energy]))<0.45
ESTIMATES
Estimates on source/food contribution
Source/Food	Mean	sd	2.5pc	median	97.5pc
C4	0.07076	0.05244	0.003259	0.05871	0.1931
C3	0.7708	0.1714	0.2446	0.8224	0.9576
TP	0.1414	0.1671	0.003188	0.07651	0.6591
MP	0.01698	0.01647	0.0005203	0.01221	0.06262
Estimates on fraction contribution
Fraction	Mean	sd	2.5pc	median	97.5pc
protein	0.1064	0.0426	0.05435	0.09717	0.2279
energy	0.8936	0.0426	0.7721	0.9028	0.9457
Estimates on signal contribution from source/food
Proxy	Source/Food	Mean	sd	2.5pc	median	97.5pc
d13C	C4	0.06519	0.04814	0.003003	0.05376	0.1778
d13C	C3	0.7322	0.1826	0.1883	0.7879	0.9425
d13C	TP	0.172	0.1863	0.00439	0.1012	0.7304
d13C	MP	0.03058	0.02873	0.000939	0.02235	0.1096
d15N	C4	0.04965	0.04799	0.001492	0.0359	0.1808
d15N	C3	0.5205	0.2057	0.05109	0.557	0.8598
d15N	TP	0.3233	0.2472	0.01163	0.2608	0.8903
d15N	MP	0.1065	0.09317	0.003073	0.08031	0.3453
TARGET/CONSUMER RESULTS REPORT: LGPI
10000 updates took 6 s
INPUT DATA (Weighted model: Yes; Offset dependent: Yes; Concentration-dependent model: Yes; Minimum uncertainty: 0.001)
Target/consumer data
[d13C]=-19.5(0.3)	[d15N]=7.2(0.7)
Offsets
[d13C]=4.8(0.5)	[d15N]=5.5(0.5)
Weights
[d13C][protein]=74(4)	[d13C][energy]=26(4)	[d15N][protein]=100()	[d15N][energy]=0()
Source/Food values
[C4][protein][d13C]=-12.3(1)	[C4][protein][d15N]=6.4(2.2)	[C4][energy][d13C]=-9.8(1)
[C3][protein][d13C]=-26.5(1.4)	[C3][protein][d15N]=2.4(3.7)	[C3][energy][d13C]=-24.0(1.4)
[TP][protein][d13C]=-20(3.4)	[TP][protein][d15N]=7.6(1.8)	[TP][energy][d13C]=-26(3.4)
[MP][protein][d13C]=-12.9(1.9)	[MP][protein][d15N]=15.4(2.8)	[MP][energy][d13C]=-18.9(1.9)
Concentrations
[C4][protein]=7(2.5)	[C4][energy]=93(2.5)	[C3][protein]=5(2.5)	[C3][energy]=95(2.5)	[TP][protein]=30(2.5)	[TP][energy]=70(2.5)	[MP][protein]=65(5)	[MP][energy]=35(5)
Prior info
([protein]/([protein]+[energy]))>0.05
([protein]/([protein]+[energy]))<0.45
ESTIMATES
Estimates on source/food contribution
Source/Food	Mean	sd	2.5pc	median	97.5pc
C4	0.05069	0.04102	0.00154	0.04129	0.1523
C3	0.7938	0.1643	0.2727	0.8399	0.9608
TP	0.14	0.1603	0.003805	0.08979	0.668
MP	0.01548	0.01466	0.0004009	0.01125	0.05434
Estimates on fraction contribution
Fraction	Mean	sd	2.5pc	median	97.5pc
protein	0.1089	0.04092	0.05434	0.1019	0.2328
energy	0.8911	0.04092	0.7677	0.8981	0.9457
Estimates on signal contribution from source/food
Proxy	Source/Food	Mean	sd	2.5pc	median	97.5pc
d13C	C4	0.04684	0.03761	0.00138	0.03816	0.1405
d13C	C3	0.7563	0.175	0.1995	0.8062	0.9467
d13C	TP	0.1695	0.1768	0.005094	0.1163	0.738
d13C	MP	0.02736	0.02518	0.0007318	0.02032	0.09451
d15N	C4	0.03505	0.03547	0.0006626	0.02445	0.1355
d15N	C3	0.5546	0.2029	0.0459	0.5875	0.8726
d15N	TP	0.3182	0.2337	0.01436	0.2756	0.8954
d15N	MP	0.09213	0.08027	0.002672	0.07059	0.3005
TARGET/CONSUMER RESULTS REPORT: HLE
10000 updates took 6 s
INPUT DATA (Weighted model: Yes; Offset dependent: Yes; Concentration-dependent model: Yes; Minimum uncertainty: 0.001)
Target/consumer data
[d13C]=-23.4(0.1)	[d15N]=4.8(0.2)
Offsets
[d13C]=4.8(0.5)	[d15N]=5.5(0.5)
Weights
[d13C][protein]=74(4)	[d13C][energy]=26(4)	[d15N][protein]=100()	[d15N][energy]=0()
Source/Food values
[C4][protein][d13C]=-12.3(1)	[C4][protein][d15N]=6.4(2.2)	[C4][energy][d13C]=-9.8(1)
[C3][protein][d13C]=-26.5(1.4)	[C3][protein][d15N]=2.4(3.7)	[C3][energy][d13C]=-24.0(1.4)
[TP][protein][d13C]=-20(3.4)	[TP][protein][d15N]=7.6(1.8)	[TP][energy][d13C]=-26(3.4)
[MP][protein][d13C]=-12.9(1.9)	[MP][protein][d15N]=15.4(2.8)	[MP][energy][d13C]=-18.9(1.9)
Concentrations
[C4][protein]=7(2.5)	[C4][energy]=93(2.5)	[C3][protein]=5(2.5)	[C3][energy]=95(2.5)	[TP][protein]=30(2.5)	[TP][energy]=70(2.5)	[MP][protein]=65(5)	[MP][energy]=35(5)
Prior info
([protein]/([protein]+[energy]))>0.05
([protein]/([protein]+[energy]))<0.45
ESTIMATES
Estimates on source/food contribution
Source/Food	Mean	sd	2.5pc	median	97.5pc
C4	0.01911	0.01713	0.0004708	0.01411	0.06288
C3	0.9333	0.03783	0.8377	0.9389	0.9866
TP	0.03996	0.03368	0.001229	0.03103	0.1213
MP	0.007593	0.006469	0.0002386	0.005824	0.02342
Estimates on fraction contribution
Fraction	Mean	sd	2.5pc	median	97.5pc
protein	0.08156	0.01921	0.05189	0.07824	0.1234
energy	0.9184	0.01921	0.8767	0.9218	0.9481
Estimates on signal contribution from source/food
Proxy	Source/Food	Mean	sd	2.5pc	median	97.5pc
d13C	C4	0.01822	0.01598	0.0004474	0.01381	0.05831
d13C	C3	0.9158	0.04479	0.8035	0.9218	0.9822
d13C	TP	0.05197	0.04285	0.001584	0.04108	0.1566
d13C	MP	0.01401	0.01199	0.0004405	0.01072	0.04369
d15N	C4	0.01612	0.01535	0.0002979	0.01185	0.05391
d15N	C3	0.7837	0.1048	0.5663	0.7948	0.9559
d15N	TP	0.1389	0.1033	0.00445	0.1193	0.3558
d15N	MP	0.06124	0.05542	0.001903	0.04534	0.2021
#BUGS Code
model{
# likelihood
	for (h_ in 1:N_h){ # individuals
		for (k_ in 1:N_k){ # dietary proxies
			for (j_ in 1:N_j){ # components of food group
				for (i_ in 1:N_i){ # food groups
					source.component.value_[h_,i_,j_,k_] <- alpha_[h_,i_] *C_[i_,j_] * (I_[i_,j_,k_] + T_[k_])
					source.component.weight_[h_,i_,j_,k_] <- alpha_[h_,i_] *C_[i_,j_]
				}
				component.contrib_[h_, j_, k_] <- W_[j_,k_] * sum(source.component.value_[h_,1:N_i,j_,k_])
				component.weight2_[h_, j_, k_] <- W_[j_,k_] * sum(source.component.weight_[h_,1:N_i,j_,k_])
			}
			H_[h_,k_] <- (sum(component.contrib_[h_,1:N_j,k_]) / sum(component.weight2_[h_,1:N_j,k_]))
			# Measurements on individuals
			obsvn_[h_,k_] ~ dnorm(H_[h_,k_],tau_H[h_,k_])
			tau_H[h_,k_] <- pow(obsvn_error[h_,k_],-2)
		}
	}
	#contribution of components
	for (h_ in 1:N_h){ # individuals
		for (j_ in 1:N_j){ # components of food group
			for (i_ in 1:N_i){ # food groups
				aux3_[h_,i_,j_] <- alpha_[h_,i_]*C_[i_,j_]
				}
		aux4_[h_, j_] <- sum(aux3_[h_,1:N_i,j_])
		beta_[h_, j_] <- aux4_[h_, j_] / sum(aux4_[h_,1:N_j])
		}
	}
	#contribution of a food group towards a measured signal
	for (h_ in 1:N_h){ # individuals
		for (k_ in 1:N_k){ # dietary proxies
			for (i_ in 1:N_i){ # food groups
				for (j_ in 1:N_j){ # components of food group
					aux5_[h_,i_,k_,j_] <- alpha_[h_,i_]*C_[i_,j_] *W_[j_,k_]
				}
			aux6_[h_,k_, i_] <- sum(aux5_[h_,i_,k_,1:N_j])
			theta_[h_,k_, i_] <- aux6_[h_,k_, i_] / sum(aux6_[h_,k_,1:N_i])
			}
		}
	}
# priors
	#prior for intake estimates
	for (h_ in 1:N_h){ # N_h: number of individuals
		alpha_[h_,1:N_i] ~ ddirich(a_alpha[1:N_i])
	}
	# prior for isotopic values of components in food groups
	for (k_ in 1:N_k){ # dietary proxies measured per human
		for (j_ in 1:N_j){ # components of food group
			for (i_ in 1:N_i){ # food groups
				# then branch
				Z_branch[i_,j_,k_, 1] <- 0
				# else branch
				Z_branch[i_,j_,k_, 2] ~ dnorm(m_I[i_,j_,k_], tau_I[i_,j_,k_])
				tau_I[i_,j_,k_] <- pow(s_I[i_,j_,k_],-2)
				if_branch[i_,j_,k_] <- 1 + step((s_I[i_,j_,k_]))
				I_[i_,j_,k_] <- Z_branch[i_,j_,k_, if_branch[i_,j_,k_]]
			}
		}
	}
	# prior for proxy offset
	for (k_ in 1:N_k){ # dietary proxies measured per human
		T_[k_] ~ dnorm(m_T[k_], tau_T[k_])
tau_T[k_] <- pow(s_T[k_],-2)
	}
	# prior for concentration values of components in food groups
		for (j_ in 1:N_j){ # components of food group
			for (i_ in 1:N_i){ # food groups
				C_[i_,j_] ~ dnorm(m_C[i_,j_], tau_C[i_,j_])T(0,100)
tau_C[i_,j_] <- pow(s_C[i_,j_],-2)
			}
		}
	# prior for weight contribution
	for (k_ in 1:N_k){ # dietary proxies measured per human
		for (j_ in 1:N_j){ # components of food group
			W_[j_,k_] ~ dnorm(m_W[j_,k_], tau_W[j_,k_])T(0,100)
tau_W[j_,k_] <- pow(s_W[j_,k_],-2)
		}
	}
O_2<- 1
O_2 ~ dbern(xpto_2)
xpto_2 <- step((beta_[1,1]/(beta_[1,1]+beta_[1,2])) -(0.05))
O_3<- 1
O_3 ~ dbern(xpto_3)
xpto_3 <- step(0.45 -((beta_[1,1]/(beta_[1,1]+beta_[1,2]))))
}# closing model
list(
N_h=1, # number of targets/consumers
N_i=4, # number of sources/food groups
N_j=2, # number of fractions/food fractions
N_k=2, # number of proxies/dietary proxies
m_T=c(4.8, 5.5), # offset
s_T=c(0.5, 0.5), # error associated with offset
a_alpha=c(1, 1, 1, 1)
)
# values measured in targets/consumers
obsvn_[,1] obsvn_[,2]
-23.4 4.8
END
# errors associated with values measured in targets/consumers
obsvn_error[,1] obsvn_error[,2]
0.1 0.2
END
# weights
m_W[,1] m_W[,2]
74 100
26 0
END
# weights error
s_W[,1] s_W[,2]
4 0.001
4 0.001
END
# concentrations
m_C[,1] m_C[,2]
7 93
5 95
30 70
65 35
END
# concentrations errors
s_C[,1] s_C[,2]
2.5 2.5
2.5 2.5
2.5 2.5
5 5
END
# proxies/dietary proxies
m_I[, 1, 1] m_I[, 2, 1] m_I[, 1, 2] m_I[, 2, 2]
-12.3 -9.8 6.4 0
-26.5 -24.0 2.4 0
-20 -26 7.6 0
-12.9 -18.9 15.4 0
END
# errors sources/food groups
s_I[, 1, 1] s_I[, 2, 1] s_I[, 1, 2] s_I[, 2, 2]
1 1 2.2 0.001
1.4 1.4 3.7 0.001
3.4 3.4 1.8 0.001
1.9 1.9 2.8 0.001
END

[truncated: 8 more sheets: North Highland Mod 2a (3 prox), North Highland Mod 2b (2 prox), South Coast Model 1 (2 prox), South Coast Model 2a (3 prox), South Coast Model 2b (2 prox), South Hihgland Model 1 (3 prox), South Hihgland Model 2 (3 prox), South Hihgland Model 3 (3 prox)]
